# Supplementary material for: Transcriptional response to alcohol exposure in Drosophila melanogaster
Source: Genome Biol. 2006 Oct 20;7(10):R95. doi: 10.1186/gb-2006-7-10-r95 (PMC1794562; doi:10.1186/gb-2006-7-10-r95)
Supplement: Additional data file 1 — Raw microarray data without any analysis. [file gb-2006-7-10-r95-S1.zip]

Archive with 1 entries (1 files):
- morozovaMicroarrayRawData.xls
