# Supplementary material for: Transcriptional response to alcohol exposure in Drosophila melanogaster
Source: Genome Biol. 2006 Oct 20;7(10):R95. doi: 10.1186/gb-2006-7-10-r95 (PMC1794562; doi:10.1186/gb-2006-7-10-r95)
Supplement: Additional data file 1 — Raw microarray data without any analysis. [file gb-2006-7-10-r95-S1.zip › morozovaMicroarrayRawData.xls]

## Sheet: raw data microarray 
Transcriptional Response to Alcohol Exposure in Drosophila melanogaster.
Morozova, Anholt, Mackay , NCSU, Raleigh, 27695
The National Institute on Alcohol Abuse and Alcoholism has estimated that approximately 14 million people in the United States suffer from alcoholism. Alcohol sensitivity, the development of tolerance to alcohol and susceptibility to addiction vary in the population. Whereas environmental factors, such as stress and social experience, contribute to individual variation in sensitivity to chronic a…
Alcohol sensitivity in Drosophila melanogaster can be quantified in an inebriometer. The elution time from the column is used as a measure of sensitivity to alcohol intoxication. Following an initial exposure to alcohol, flies develop tolerance manifested by a shift in the elution profile.
We used microarrays to evaluate whole-genome transcriptional profiles that reflect alterations in gene expression upon exposure to alcohol and during development of tolerance.
Overall design: We collected 3-5 day old Canton S flies either without exposure to ethanol (control group), immediately after passage through the inebriometer, or from a population that had developed tolerance 2h after the initial ethanol exposure.
Trizol extraction of total RNA was performed according to the manufacturer's instructions.
Biotinylated cRNA were prepared according to the standard Affymetrix protocol from 5 microg total RNA (Expression Analysis Technical Manual, 2001, Affymetrix).
Following fragmentation, 10 mkg of cRNA were hybridized for 16 hr at 45C on GeneChip Drosophila Genome Array. GeneChips were washed and stained in the Affymetrix Fluidics Station 400.
GeneChips were scanned using the Hewlett-Packard GeneArray Scanner G2500A.
The data were analyzed with Microarray Suite version 5.0 (MAS 5.0) using Affymetrix default analysis settings and global scaling as normalization method. The trimmed mean target intensity of each array was arbitrarily set to 100.
We excluded all probe sets with samples called "Absent" from the analysis. On the remaining probe sets, we conducted one-way fixed effect ANOVAs of the Signal metric, using the following model: Y = µ + T + ε, where Y is the observed value for each treatment, µ is the overall mean value, T is the fixed effect of treatment and ε is the error variance between replicate arrays. We corrected the P-val…
		5 replicates of control group															5 replicates of flies after single exposure to ethanol															5 replicates of flies after second exposute to ethanol
probe_set_id	Gene_Descriptor	Signal_23340	Detect_23340	PValue_23340	Signal_23341	Detect_23341	PValue_23341	Signal_23342	Detect_23342	PValue_23342	Signal_23343	Detect_23343	PValue_23343	Signal_23344	Detect_23344	PValue_23344	Signal_23345	Detect_23345	PValue_23345	Signal_23346	Detect_23346	PValue_23346	Signal_23347	Detect_23347	PValue_23347	Signal_23348	Detect_23348	PValue_23348	Signal_23349	Detect_23349	PValue_23349	Signal_23350	Detect_23350	PValue_23350	Signal_23351	Detect_23351	PValue_23351	Signal_23352	Detect_23352	PValue_23352	Signal_23353	Detect_23353	PValue_23353	Signal_23354	Detect_23354	PValue_23354	Unigene	LocusLink	OMIM
Scale Factors	Scale Factors	2.022			1.951			2.567			2.557			3.037			2.235			2.098			2.045			2.046			2.342			2.386			1.932			2.395			2.59			2.575
AFFX-BioB-5_at	J04423 E coli bioB gene biotin synthetase (-5, -M, -3 represent transcript regions 5 prime, Middle, and 3 prime respectively)	301.6	P	0.000169	336.9	P	9.5e-05	330.8	P	0.000297	294.8	P	0.00034	440.9	P	0.000169	308.6	P	0.000127	233.7	P	0.000225	292	P	9.5e-05	292.5	P	9.5e-05	257.8	P	0.000446	378.6	P	6e-05	257.1	P	0.000169	370.5	P	9.5e-05	315.8	P	0.000169	306.8	P	0.000195
AFFX-BioB-M_at	J04423 E coli bioB gene biotin synthetase (-5, -M, -3 represent transcript regions 5 prime, Middle, and 3 prime respectively)	475.1	P	8.1e-05	489.5	P	6e-05	406.7	P	8.1e-05	395.4	P	9.5e-05	655.6	P	5.2e-05	410.8	P	7e-05	306.9	P	6e-05	458.9	P	8.1e-05	393.1	P	9.5e-05	366.6	P	7e-05	503.2	P	5.2e-05	381.5	P	8.1e-05	467.9	P	8.1e-05	435.4	P	7e-05	391.9	P	6e-05
AFFX-BioB-3_at	J04423 E coli bioB gene biotin synthetase (-5, -M, -3 represent transcript regions 5 prime, Middle, and 3 prime respectively)	261.3	P	9.5e-05	295.8	P	0.000169	271.1	P	0.00011	234.9	P	0.000147	422.7	P	6e-05	270.3	P	9.5e-05	211.7	P	0.000225	280.9	P	6e-05	250.8	P	0.000169	249.2	P	7e-05	322.5	P	6e-05	233.9	P	0.000169	303	P	0.000127	228	P	0.000857	238.1	P	0.00011
AFFX-BioC-5_at	J04423 E coli bioC protein (-5 and -3 represent transcript regions 5 prime and 3 prime respectively)	905.7	P	5.2e-05	976	P	5.2e-05	893	P	6e-05	869.4	P	5.2e-05	1487.9	P	5.2e-05	859.4	P	5.2e-05	657.6	P	5.2e-05	941.4	P	5.2e-05	777.8	P	6e-05	821.3	P	5.2e-05	1117.2	P	5.2e-05	734.7	P	5.2e-05	1000.9	P	5.2e-05	874.9	P	5.2e-05	897.8	P	5.2e-05
AFFX-BioC-3_at	J04423 E coli bioC protein (-5 and -3 represent transcript regions 5 prime and 3 prime respectively)	960.2	P	4.4e-05	1014.7	P	4.4e-05	912.6	P	4.4e-05	900.5	P	4.4e-05	1468.6	P	4.4e-05	1007.5	P	4.4e-05	758.3	P	4.4e-05	1007.8	P	4.4e-05	895.5	P	4.4e-05	865.9	P	5.2e-05	1099.3	P	4.4e-05	800.4	P	4.4e-05	1126.4	P	4.4e-05	907.6	P	4.4e-05	953.5	P	4.4e-05
AFFX-BioDn-5_at	J04423 E coli bioD gene dethiobiotin synthetase (-5 and -3 represent transcript regions 5 prime and 3 prime respectively)	1972.2	P	4.4e-05	2231.2	P	4.4e-05	2005	P	4.4e-05	2119.1	P	5.2e-05	3372.3	P	4.4e-05	2028	P	4.4e-05	1499.1	P	4.4e-05	2220.9	P	4.4e-05	1842.6	P	4.4e-05	1811.1	P	4.4e-05	2594.7	P	4.4e-05	1832.5	P	4.4e-05	2320.4	P	4.4e-05	1927	P	4.4e-05	2038.7	P	4.4e-05
AFFX-BioDn-3_at	J04423 E coli bioD gene dethiobiotin synthetase (-5 and -3 represent transcript regions 5 prime and 3 prime respectively)	4128.5	P	6e-05	4572.1	P	7e-05	4015.8	P	7e-05	3923.4	P	7e-05	6323.1	P	5.2e-05	4543	P	6e-05	3358.5	P	7e-05	4072.2	P	5.2e-05	4018.5	P	7e-05	3731.7	P	7e-05	5101	P	6e-05	3621.8	P	6e-05	4631.4	P	7e-05	4177.8	P	7e-05	4217.2	P	6e-05
AFFX-CreX-5_at	X03453 Bacteriophage P1 cre recombinase protein (-5 and -3 represent transcript regions 5 prime and 3 prime respectively)	11097.6	P	5.2e-05	12075.5	P	5.2e-05	11113.9	P	5.2e-05	10557.8	P	5.2e-05	16668.9	P	5.2e-05	12203	P	5.2e-05	8619.4	P	5.2e-05	11559.8	P	5.2e-05	10224.3	P	5.2e-05	10269	P	4.4e-05	13324.8	P	5.2e-05	10624.4	P	5.2e-05	12800.4	P	5.2e-05	11284.9	P	5.2e-05	10872.8	P	5.2e-05
AFFX-CreX-3_at	X03453 Bacteriophage P1 cre recombinase protein (-5 and -3 represent transcript regions 5 prime and 3 prime respectively)	13310.5	P	4.4e-05	13720.2	P	4.4e-05	14216	P	4.4e-05	13374.1	P	4.4e-05	20027.4	P	4.4e-05	14709.7	P	4.4e-05	11677	P	4.4e-05	14019.1	P	4.4e-05	13129.1	P	4.4e-05	13409.9	P	4.4e-05	15719.3	P	4.4e-05	12237.6	P	4.4e-05	15112.1	P	4.4e-05	14744.1	P	4.4e-05	13767.4	P	4.4e-05
AFFX-DapX-5_at	L38424 B subtilis dapB, jojF, jojG genes corresponding to nucleotides 1358-3197 of L38424 (-5, -M, -3 represent transcript regions 5 prime, Middle, and 3 prime respectively)	1139.9	P	5.2e-05	938.1	P	4.4e-05	1352.2	P	4.4e-05	1045.5	P	4.4e-05	1318.4	P	5.2e-05	1051.3	P	4.4e-05	1842.2	P	4.4e-05	1084	P	4.4e-05	1766.2	P	4.4e-05	1228.2	P	4.4e-05	1491	P	4.4e-05	1297.2	P	4.4e-05	1053.7	P	4.4e-05	843.9	P	5.2e-05	997.1	P	4.4e-05
AFFX-DapX-M_at	L38424 B subtilis dapB, jojF, jojG genes corresponding to nucleotides 1358-3197 of L38424 (-5, -M, -3 represent transcript regions 5 prime, Middle, and 3 prime respectively)	1508.3	P	8.1e-05	1482.6	P	9.5e-05	1980.4	P	5.2e-05	1537.6	P	9.5e-05	1952.9	P	8.1e-05	1558	P	8.1e-05	2558.3	P	5.2e-05	1576.6	P	7e-05	2700.5	P	5.2e-05	1877	P	5.2e-05	1887.3	P	5.2e-05	1834.3	P	5.2e-05	1563.7	P	9.5e-05	1270	P	0.000127	1505.8	P	9.5e-05
AFFX-DapX-3_at	L38424 B subtilis dapB, jojF, jojG genes corresponding to nucleotides 1358-3197 of L38424 (-5, -M, -3 represent transcript regions 5 prime, Middle, and 3 prime respectively)	2432.7	P	4.4e-05	2216.8	P	4.4e-05	3184.2	P	4.4e-05	2409.2	P	4.4e-05	3201.1	P	4.4e-05	2662.8	P	4.4e-05	4469	P	4.4e-05	2597.8	P	4.4e-05	4234.2	P	4.4e-05	3096.3	P	4.4e-05	3004.4	P	4.4e-05	2839.7	P	4.4e-05	2237.9	P	4.4e-05	1884.2	P	4.4e-05	2397.3	P	4.4e-05
AFFX-LysX-5_at	X17013 B subtilis lys gene for diaminopimelate decarboxylase corresponding to nucleotides 350-1345 of X17013 (-5, -M, -3 represent transcript regions 5 prime, Middle, and 3 prime respectively)	99.2	P	8.1e-05	123.5	P	7e-05	150.2	P	8.1e-05	101.7	P	4.4e-05	150	P	7e-05	114	P	6e-05	203.6	P	4.4e-05	107.2	P	6e-05	199.7	P	4.4e-05	130	P	7e-05	139.2	P	4.4e-05	124.6	P	4.4e-05	81.3	P	4.4e-05	95.2	P	0.000195	104	P	4.4e-05
AFFX-LysX-M_at	X17013 B subtilis lys gene for diaminopimelate decarboxylase corresponding to nucleotides 350-1345 of X17013 (-5, -M, -3 represent transcript regions 5 prime, Middle, and 3 prime respectively)	165.9	P	0.004484	157.6	P	0.020022	215	P	0.004998	151.6	P	0.011384	208.1	P	0.012547	134	P	0.011384	243	P	0.000258	145.5	P	0.010317	226.5	P	0.000258	156.4	P	0.002867	239.7	P	0.001593	179.7	P	0.006871	167.9	P	0.004484	139.1	P	0.023929	130.3	P	0.023929
AFFX-LysX-3_at	X17013 B subtilis lys gene for diaminopimelate decarboxylase corresponding to nucleotides 350-1345 of X17013 (-5, -M, -3 represent transcript regions 5 prime, Middle, and 3 prime respectively)	289.4	P	4.4e-05	415.6	P	4.4e-05	509.4	P	4.4e-05	380.8	P	4.4e-05	466.2	P	6e-05	395	P	5.2e-05	669.4	P	5.2e-05	439.7	P	4.4e-05	736.9	P	7e-05	405.1	P	4.4e-05	444.6	P	5.2e-05	445.2	P	7e-05	299.2	P	6e-05	241.5	P	0.000169	345.8	P	6e-05
AFFX-PheX-5_at	M24537B subtilis pheB, pheA genes corresponding to nucleotides 2017-3334 of M24537 (-5, -M, -3 represent transcript regions 5 prime, Middle, and 3 prime respectively)	206	P	4.4e-05	172.1	P	4.4e-05	237.5	P	5.2e-05	205.3	P	6e-05	235.2	P	7e-05	222.3	P	4.4e-05	380.3	P	4.4e-05	203.6	P	5.2e-05	410.3	P	4.4e-05	213.5	P	4.4e-05	260.4	P	5.2e-05	234.5	P	4.4e-05	189.7	P	6e-05	185.1	P	9.5e-05	199.8	P	6e-05
AFFX-PheX-M_at	M24537B subtilis pheB, pheA genes corresponding to nucleotides 2017-3334 of M24537 (-5, -M, -3 represent transcript regions 5 prime, Middle, and 3 prime respectively)	241.1	P	0.000169	261.3	P	0.000258	376.1	P	0.000297	244.8	P	0.000258	334.5	P	0.000147	267.1	P	0.000127	504.2	P	7e-05	278	P	0.00011	488.7	P	7e-05	321.5	P	0.000225	345	P	0.00011	295.4	P	0.000147	247.4	P	0.000225	167.5	P	0.000754	202.7	P	0.000446
AFFX-PheX-3_at	M24537B subtilis pheB, pheA genes corresponding to nucleotides 2017-3334 of M24537 (-5, -M, -3 represent transcript regions 5 prime, Middle, and 3 prime respectively)	245.7	P	5.2e-05	255	P	5.2e-05	320.1	P	4.4e-05	255.2	P	4.4e-05	343.7	P	4.4e-05	280.8	P	5.2e-05	464.3	P	4.4e-05	244.1	P	4.4e-05	450.7	P	4.4e-05	323.7	P	4.4e-05	316.2	P	4.4e-05	281.6	P	5.2e-05	232.7	P	6e-05	188.2	P	4.4e-05	262.1	P	4.4e-05
AFFX-ThrX-5_at	X04603 B subtilis thrC, thrB genes corresponding to nucleotides 248-2229 of X04603 (-5, -M, -3 represent transcript regions 5 prime, Middle, and 3 prime respectively)	301.1	P	4.4e-05	218.7	P	5.2e-05	421.2	P	5.2e-05	289.1	P	5.2e-05	356.4	P	4.4e-05	300	P	7e-05	537.3	P	5.2e-05	278.9	P	5.2e-05	535.5	P	4.4e-05	399.9	P	5.2e-05	368.9	P	4.4e-05	346	P	5.2e-05	256.9	P	4.4e-05	196.2	P	0.000225	348.7	P	7e-05
AFFX-ThrX-M_at	X04603 B subtilis thrC, thrB genes corresponding to nucleotides 248-2229 of X04603 (-5, -M, -3 represent transcript regions 5 prime, Middle, and 3 prime respectively)	372.5	P	4.4e-05	349.4	P	4.4e-05	451.3	P	4.4e-05	352.5	P	4.4e-05	474.6	P	4.4e-05	333.3	P	4.4e-05	661.9	P	4.4e-05	380.2	P	4.4e-05	665.5	P	4.4e-05	457.5	P	4.4e-05	478.8	P	4.4e-05	448.2	P	4.4e-05	360.9	P	4.4e-05	266	P	4.4e-05	328.4	P	4.4e-05
AFFX-ThrX-3_at	X04603 B subtilis thrC, thrB genes corresponding to nucleotides 248-2229 of X04603 (-5, -M, -3 represent transcript regions 5 prime, Middle, and 3 prime respectively)	628.1	P	5.2e-05	620.3	P	7e-05	778.6	P	5.2e-05	590.8	P	5.2e-05	838.7	P	7e-05	642.5	P	4.4e-05	1207.5	P	4.4e-05	700.4	P	4.4e-05	1147.6	P	4.4e-05	772.9	P	4.4e-05	764.5	P	5.2e-05	696.9	P	4.4e-05	507.1	P	5.2e-05	440.9	P	0.000195	573.2	P	5.2e-05
AFFX-TrpnX-5_at	K01391 B subtilis TrpE protein, TrpD protein, TrpC protein corresponding to nucleotides 1883-4400 of K01391 (-5, -M, -3 represent transcript regions 5 prime, Middle, and 3 prime respectively)	1.8	A	0.883887	2.6	A	0.659339	18.6	A	0.32708	1.9	A	0.783476	12.4	A	0.529762	9.5	A	0.772364	5.3	A	0.794268	14.8	A	0.470241	1.1	A	0.945787	10.1	A	0.544588	9.9	A	0.617411	2.1	A	0.897835	13.1	A	0.631562	2.7	A	0.932322	3.4	A	0.860518
AFFX-TrpnX-M_at	K01391 B subtilis TrpE protein, TrpD protein, TrpC protein corresponding to nucleotides 1883-4400 of K01391 (-5, -M, -3 represent transcript regions 5 prime, Middle, and 3 prime respectively)	1.4	A	0.957038	2.5	A	0.876428	12.9	A	0.672921	1.7	A	0.971543	1.5	A	0.904333	2.1	A	0.960339	0.8	A	0.960352	2	A	0.949771	1	A	0.921998	2.8	A	0.891021	0.4	A	0.999029	2.4	A	0.945787	1.3	A	0.945802	2.5	A	0.921998	17	A	0.617401
AFFX-TrpnX-3_at	K01391 B subtilis TrpE protein, TrpD protein, TrpC protein corresponding to nucleotides 1883-4400 of K01391 (-5, -M, -3 represent transcript regions 5 prime, Middle, and 3 prime respectively)	1.4	A	0.737173	0.7	A	0.921998	2.2	A	0.824672	1.8	A	0.737173	0.5	A	0.99238	5.5	A	0.783476	5.7	A	0.313723	1.3	A	0.966323	7.3	A	0.58862	7.3	A	0.300591	1.6	A	0.783476	1.4	A	0.852061	2.4	A	0.843269	12.5	A	0.313693	7.2	A	0.631562
AFFX-r2-Ec-bioB-5_at	E. coli /GEN=bioB /DB_XREF=gb:J04423.1 /NOTE=SIF corresponding to nucleotides 2071-2304 of gb:J04423.1 /DEF=E.coli 7,8-diamino-pelargonic acid (bioA), biotin synthetase (bioB), 7-keto-8-amino-pelargonic acid synthetase (bioF), bioC protein, and . . .	345	P	0.000244	352.8	P	0.000244	318.2	P	0.000244	281.6	P	0.000244	443.5	P	0.000244	318.1	P	0.000244	238.3	P	0.000244	311.7	P	0.000244	280.4	P	0.000244	299.9	P	0.000244	423.9	P	0.000244	250.2	P	0.000244	333.2	P	0.000244	331.7	P	0.000244	351.1	P	0.000244
AFFX-r2-Ec-bioB-M_at	E. coli /GEN=bioB /DB_XREF=gb:J04423.1 /NOTE=SIF corresponding to nucleotides 2393-2682 of gb:J04423.1 /DEF=E.coli 7,8-diamino-pelargonic acid (bioA), biotin synthetase (bioB), 7-keto-8-amino-pelargonic acid synthetase (bioF), bioC protein, and . . .	491.2	P	0.000244	490.1	P	0.000244	584.6	P	0.000244	432.8	P	0.000244	674.9	P	0.000244	454.6	P	0.000244	374.2	P	0.000244	424.7	P	0.000244	419.8	P	0.000244	458.4	P	0.000244	560.1	P	0.000244	447.9	P	0.000244	538.4	P	0.000244	432.3	P	0.000244	473.5	P	0.000244
AFFX-r2-Ec-bioB-3_at	E. coli /GEN=bioB /DB_XREF=gb:J04423.1 /NOTE=SIF corresponding to nucleotides 2772-3004 of gb:J04423.1 /DEF=E.coli 7,8-diamino-pelargonic acid (bioA), biotin synthetase (bioB), 7-keto-8-amino-pelargonic acid synthetase (bioF), bioC protein, and . . .	451.4	P	0.000732	546.2	P	0.00415	454.2	P	0.00293	451.8	P	0.001953	755.8	P	0.001221	466	P	0.000732	342.4	P	0.00415	400.4	P	0.001953	467.5	P	0.00293	371.9	P	0.001221	560.3	P	0.000732	422.7	P	0.001953	526.9	P	0.001953	511.8	P	0.001953	421.1	P	0.00415
AFFX-r2-Ec-bioC-5_at	E. coli /GEN=bioC /DB_XREF=gb:J04423.1 /NOTE=SIF corresponding to nucleotides 4257-4573 of gb:J04423.1 /DEF=E.coli 7,8-diamino-pelargonic acid (bioA), biotin synthetase (bioB), 7-keto-8-amino-pelargonic acid synthetase (bioF), bioC protein, and . . .	1299.2	P	0.000244	1173.9	P	0.000244	1169.5	P	0.000244	1118	P	0.000244	1679.9	P	0.000244	1235.9	P	0.000244	896.9	P	0.000244	1089.7	P	0.000244	1007.1	P	0.000244	1123.2	P	0.000244	1422.5	P	0.000244	1071	P	0.000244	1314.4	P	0.000244	1178	P	0.000244	1205	P	0.000244
AFFX-r2-Ec-bioC-3_at	E. coli /GEN=bioC /DB_XREF=gb:J04423.1 /NOTE=SIF corresponding to nucleotides 4608-4883 of gb:J04423.1 /DEF=E.coli 7,8-diamino-pelargonic acid (bioA), biotin synthetase (bioB), 7-keto-8-amino-pelargonic acid synthetase (bioF), bioC protein, and . . .	1354.9	P	0.000244	1267.1	P	0.000244	1154.1	P	0.000244	1228	P	0.000244	1836.6	P	0.000244	1121.7	P	0.000244	906.4	P	0.000244	1093.3	P	0.000244	1007.9	P	0.000244	1115.2	P	0.000244	1330.7	P	0.000244	977.6	P	0.000244	1353.1	P	0.000244	1138.3	P	0.000244	1210.1	P	0.000244
AFFX-r2-Ec-bioD-5_at	E. coli /GEN=bioD /DB_XREF=gb:J04423.1 /NOTE=SIF corresponding to nucleotides 5024-5244 of gb:J04423.1 /DEF=E.coli 7,8-diamino-pelargonic acid (bioA), biotin synthetase (bioB), 7-keto-8-amino-pelargonic acid synthetase (bioF), bioC protein, and . . .	5100.3	P	0.000244	5102.1	P	0.000244	5155	P	0.000244	4991.5	P	0.000244	7282.5	P	0.000244	5502.1	P	0.000244	4144.8	P	0.000244	5168.3	P	0.000244	4554.1	P	0.000244	4918.8	P	0.000244	6361.1	P	0.000244	4923	P	0.000244	6007.8	P	0.000244	5348.3	P	0.000244	5465.9	P	0.000244
AFFX-r2-Ec-bioD-3_at	E. coli /GEN=bioD /DB_XREF=gb:J04423.1 /NOTE=SIF corresponding to nucleotides 5312-5559 of gb:J04423.1, not 100% identical /DEF=E.coli 7,8-diamino-pelargonic acid (bioA), biotin synthetase (bioB), 7-keto-8-amino-pelargonic acid synthetase (bioF), . . .	4322.9	P	0.000244	5025.2	P	0.000244	4728.2	P	0.000244	4633.9	P	0.000244	7012.6	P	0.000244	4869.1	P	0.000244	3674.7	P	0.000244	4845.7	P	0.000244	4488.1	P	0.000244	4329.4	P	0.000244	5650.4	P	0.000244	4590.7	P	0.000244	5191.4	P	0.000244	4564.3	P	0.000244	4533.3	P	0.000244
AFFX-r2-P1-cre-5_at	Bacteriophage P1 /GEN=cre /DB_XREF=gb:X03453.1 /NOTE=SIF corresponding to nucleotides 581-1001 of gb:X03453.1 /DEF=Bacteriophage P1 cre gene for recombinase protein.	14761.2	P	0.000244	14823.5	P	0.000244	15916.2	P	0.000244	15787.2	P	0.000244	21207.3	P	0.000244	16652.8	P	0.000244	12255.3	P	0.000244	14829.3	P	0.000244	13982.5	P	0.000244	14804.4	P	0.000244	17319.5	P	0.000244	13490.7	P	0.000244	16840.3	P	0.000244	16238.5	P	0.000244	16710.5	P	0.000244
AFFX-r2-P1-cre-3_at	Bacteriophage P1 /GEN=cre /DB_XREF=gb:X03453.1 /NOTE=SIF corresponding to nucleotides 1032-1270 of gb:X03453.1 /DEF=Bacteriophage P1 cre gene for recombinase protein.	18208.2	P	0.000244	17672.5	P	0.000244	19229.2	P	0.000244	19059.2	P	0.000244	25863.1	P	0.000244	18865.1	P	0.000244	15914.3	P	0.000244	18125.4	P	0.000244	16886	P	0.000244	18367	P	0.000244	20621	P	0.000244	16557.1	P	0.000244	20838.5	P	0.000244	19893	P	0.000244	20036	P	0.000244
AFFX-r2-Bs-dap-5_at	B. subtilis /GEN=dapB /DB_XREF=gb:L38424.1 /NOTE=SIF corresponding to nucleotides 1439-1846 of gb:L38424.1 /DEF=Bacillus subtilis dihydropicolinate reductase (jojE) gene, complete cds; poly(A) polymerase (jojI) gene, complete cds; biotin . . .	1164.9	P	0.000244	994.7	P	0.000244	1438.6	P	0.000244	1162.7	P	0.000244	1383.9	P	0.000244	1202.7	P	0.000244	2026.7	P	0.000244	1141.2	P	0.000244	2000.2	P	0.000244	1255.7	P	0.000244	1540.8	P	0.000244	1371.7	P	0.000244	1175.5	P	0.000244	979.1	P	0.000244	1202.3	P	0.000244
AFFX-r2-Bs-dap-M_at	B. subtilis /GEN=dapB, jojF /DB_XREF=gb:L38424.1 /NOTE=SIF corresponding to nucleotides 2055-2578 of gb:L38424.1, not 100% identical /DEF=Bacillus subtilis dihydropicolinate reductase (jojE) gene, complete cds; poly(A) polymerase (jojI) gene, . . .	1711.3	P	0.000244	1659.8	P	0.000244	2191.2	P	0.000244	1671.7	P	0.000244	2208.4	P	0.000244	1814.7	P	0.000244	2829.5	P	0.000244	1714.6	P	0.000244	2843	P	0.000244	1966.3	P	0.000244	2121.2	P	0.000244	2071.9	P	0.000244	1571.5	P	0.000244	1320.5	P	0.000244	1628.2	P	0.000244
AFFX-r2-Bs-dap-3_at	B. subtilis /GEN=jojG /DB_XREF=gb:L38424.1 /NOTE=SIF corresponding to nucleotides 2634-3089 of gb:L38424.1 /DEF=Bacillus subtilis dihydropicolinate reductase (jojE) gene, complete cds; poly(A) polymerase (jojI) gene, complete cds; biotin . . .	2311.1	P	0.000244	2438.7	P	0.000244	3241	P	0.000244	2213.8	P	0.000244	3061.5	P	0.000244	2686.9	P	0.000244	4366.1	P	0.000244	2800	P	0.000244	4426.3	P	0.000244	2853.9	P	0.000244	3120.8	P	0.000244	2946.5	P	0.000244	2057.4	P	0.000244	1983.2	P	0.000244	2211.5	P	0.000244
AFFX-r2-Bs-lys-5_at	B. subtilis /GEN=lys /DB_XREF=gb:X17013.1 /NOTE=SIF corresponding to nucleotides 411-659 of gb:X17013.1, not 100% identical /DEF=B subtilis lys gene for diaminopimelate decarboxylase (EC 4.1.1.20).	148.9	P	0.000244	145.5	P	0.000244	229.7	P	0.000244	158	P	0.000244	200.9	P	0.000244	166.2	P	0.000244	307.3	P	0.000244	150	P	0.000244	324	P	0.000244	191.7	P	0.000244	200.6	P	0.000244	196	P	0.000244	152.8	P	0.000244	109.2	P	0.000244	150.9	P	0.000244
AFFX-r2-Bs-lys-M_at	B. subtilis /GEN=lys /DB_XREF=gb:X17013.1 /NOTE=SIF corresponding to nucleotides 673-1002 of gb:X17013.1, not 100% identical /DEF=B subtilis lys gene for diaminopimelate decarboxylase (EC 4.1.1.20).	160.4	P	0.000732	135.9	P	0.000732	143.7	P	0.000244	157.1	P	0.000732	151.6	P	0.000244	153.6	P	0.000244	254.7	P	0.000244	138.3	P	0.000244	243.7	P	0.000244	151	P	0.000244	201.4	P	0.000244	172.8	P	0.000244	115.2	P	0.000244	112.1	P	0.000244	134.8	P	0.000732
AFFX-r2-Bs-lys-3_at	B. subtilis /GEN=lys /DB_XREF=gb:X17013.1 /NOTE=SIF corresponding to nucleotides 1008-1263 of gb:X17013.1, not 100% identical /DEF=B subtilis lys gene for diaminopimelate decarboxylase (EC 4.1.1.20).	86.8	P	0.000732	137.8	P	0.000732	145.2	P	0.000244	122.7	P	0.000732	148.2	P	0.000244	136.5	P	0.000732	181.4	P	0.001953	119.8	P	0.001953	180.1	P	0.000244	141.6	P	0.000244	147.2	P	0.000244	131.2	P	0.000244	91.3	P	0.001953	115.6	P	0.000732	118.1	P	0.005859
AFFX-r2-Bs-phe-5_at	B. subtilis /GEN=pheA /DB_XREF=gb:M24537.1 /NOTE=SIF corresponding to nucleotides 2116-2382 of gb:M24537.1 /DEF=Bacillus subtillis sporulation protein (spoOB), GTP-binding protein (obg), phenylalanine biosynthesis associated protein (pheB), and . . .	338.2	P	0.000244	317.7	P	0.000244	419.1	P	0.000244	344.9	P	0.000244	355.9	P	0.000244	317.7	P	0.000244	571.7	P	0.000244	383.5	P	0.000244	588.2	P	0.000244	364	P	0.000244	436.8	P	0.000244	415.8	P	0.000244	313.8	P	0.000244	249.5	P	0.000244	326.5	P	0.000244
AFFX-r2-Bs-phe-M_at	B. subtilis /GEN=pheA /DB_XREF=gb:M24537.1 /NOTE=SIF corresponding to nucleotides 2484-2875 of gb:M24537.1 /DEF=Bacillus subtillis sporulation protein (spoOB), GTP-binding protein (obg), phenylalanine biosynthesis associated protein (pheB), and . . .	272.9	P	0.000244	238.7	P	0.000244	358.7	P	0.000244	301.4	P	0.000244	293.9	P	0.000244	283	P	0.000244	504.7	P	0.000244	279.7	P	0.000244	515.7	P	0.000244	349.8	P	0.000244	317.9	P	0.000244	360.8	P	0.000244	236.9	P	0.000244	220.3	P	0.000244	258.6	P	0.000244
AFFX-r2-Bs-phe-3_at	B. subtilis /GEN=pheB /DB_XREF=gb:M24537.1 /NOTE=SIF corresponding to nucleotides 2897-3200 of gb:M24537.1, not 100% identical /DEF=Bacillus subtillis sporulation protein (spoOB), GTP-binding protein (obg), phenylalanine biosynthesis associated . . .	375.9	P	0.000244	323.7	P	0.000244	460.8	P	0.000244	361	P	0.000244	549.3	P	0.000244	370.1	P	0.000244	691.6	P	0.000244	372.1	P	0.000244	679.3	P	0.000244	490.8	P	0.000244	453.6	P	0.000244	402.4	P	0.000244	347.4	P	0.000244	308.3	P	0.000244	329.8	P	0.000244
AFFX-r2-Bs-thr-5_s_at	B. subtilis /GEN=thrC /DB_XREF=gb:X04603.1 /NOTE=SIF corresponding to nucleotides 290-888 of gb:X04603.1 /DEF=B. subtilis thrB and thrC genes for homoserine kinase and threonine synthase.	375.3	P	0.000244	335.7	P	0.000244	470	P	0.000244	418.6	P	0.000244	469.6	P	0.000244	368	P	0.000244	678.6	P	0.000244	453.8	P	0.000244	692.3	P	0.000244	465.7	P	0.000244	473.7	P	0.000244	491.6	P	0.000244	351.8	P	0.000244	313.9	P	0.000244	385.7	P	0.000244
AFFX-r2-Bs-thr-M_s_at	B. subtilis /GEN=thrC, thrB /DB_XREF=gb:X04603.1 /NOTE=SIF corresponding to nucleotides 1045-1556 of gb:X04603.1 /DEF=B. subtilis thrB and thrC genes for homoserine kinase and threonine synthase.	652.3	P	0.000244	567.5	P	0.000244	736.4	P	0.000244	587.8	P	0.000244	873	P	0.000244	677.5	P	0.000244	1085.5	P	0.000244	645.1	P	0.000244	1044.5	P	0.000244	707.6	P	0.000244	721.9	P	0.000244	657.4	P	0.000244	549	P	0.000244	451.6	P	0.000244	569.4	P	0.000244
AFFX-r2-Bs-thr-3_s_at	B. subtilis /GEN=thrB /DB_XREF=gb:X04603.1 /NOTE=SIF corresponding to nucleotides 1735-2143 of gb:X04603.1 /DEF=B. subtilis thrB and thrC genes for homoserine kinase and threonine synthase.	796.5	P	0.000732	718.9	P	0.000732	1006.1	P	0.000732	739.1	P	0.000732	1049.6	P	0.000732	791.6	P	0.000732	1652.8	P	0.000244	788.8	P	0.000244	1407.6	P	0.000244	975.5	P	0.000244	923.8	P	0.000244	963.9	P	0.000244	777.4	P	0.000244	596.1	P	0.001221	686.4	P	0.000732
AFFX-r2-TagA_at	Clone 76A3, synthetic insert (501 bp)+ poly A tail (21 bp), target sequence 1-490	0.9	A	0.969727	0.7	A	0.976074	4.1	A	0.904785	0.9	A	0.962402	2.9	A	0.870361	1.2	A	0.976074	1.6	A	0.932373	0.7	A	0.99585	0.9	A	0.969727	1.8	A	0.850342	1.1	A	0.932373	1.6	A	0.943848	1.7	A	0.962402	5.3	A	0.870361	1.1	A	0.989258
AFFX-r2-TagB_at	Clone 76A7, synthetic insert (467 bp)+ poly A tail (21 bp), target sequence 1-456	19.1	P	0.018555	15.5	A	0.432373	3.8	A	0.850342	1.1	A	0.932373	20.8	A	0.432373	21.5	A	0.303711	3.5	A	0.665527	0.9	A	0.953857	16.8	A	0.398926	1.1	A	0.900635	2.8	A	0.888428	4.7	A	0.633789	21.6	A	0.567627	4.5	A	0.753906	1.9	A	0.932373
AFFX-r2-TagC_at	Clone 76B3, synthetic insert (579 bp)+ poly A tail (21 bp), target sequence 1-568	8.4	A	0.466064	7.7	A	0.665527	2.7	A	0.688721	0.8	A	0.888428	2.7	A	0.845215	6.7	A	0.601074	22.7	A	0.171387	17.6	A	0.398926	3.7	A	0.72583	14.5	A	0.567627	11	A	0.398926	7.3	A	0.780518	6.9	A	0.633789	1	A	0.943848	23.2	A	0.27417
AFFX-r2-TagD_at	Clone 76B7, synthetic insert (519 bp)+ poly A tail (21 bp), target sequence 1-508	9.9	A	0.72583	1.8	A	0.943848	2	A	0.962402	4.9	A	0.870361	27.2	A	0.432373	2.1	A	0.919434	1.9	A	0.888428	3.9	A	0.870361	4.6	A	0.696289	4.7	A	0.696289	1.1	A	0.981445	5.1	A	0.828613	12.4	A	0.567627	2.7	A	0.962402	22.4	A	0.665527
AFFX-r2-TagE_at	Clone 76C1, synthetic insert (578 bp)+ poly A tail (21 bp), target sequence 1-567	11.7	A	0.067627	0.9	A	0.870361	1	A	0.72583	0.6	A	0.969727	5.6	A	0.567627	17.7	A	0.095215	3.4	A	0.780518	16	A	0.171387	0.5	A	0.870361	2.7	A	0.780518	7.8	A	0.72583	1.9	A	0.919434	1.8	A	0.850342	10.1	A	0.592041	8.7	A	0.366211
AFFX-r2-TagF_at	Clone 76C7, synthetic insert (660 bp)+ poly A tail (21 bp), target sequence 50-649	33.5	A	0.366211	4.8	A	0.665527	46.2	A	0.27417	39.7	A	0.334473	51.2	A	0.219482	4.7	A	0.72583	2.9	A	0.633789	1.7	A	0.601074	17.3	A	0.601074	4.4	A	0.533936	3.6	A	0.633789	43.9	A	0.219482	1.5	A	0.633789	62.7	A	0.366211	33.4	A	0.533936
AFFX-r2-TagG_at	Clone 76D3, synthetic insert (760 bp)+ poly A tail (21 bp), target sequence 150-749	1.3	A	0.850342	0.8	A	0.943848	7.1	A	0.780518	15.6	A	0.5	2.3	A	0.953857	1.6	A	0.828613	2	A	0.80542	11.5	A	0.601074	1.3	A	0.828613	3.1	A	0.901367	4.8	A	0.780518	15.3	A	0.633789	2.1	A	0.919434	14.7	A	0.665527	2.1	A	0.888428
AFFX-r2-TagH_at	Clone 76E7, synthetic insert (848 bp)+ poly A tail (21 bp), target sequence 238-837	6.6	A	0.567627	6.6	A	0.601074	18.5	A	0.27417	6.1	A	0.567627	9.9	A	0.753906	19.5	A	0.533936	4.7	A	0.633789	12.8	A	0.601074	21.1	A	0.850342	15	A	0.334473	2.8	A	0.753906	34.9	A	0.366211	34.8	A	0.303711	21.5	A	0.466064	46.1	A	0.398926
AFFX-r2-TagJ-3_at	Clone 76F7, synthetic insert (960 bp)+ poly A tail (21 bp), 3 prime target sequence 350-949	14.7	A	0.567627	4	A	0.919434	4.4	A	0.870361	3.1	A	0.976074	5.3	A	0.753906	24.5	A	0.633789	1.5	A	0.919434	2.8	A	0.932373	1.9	A	0.981445	4	A	0.976074	1.6	A	0.976074	4.8	A	0.567627	2.4	A	0.968262	1.9	A	0.976074	2.1	A	0.888428
AFFX-r2-TagJ-5_at	Clone 76F7, synthetic insert (960 bp)+ poly A tail (21 bp), 5 prime target sequence 1-349	16.5	A	0.219482	14.9	A	0.149658	1.4	A	0.870361	19.1	A	0.19458	22.8	A	0.149658	10.6	A	0.219482	6.5	A	0.567627	5.7	A	0.466064	5	A	0.601074	1.9	A	0.870361	10.2	A	0.398926	5.4	A	0.72583	0.7	A	0.904785	8.6	A	0.398926	10.9	A	0.27417
AFFX-r2-TagO-3_at	Clone 76G7, synthetic insert (999 bp)+ poly A tail (21 bp), 3 prime target sequence 389-988	22.6	A	0.432373	17.9	A	0.533936	1.6	A	0.828613	2.2	A	0.696289	5.8	A	0.533936	22.1	A	0.72583	1.7	A	0.865234	13.2	A	0.432373	14.1	A	0.466064	23	A	0.334473	21.5	A	0.398926	2.7	A	0.80542	1.9	A	0.633789	48	A	0.149658	33	A	0.303711
AFFX-r2-TagO-5_at	Clone 76G7, synthetic insert (999 bp)+ poly A tail (21 bp), 5 prime target sequence 1-388	2.3	A	0.904785	3.6	A	0.850342	4.3	A	0.72583	1.6	A	0.932373	15.2	A	0.567627	1.1	A	0.953857	1.1	A	0.870361	21.5	A	0.567627	9.7	A	0.601074	1.4	A	0.969727	1.4	A	0.919434	3.1	A	0.904785	3.8	A	0.624756	2	A	0.870361	2.4	A	0.870361
AFFX-r2-TagQ-3_at	Clone 76H1, synthetic insert (1000 bp)+ poly A tail (21 bp), 3 prime target sequence 390-989	8.5	A	0.366211	14.1	A	0.067627	19.7	A	0.219482	28.6	A	0.095215	37.9	A	0.091553	12.4	A	0.219482	17.3	A	0.246094	12	A	0.246094	29.2	A	0.095215	16.9	A	0.219482	19.9	A	0.067627	18	P	0.046143	33.6	A	0.111572	1.3	A	0.601074	3.3	A	0.601074
AFFX-r2-TagQ-5_at	Clone 76H1, synthetic insert (1000 bp)+ poly A tail (21 bp), 5 prime target sequence 1-389	1.5	A	0.991943	2.8	A	0.943848	29	A	0.219482	2.3	A	0.962402	4.1	A	0.904785	4.6	A	0.72583	3.9	A	0.80542	2.9	A	0.870361	2.9	A	0.870361	3.7	A	0.828613	1.3	A	0.989258	9.4	A	0.665527	4.5	A	0.850342	3	A	0.822998	19.4	A	0.601074
AFFX-r2-TagIN-3_at	Clone 84A3, synthetic insert (1944 bp)+ poly A tail (21 bp), 3 prime target sequence 1345-1944	2.8	A	0.919434	4.6	A	0.828613	2.8	A	0.976074	3.6	A	0.962402	2.7	A	0.932373	3.8	A	0.828613	1.3	A	0.969727	1.4	A	0.943848	2	A	0.962402	1.6	A	0.953857	2.2	A	0.994141	3	A	0.932373	2	A	0.904785	1.8	A	0.989258	2.1	A	0.969727
AFFX-r2-TagIN-M_at	Clone 84A3, synthetic insert (1944 bp)+ poly A tail (21 bp), middle target sequence 745-1344	0.9	A	0.753906	21.5	A	0.27417	1.7	A	0.72583	17.7	A	0.398926	11.8	A	0.466064	16	A	0.334473	2.2	A	0.533936	6.6	A	0.432373	3.9	A	0.533936	6.2	A	0.423828	20.4	A	0.171387	1.5	A	0.601074	30	A	0.129639	2.4	A	0.665527	2.2	A	0.696289
AFFX-r2-TagIN-5_at	Clone 84A3, synthetic insert (1944 bp)+ poly A tail (21 bp), 5 prime target sequence 145-744	3.6	A	0.601074	19.9	A	0.149658	27.4	A	0.129639	34.8	A	0.149658	37.5	A	0.095215	5.5	A	0.533936	18.5	A	0.19458	32.2	P	0.046143	27	A	0.219482	28.1	A	0.171387	26.2	A	0.398926	37.1	A	0.149658	24.9	A	0.19458	27.2	A	0.111572	43.4	P	0.01416
AFFX-r2-Dros-GAPDH-5_a_at	Glycerol 3 phosphate dehydrogenase	371.4	P	0.003159	406.5	P	0.004582	373.9	P	0.001755	368.2	P	0.000491	423.7	P	0.000944	318.1	P	0.003815	514.9	P	0.002143	359.1	P	0.002143	534.8	P	0.001755	557.2	P	0.006575	452.3	P	0.002607	514.3	P	0.001755	469.7	P	0.003815	670.8	P	0.002143	570.3	P	0.001755		33824
AFFX-r2-Dros-GAPDH-M_a_at	Glycerol 3 phosphate dehydrogenase	7483.1	P	0.000491	8428	P	0.000491	5944.5	P	0.000491	7865.7	P	0.000491	6369.8	P	0.000491	6114	P	0.000491	10671.5	P	0.000491	5339.2	P	0.000491	10354.3	P	0.000491	9143.2	P	0.000491	6418.2	P	0.000491	6779	P	0.000491	7884.7	P	0.000491	12685.8	P	0.000491	11156.2	P	0.000491		33824
AFFX-r2-Dros-GAPDH-3_a_at	Glycerol 3 phosphate dehydrogenase	10766.1	P	0.000491	11734.5	P	0.000491	9161.6	P	0.000491	10969.9	P	0.000613	9510.5	P	0.000613	8924.1	P	0.000491	12595.6	P	0.000613	7399.4	P	0.000491	12487.9	P	0.000491	12702.8	P	0.000613	9555.9	P	0.000491	9596.5	P	0.000613	10852.6	P	0.000491	14825.3	P	0.000491	14038.9	P	0.000491		33824
AFFX-r2-Dros-GAPDH-3_at	Glycerol 3 phosphate dehydrogenase	1635.6	P	0.000491	1541.5	P	0.000491	1539.2	P	0.000491	1652.8	P	0.000491	1511.8	P	0.000491	1263.7	P	0.000491	1505.7	P	0.000491	1238.9	P	0.000491	1546.8	P	0.000491	1455.1	P	0.000491	1548.6	P	0.000491	1371.2	P	0.000491	1408.4	P	0.000491	1734.6	P	0.000491	1742	P	0.000491		33824
AFFX-r2-Dros-Act5C-5_at	Actin 5C	1794.6	P	0.000491	1286	P	0.000491	1258.3	P	0.000491	1806.8	P	0.000491	1280.9	P	0.000491	1461.6	P	0.000491	1922.6	P	0.000491	1518.2	P	0.000491	1767.7	P	0.000491	2005.4	P	0.000491	1604.5	P	0.000491	1597.1	P	0.000491	1864.8	P	0.000491	2172.8	P	0.000491	2061.6	P	0.000491		31521
AFFX-r2-Dros-Act5C-5_x_at	Actin 5C	2293.2	P	0.000491	1851.6	P	0.000491	1473.7	P	0.000491	2577.2	P	0.000491	1843.4	P	0.000762	2153.2	P	0.000491	2653.3	P	0.000491	2260.5	P	0.000491	2458.1	P	0.000491	2603.5	P	0.000491	2181.5	P	0.000491	2441.5	P	0.000491	2415.5	P	0.000491	2737.9	P	0.000491	2581.5	P	0.000491		31521
AFFX-r2-Dros-Act5C-M_s_at	Actin 5C	4228	P	0.000491	3996.1	P	0.000491	3804.7	P	0.000491	4419	P	0.000491	3917.8	P	0.000491	4288.4	P	0.000491	3987.5	P	0.000491	4072.4	P	0.000491	4089.2	P	0.000491	4658.5	P	0.000491	4015.8	P	0.000491	3904.1	P	0.000491	4503.3	P	0.000491	4405.7	P	0.000491	4622.6	P	0.000491		31521
AFFX-r2-Dros-Act5C-3_s_at	Actin 5C	10530.1	P	0.000491	9969.1	P	0.000491	9556.9	P	0.000491	11260.3	P	0.000491	9981.8	P	0.000491	10304.1	P	0.000491	10022.4	P	0.000491	10323.1	P	0.000491	10184.1	P	0.000491	10848.5	P	0.000491	10147.4	P	0.000491	9645	P	0.000491	10345.3	P	0.000491	10695.8	P	0.000491	10197.5	P	0.000491		31521
AFFX-Dros-18S_rRNA_5_at	Drosophila melanogaster /REF=M21017 /DEF=Drosophila gene for 18S rRNA /LEN=1799 (_5, _M, _3 represent transcript regions 5 prime, Middle, and 3 prime respectively)	133.1	P	0.000762	365.2	P	0.000613	44.5	A	0.078906	180.1	P	0.000491	156.8	P	0.001165	40.6	P	0.010972	161.7	P	0.006575	224.6	P	0.000491	128.9	P	0.000762	93.3	P	0.000762	27.9	A	0.070073	52.2	P	0.009283	214.1	P	0.000613	2482.3	P	0.000491	156.1	P	0.000613
AFFX-Dros-18S_rRNA_M_at	Drosophila melanogaster /REF=M21017 /DEF=Drosophila gene for 18S rRNA /LEN=1799 (_5, _M, _3 represent transcript regions 5 prime, Middle, and 3 prime respectively)	1484.3	P	0.000491	4306	P	0.000491	332.9	P	0.001165	1715.1	P	0.000491	1554.1	P	0.000491	286.4	P	0.000491	1387.9	P	0.000491	1770.6	P	0.000491	1463.6	P	0.000491	1067.7	P	0.000491	223	P	0.000491	242.4	P	0.000491	1181.5	P	0.000491	4306	P	0.000491	688.9	P	0.000491
AFFX-Dros-18S_rRNA_3_at	Drosophila melanogaster /REF=M21017 /DEF=Drosophila gene for 18S rRNA /LEN=1799 (_5, _M, _3 represent transcript regions 5 prime, Middle, and 3 prime respectively)	226.2	P	0.000491	318.4	P	0.000491	81.4	P	0.012921	266.9	P	0.000491	210.9	P	0.002143	94.1	P	0.000944	181.2	P	0.000613	226.4	P	0.000491	198.8	P	0.000491	177.5	P	0.000613	64.9	P	0.002607	69.7	P	0.020663	171.1	P	0.001432	426.2	P	0.000944	137.8	P	0.000491
AFFX-Dros-ACTIN_5_at	Drosophila melanogaster /REF=FBgn0000043 /DEF=Drosophila gene for Actin 42A /LEN=1593 (_5, _M, _3 represent transcript regions 5 prime, Middle, and 3 prime respectively)	906.5	P	0.000491	660.2	P	0.000491	763.9	P	0.000491	939	P	0.000491	891.3	P	0.000491	1033.4	P	0.000491	1049.8	P	0.000491	1110	P	0.000491	1061.7	P	0.000491	1115	P	0.000491	1316.5	P	0.000491	1375.4	P	0.000491	1152.9	P	0.000491	1154.7	P	0.000491	1386.9	P	0.000491
AFFX-Dros-ACTIN_M_r_at	Drosophila melanogaster /REF=FBgn0000043 /DEF=Drosophila gene for Actin 42A /LEN=1593 (_5, _M, _3 represent transcript regions 5 prime, Middle, and 3 prime respectively)	1515	P	0.006575	1158.8	P	0.012921	1489.8	P	0.010972	1554.4	P	0.006575	1772.5	P	0.010972	1672.3	P	0.004591	1449.6	P	0.005504	1709.4	P	0.002607	1565.3	P	0.009283	1668.2	P	0.005504	1640.6	P	0.004591	1847.1	P	0.003159	1730.1	P	0.004591	1775.8	P	0.010972	1884.1	P	0.007827
AFFX-Dros-ACTIN_M_f_at	Actin 42A	3798.4	P	0.000613	2931.9	P	0.000762	3525.2	P	0.000613	3563.4	P	0.000613	4321.3	P	0.000613	3803.2	P	0.000613	3634.9	P	0.000762	3751.6	P	0.000491	3309.9	P	0.000613	3756.6	P	0.000762	4147.5	P	0.000491	4108.3	P	0.000613	3961.2	P	0.000613	4908.3	P	0.000944	4386.1	P	0.000762		35526
AFFX-Dros-ACTIN_3_at	Drosophila melanogaster /REF=FBgn0000043 /DEF=Drosophila gene for Actin 42A /LEN=1593 (_5, _M, _3 represent transcript regions 5 prime, Middle, and 3 prime respectively)	2046.6	P	0.000491	1790.6	P	0.000491	1899.8	P	0.000491	1881.8	P	0.000491	2047.6	P	0.000491	2183.9	P	0.000491	1799.5	P	0.000491	2299.4	P	0.000491	1928.3	P	0.000491	1892.6	P	0.000491	2252.8	P	0.000491	2404	P	0.000491	2101.8	P	0.000491	1848	P	0.000491	1879.8	P	0.000491
AFFX-Dros-GAPDH_5_at	Drosophila melanogaster /REF=FBgn0001092 /DEF=Drosophila gene for Gapdh2 /LEN=1231 (_5, _M, _3 represent transcript regions 5 prime, Middle, and 3 prime respectively)	3135.4	P	0.000491	3758	P	0.000491	2701.1	P	0.000491	3002	P	0.000491	3400.3	P	0.000491	2940.3	P	0.000491	4013.5	P	0.000491	2868	P	0.000491	4347.4	P	0.000491	3924.8	P	0.000491	3357.8	P	0.000491	3826.7	P	0.000491	4033.2	P	0.000491	4472.7	P	0.000491	4547	P	0.000491
AFFX-Dros-GAPDH_M_at	Drosophila melanogaster /REF=FBgn0001092 /DEF=Drosophila gene for Gapdh2 /LEN=1231 (_5, _M, _3 represent transcript regions 5 prime, Middle, and 3 prime respectively)	5306.7	P	0.000491	5916.9	P	0.000491	4488.7	P	0.000491	5348.8	P	0.000491	5001.9	P	0.000491	4738.7	P	0.000491	6556.6	P	0.000491	4331.2	P	0.000491	6453.9	P	0.000491	6341.4	P	0.000491	5399	P	0.000491	5267.7	P	0.000491	5960.4	P	0.000491	8066.6	P	0.000491	7765.5	P	0.000491
AFFX-Dros-GAPDH_3_at	Drosophila melanogaster /REF=FBgn0001092 /DEF=Drosophila gene for Gapdh2 /LEN=1231 (_5, _M, _3 represent transcript regions 5 prime, Middle, and 3 prime respectively)	8638.1	P	0.000491	9387.1	P	0.000491	8181.3	P	0.000491	8668.3	P	0.000491	8761.4	P	0.000491	8391.1	P	0.000491	10148.8	P	0.000491	7414.6	P	0.000491	10094.5	P	0.000491	10049.2	P	0.000491	8811.3	P	0.000491	8011.4	P	0.000491	9194.5	P	0.000491	11000	P	0.000491	10627.1	P	0.000491
AFFX-Dros-eIF-4a_5_at	Drosophila melanogaster /REF=FBgn0001942 /DEF=Drosophila gene for eIF-4a /LEN=1527 (_5, _M, _3 represent transcript regions 5 prime, Middle, and 3 prime respectively)	3383.6	P	0.000491	2717.5	P	0.000491	2969.1	P	0.000491	3559.2	P	0.000491	3056.6	P	0.000491	3328.2	P	0.000491	3986.3	P	0.000491	3309.8	P	0.000491	4051	P	0.000491	4286.8	P	0.000491	3776.8	P	0.000491	3639.8	P	0.000491	3810.8	P	0.000491	4877.3	P	0.000491	4758.8	P	0.000491
AFFX-Dros-eIF-4a_M_at	Drosophila melanogaster /REF=FBgn0001942 /DEF=Drosophila gene for eIF-4a /LEN=1527 (_5, _M, _3 represent transcript regions 5 prime, Middle, and 3 prime respectively)	9758	P	0.000491	8951.4	P	0.000491	9255.3	P	0.000491	10211.5	P	0.000491	10269.1	P	0.000491	10051	P	0.000491	10247.2	P	0.000491	9545.1	P	0.000491	10174.8	P	0.000491	10756	P	0.000491	10591.3	P	0.000491	9740.6	P	0.000491	10828.3	P	0.000491	11963.3	P	0.000491	11680.9	P	0.000491
AFFX-Dros-eIF-4a_3_at	Drosophila melanogaster /REF=FBgn0001942 /DEF=Drosophila gene for eIF-4a /LEN=1527 (_5, _M, _3 represent transcript regions 5 prime, Middle, and 3 prime respectively)	12405.3	P	0.000491	11865.5	P	0.000491	12136.5	P	0.000491	12173.4	P	0.000489	12536.9	P	0.000491	12968.4	P	0.000491	11865.6	P	0.000491	12456.5	P	0.000491	12236.6	P	0.000491	12627.8	P	0.000491	13190.1	P	0.000491	12063.2	P	0.000491	13520.6	P	0.000491	13123.8	P	0.000491	13217.2	P	0.000491
1633152_at	CG32491-RA /FEA=BDGP /GEN=mod(mdg4) /DB_XREF=CG32491 FBgn0002781 /MAP=93D7-93D9 /LEN=1961 /DEF=(CG32491 gene symbol:mod(mdg4) synonyms:(CG15500 CG15501 CG15802 CG18151 CG8076 CG7859 CG7836) FBgn0002781 (GO:0007292 oogenesis) (GO:0008354 germ-cell . . .	32.6	P	0.000613	28.5	P	0.015164	34.3	P	0.015164	31.1	P	0.042142	32.2	P	0.007827	26	A	0.070073	22	P	0.003159	23.5	M	0.054711	18.5	P	0.007814	22.2	P	0.048099	15.3	A	0.165268	30.8	P	0.027766	29.7	P	0.042142	43.3	A	0.088557	37.6	P	0.036797
1634052_s_at	CG32491-RA /FEA=BDGP /GEN=mod(mdg4) /DB_XREF=CG32491 FBgn0002781 /MAP=93D7-93D9 /LEN=1961 /DEF=(CG32491 gene symbol:mod(mdg4) synonyms:(CG15500 CG15501 CG15802 CG18151 CG8076 CG7859 CG7836) FBgn0002781 (GO:0007292 oogenesis) (GO:0008354 germ-cell . . .	78.4	P	0.010972	60.2	P	0.03202	47.7	P	0.003815	65	P	0.017732	81.2	P	0.003159	72.6	P	0.048099	48.8	P	0.012921	71.4	P	0.001432	65.8	P	0.001165	68	P	0.027766	87.7	P	0.000491	69.3	P	0.004591	88.4	P	0.007827	79.2	P	0.003815	72.2	P	0.003815
1622976_at	CG32491-RB /FEA=BDGP /GEN=mod(mdg4) /DB_XREF=CG32491 FBgn0002781 /MAP=93D7-93D9 /LEN=2195 /DEF=(CG32491 gene symbol:mod(mdg4) synonyms:(CG15500 CG15501 CG15802 CG18151 CG8076 CG7859 CG7836) FBgn0002781 (GO:0007292 oogenesis) (GO:0008354 germ-cell . . .	66.7	P	0.007827	65.6	P	0.000762	52.5	P	0.003159	76.9	P	0.002143	62.7	P	0.000944	52.5	P	0.003815	56.8	P	0.000944	59.3	P	0.003159	58.3	P	0.002143	70.5	P	0.003815	63.9	P	0.001165	73.5	P	0.002143	46.6	P	0.002143	75.1	P	0.001755	58.7	P	0.006575
1631833_at	CG32491-RC /FEA=BDGP /GEN=mod(mdg4) /DB_XREF=CG32491 FBgn0002781 /MAP=93D7-93D9 /LEN=1836 /DEF=(CG32491 gene symbol:mod(mdg4) synonyms:(CG15500 CG15501 CG15802 CG18151 CG8076 CG7859 CG7836) FBgn0002781 (GO:0007292 oogenesis) (GO:0008354 germ-cell . . .	327.5	P	0.010972	336.6	P	0.006575	331.8	P	0.009283	324.9	P	0.017732	373.8	P	0.017732	312.2	P	0.009283	322.9	P	0.009283	371.7	P	0.009283	321.9	P	0.009283	339.3	P	0.006575	315.6	P	0.007827	300.6	P	0.007827	322	P	0.007827	293.4	P	0.009283	341.3	P	0.009283
1640554_at	CG32491-RD /FEA=BDGP /GEN=mod(mdg4) /DB_XREF=CG32491 FBgn0002781 /MAP=93D7-93D9 /LEN=1749 /DEF=(CG32491 gene symbol:mod(mdg4) synonyms:(CG15500 CG15501 CG15802 CG18151 CG8076 CG7859 CG7836) FBgn0002781 (GO:0007292 oogenesis) (GO:0008354 germ-cell . . .	71.5	P	0.000491	95.4	P	0.000613	116.6	P	0.002143	92.4	P	0.001755	106.4	P	0.001432	116.5	P	0.001165	87.4	P	0.005504	96.5	P	0.000762	63.9	P	0.002607	83.6	P	0.00076	88.1	P	0.000613	95.7	P	0.001165	123.4	P	0.000762	78.3	P	0.007827	79.8	P	0.000944
1630536_at	CG32491-RE /FEA=BDGP /GEN=mod(mdg4) /DB_XREF=CG32491 FBgn0002781 /MAP=93D7-93D9 /LEN=2281 /DEF=(CG32491 gene symbol:mod(mdg4) synonyms:(CG15500 CG15501 CG15802 CG18151 CG8076 CG7859 CG7836) FBgn0002781 (GO:0007292 oogenesis) (GO:0008354 germ-cell . . .	88.9	P	0.007827	90.2	P	0.023995	115.7	P	0.003808	89.2	P	0.03202	95.5	P	0.020663	94.6	P	0.010972	100.1	P	0.006575	80.5	P	0.007827	82.1	A	0.078906	96.4	P	0.009283	101.9	P	0.004591	110.4	P	0.020663	106.4	P	0.005504	152.2	P	0.009283	115.4	P	0.015164
1639308_at	CG32491-RF /FEA=BDGP /GEN=mod(mdg4) /DB_XREF=CG32491 FBgn0002781 /MAP=93D7-93D9 /LEN=2230 /DEF=(CG32491 gene symbol:mod(mdg4) synonyms:(CG15500 CG15501 CG15802 CG18151 CG8076 CG7859 CG7836) FBgn0002781 (GO:0007292 oogenesis) (GO:0008354 germ-cell . . .	27.9	M	0.054711	51.7	A	0.110449	51.1	A	0.099061	13.3	A	0.364945	49.4	P	0.023995	23.8	A	0.275462	6.1	A	0.51252	37.3	M	0.062021	16.8	A	0.364945	20.4	A	0.388782	54.2	A	0.099061	7.7	A	0.388782	33.6	A	0.296809	31.2	A	0.181343	23.8	A	0.216313
1631742_s_at	CG32491-RQ /FEA=BDGP /GEN=mod(mdg4) /DB_XREF=CG32491 FBgn0002781 /MAP=93D7-93D9 /LEN=1620 /DEF=(CG32491 gene symbol:mod(mdg4) synonyms:(CG15500 CG15501 CG15802 CG18151 CG8076 CG7859 CG7836) FBgn0002781 (GO:0007292 oogenesis) (GO:0008354 germ-cell . . .	132.7	P	0.001755	133.7	P	0.002143	122.7	P	0.003815	149.5	P	0.001755	141.8	P	0.020663	107.6	P	0.003159	110.6	P	0.001755	114.6	P	0.001432	122.2	P	0.001432	106.9	P	0.002607	123.5	P	0.003815	134.3	P	0.001432	109.1	P	0.002143	149.6	P	0.004591	117.4	P	0.004591
1638041_at	CG32491-RH /FEA=BDGP /GEN=mod(mdg4) /DB_XREF=CG32491 FBgn0002781 /MAP=93D7-93D9 /LEN=2204 /DEF=(CG32491 gene symbol:mod(mdg4) synonyms:(CG15500 CG15501 CG15802 CG18151 CG8076 CG7859 CG7836) FBgn0002781 (GO:0007292 oogenesis) (GO:0008354 germ-cell . . .	30.5	M	0.054711	17.2	A	0.254899	12.3	A	0.34162	5.4	A	0.296764	2.6	A	0.46248	32.3	A	0.078906	26.7	P	0.020663	11.1	A	0.318883	19.2	P	0.027766	21.2	A	0.165268	27	A	0.088557	14.5	A	0.181343	22.3	A	0.135974	9.4	A	0.388782	24.9	A	0.099061
1627953_at	CG32491-RI /FEA=BDGP /GEN=mod(mdg4) /DB_XREF=CG32491 FBgn0002781 /MAP=93D7-93D9 /LEN=1876 /DEF=(CG32491 gene symbol:mod(mdg4) synonyms:(CG15500 CG15501 CG15802 CG18151 CG8076 CG7859 CG7836) FBgn0002781 (GO:0007292 oogenesis) (GO:0008354 germ-cell . . .	86.2	P	0.000762	81.1	P	0.000491	78.7	P	0.000613	101	P	0.001165	81.4	P	0.000611	82.5	P	0.000491	52	P	0.000762	100.2	P	0.000491	62.8	P	0.000491	75.3	P	0.000613	94.5	P	0.000613	79.7	P	0.000491	100.2	P	0.000491	81	P	0.002143	95.1	P	0.000613
1636765_at	CG32491-RJ /FEA=BDGP /GEN=mod(mdg4) /DB_XREF=CG32491 FBgn0002781 /MAP=93D7-93D9 /LEN=1673 /DEF=(CG32491 gene symbol:mod(mdg4) synonyms:(CG15500 CG15501 CG15802 CG18151 CG8076 CG7859 CG7836) FBgn0002781 (GO:0007292 oogenesis) (GO:0008354 germ-cell . . .	90.6	P	0.000762	70.8	P	0.002607	81.9	P	0.006575	87.7	P	0.001165	68.2	P	0.002143	91.5	P	0.000613	62.1	P	0.002143	97.3	P	0.002607	71.6	P	0.002143	78.6	P	0.002607	73.9	P	0.000491	84.7	P	0.000762	122.2	P	0.000762	71.9	P	0.000613	71.8	P	0.000944
1626650_at	CG32491-RK /FEA=BDGP /GEN=mod(mdg4) /DB_XREF=CG32491 FBgn0002781 /MAP=93D7-93D9 /LEN=2143 /DEF=(CG32491 gene symbol:mod(mdg4) synonyms:(CG15500 CG15501 CG15802 CG18151 CG8076 CG7859 CG7836) FBgn0002781 (GO:0007292 oogenesis) (GO:0008354 germ-cell . . .	117.7	P	0.000491	136	P	0.001165	125.3	P	0.000944	177.5	P	0.001432	132.2	P	0.000491	110.3	P	0.000762	106.9	P	0.000491	103.9	P	0.000944	126.8	P	0.000491	127.2	P	0.004591	121.1	P	0.002607	173.9	P	0.001432	103.6	P	0.000491	111.8	P	0.003815	86.4	P	0.000762
1638829_s_at	CG32491-RL /FEA=BDGP /GEN=mod(mdg4) /DB_XREF=CG32491 FBgn0002781 /MAP=93D7-93D9 /LEN=1660 /DEF=(CG32491 gene symbol:mod(mdg4) synonyms:(CG15500 CG15501 CG15802 CG18151 CG8076 CG7859 CG7836) FBgn0002781 (GO:0007292 oogenesis) (GO:0008354 germ-cell . . .	89.9	P	0.023995	95.3	P	0.042142	108.5	P	0.036797	78.5	M	0.062021	90.7	A	0.088557	94.6	P	0.03202	89.2	M	0.062021	79.7	P	0.012921	88.3	M	0.054711	99.5	P	0.023995	107.2	P	0.023995	92.3	P	0.03202	55.9	M	0.062021	105	A	0.070073	86.1	M	0.054711
1625283_at	CG32491-RM /FEA=BDGP /GEN=mod(mdg4) /DB_XREF=CG32491 FBgn0002781 /MAP=93D7-93D9 /LEN=2044 /DEF=(CG32491 gene symbol:mod(mdg4) synonyms:(CG15500 CG15501 CG15802 CG18151 CG8076 CG7859 CG7836) FBgn0002781 (GO:0007292 oogenesis) (GO:0008354 germ-cell . . .	32.2	P	0.009283	50	P	0.017732	65.9	P	0.020663	55	P	0.009283	67.5	P	0.003159	39.9	P	0.003159	49.4	P	0.000613	59.8	P	0.001755	49	P	0.004591	49	P	0.001432	80.8	P	0.001755	68.1	P	0.004591	72.4	P	0.003815	45.5	P	0.006575	70.6	P	0.007827
1634258_at	CG32491-RN /FEA=BDGP /GEN=mod(mdg4) /DB_XREF=CG32491 FBgn0002781 /MAP=93D7-93D9 /LEN=2281 /DEF=(CG32491 gene symbol:mod(mdg4) synonyms:(CG15500 CG15501 CG15802 CG18151 CG8076 CG7859 CG7836) FBgn0002781 (GO:0007292 oogenesis) (GO:0008354 germ-cell . . .	279.9	P	0.001755	291.9	P	0.001432	298.6	P	0.002143	277.6	P	0.000944	288.9	P	0.012921	257	P	0.001432	228.7	P	0.002143	243.1	P	0.002143	235.7	P	0.002607	230.8	P	0.003159	286.4	P	0.001755	268.8	P	0.003159	282.9	P	0.002143	246.9	P	0.004591	297	P	0.003159
1624020_at	CG32491-RO /FEA=BDGP /GEN=mod(mdg4) /DB_XREF=CG32491 FBgn0002781 /MAP=93D7-93D9 /LEN=2108 /DEF=(CG32491 gene symbol:mod(mdg4) synonyms:(CG15500 CG15501 CG15802 CG18151 CG8076 CG7859 CG7836) FBgn0002781 (GO:0007292 oogenesis) (GO:0008354 germ-cell . . .	118.7	P	0.000944	121.4	P	0.001165	69.9	P	0.000613	78.8	P	0.010972	97.4	P	0.002607	122.3	P	0.001165	105.1	P	0.001165	122	P	0.000762	94.3	P	0.004591	130.4	P	0.000762	154.5	P	0.001755	122.9	P	0.001432	142.9	P	0.002143	105.9	P	0.002143	133.4	P	0.004591
1632973_at	CG32491-RP /FEA=BDGP /GEN=mod(mdg4) /DB_XREF=CG32491 FBgn0002781 /MAP=93D7-93D9 /LEN=1801 /DEF=(CG32491 gene symbol:mod(mdg4) synonyms:(CG15500 CG15501 CG15802 CG18151 CG8076 CG7859 CG7836) FBgn0002781 (GO:0007292 oogenesis) (GO:0008354 germ-cell . . .	88.5	P	0.020663	148.9	P	0.010972	132.8	P	0.012921	85.8	P	0.009283	126	P	0.012921	130.8	P	0.010972	87.2	P	0.017732	120.2	P	0.012921	108.1	P	0.010972	104.5	P	0.023995	119.1	P	0.010972	73.1	P	0.006575	109.5	P	0.007827	119	P	0.042142	106.5	P	0.010972
1631500_at	CG32491-RR /FEA=BDGP /GEN=mod(mdg4) /DB_XREF=CG32491 FBgn0002781 /MAP=93D7-93D9 /LEN=1641 /DEF=(CG32491 gene symbol:mod(mdg4) synonyms:(CG15500 CG15501 CG15802 CG18151 CG8076 CG7859 CG7836) FBgn0002781 (GO:0007292 oogenesis) (GO:0008354 germ-cell . . .	54.7	P	0.003815	54.2	P	0.023967	41.5	P	0.048099	25.4	A	0.078906	46.6	P	0.017732	60.4	P	0.000944	42.7	P	0.003159	29.1	P	0.005504	41.1	P	0.017732	6.9	A	0.364945	41	P	0.000491	29.1	P	0.027766	60.1	P	0.009283	56.4	P	0.006575	30.8	A	0.070073
1640268_at	CG32491-RS /FEA=BDGP /GEN=mod(mdg4) /DB_XREF=CG32491 FBgn0002781 /MAP=93D7-93D9 /LEN=1906 /DEF=(CG32491 gene symbol:mod(mdg4) synonyms:(CG15500 CG15501 CG15802 CG18151 CG8076 CG7859 CG7836) FBgn0002781 (GO:0007292 oogenesis) (GO:0008354 germ-cell . . .	124.2	P	0.006575	129.3	P	0.002607	126.5	P	0.004591	148	P	0.002143	111.9	P	0.004591	136.4	P	0.005504	131.4	P	0.015164	138.6	P	0.006575	136.2	P	0.004591	112.5	P	0.004591	140.1	P	0.003159	200	P	0.002607	163.5	P	0.000944	154.6	P	0.004591	195.2	P	0.002143
1628562_s_at	modifier of mdg4	277.9	P	0.000491	430.1	P	0.000491	343.3	P	0.000613	373.7	P	0.000491	367.2	P	0.000491	377.8	P	0.000491	314.6	P	0.000762	329.3	P	0.000491	270.8	P	0.000491	386.2	P	0.000491	317.9	P	0.000491	369.5	P	0.000491	423.8	P	0.000491	383.3	P	0.000613	352.4	P	0.000491		49228
1639006_at	CG32491-RU /FEA=BDGP /GEN=mod(mdg4) /DB_XREF=CG32491 FBgn0002781 /MAP=93D7-93D9 /LEN=2147 /DEF=(CG32491 gene symbol:mod(mdg4) synonyms:(CG15500 CG15501 CG15802 CG18151 CG8076 CG7859 CG7836) FBgn0002781 (GO:0007292 oogenesis) (GO:0008354 germ-cell . . .	12.5	A	0.296809	25.8	A	0.216313	14.2	A	0.165268	23.1	A	0.462489	5.3	A	0.462489	7.8	A	0.681117	33	P	0.017732	21.8	A	0.122747	4.8	A	0.65838	6.3	A	0.681117	23.3	A	0.165268	10	A	0.51252	31.9	A	0.216313	30.3	A	0.254899	3.4	A	0.801637
1628932_at	CG32491-RV /FEA=BDGP /GEN=mod(mdg4) /DB_XREF=CG32491 FBgn0002781 /MAP=93D7-93D9 /LEN=2046 /DEF=(CG32491 gene symbol:mod(mdg4) synonyms:(CG15500 CG15501 CG15802 CG18151 CG8076 CG7859 CG7836) FBgn0002781 (GO:0007292 oogenesis) (GO:0008354 germ-cell . . .	104.9	P	0.001165	96.8	P	0.000491	102	P	0.001165	92.9	P	0.000944	105.8	P	0.002607	95.5	P	0.000613	114.5	P	0.001432	114.8	P	0.000613	108.6	P	0.004591	125	P	0.000944	136.5	P	0.000613	102.6	P	0.000613	108.5	P	0.000762	140.7	P	0.000762	126.9	P	0.002143
1637723_at	CG32491-RW /FEA=BDGP /GEN=mod(mdg4) /DB_XREF=CG32491 FBgn0002781 /MAP=93D7-93D9 /LEN=1692 /DEF=(CG32491 gene symbol:mod(mdg4) synonyms:(CG15500 CG15501 CG15802 CG18151 CG8076 CG7859 CG7836) FBgn0002781 (GO:0007292 oogenesis) (GO:0008354 germ-cell . . .	308.1	P	0.000613	275.8	P	0.000491	353.1	P	0.000762	231.6	P	0.000491	340.9	P	0.000944	263.8	P	0.000491	298.4	P	0.000613	226.8	P	0.000489	221.2	P	0.000762	221.4	P	0.000491	247.3	P	0.000491	254.8	P	0.000491	295.9	P	0.000613	289.1	P	0.000613	255.5	P	0.000491
1627603_at	CG32491-RX /FEA=BDGP /GEN=mod(mdg4) /DB_XREF=CG32491 FBgn0002781 /MAP=93D7-93D9 /LEN=1658 /DEF=(CG32491 gene symbol:mod(mdg4) synonyms:(CG15500 CG15501 CG15802 CG18151 CG8076 CG7859 CG7836) FBgn0002781 (GO:0007292 oogenesis) (GO:0008354 germ-cell . . .	59.9	A	0.34162	80.7	A	0.216313	95.9	A	0.275462	65.1	A	0.364945	66.7	A	0.198363	69.4	A	0.165268	85	A	0.235169	51.3	M	0.062021	35.2	A	0.216313	65.6	A	0.135974	80.5	A	0.122747	77	A	0.150145	62.1	A	0.216313	46.2	A	0.34162	57.7	A	0.318883
1636471_at	CG32491-RY /FEA=BDGP /GEN=mod(mdg4) /DB_XREF=CG32491 FBgn0002781 /MAP=93D7-93D9 /LEN=1698 /DEF=(CG32491 gene symbol:mod(mdg4) synonyms:(CG15500 CG15501 CG15802 CG18151 CG8076 CG7859 CG7836) FBgn0002781 (GO:0007292 oogenesis) (GO:0008354 germ-cell . . .	126.6	P	0.006575	104.2	P	0.017732	115.8	P	0.036797	72.9	P	0.023995	90.9	M	0.062021	123.3	P	0.007827	99.5	P	0.002601	83	P	0.009283	113.8	P	0.007827	53.7	P	0.006575	129.7	P	0.003815	97.2	P	0.015164	115.6	P	0.006575	99.6	P	0.006575	114.7	P	0.042142
1628921_s_at	modifier of mdg4	121.5	P	0.000762	129.2	P	0.000491	127.5	P	0.001755	111.3	P	0.003159	127.7	P	0.001432	122.1	P	0.001165	122.7	P	0.003159	128.4	P	0.000944	148.2	P	0.000944	106.8	P	0.000491	147.7	P	0.001755	115.4	P	0.000613	128.7	P	0.001432	120	P	0.001432	137.9	P	0.002607		49228
1626392_s_at	X01472 /FEA=transposon /DB_XREF=DMIS176 /LEN=7439 /DESC=gb|X01472|17.6 DMIS176 7439bp AKA(J01060,J01061) Derived from X01472 (g8142) (Rel. 36, Last updated, Version 2).	699.8	P	0.000491	666.5	P	0.000613	800.4	P	0.000613	716.4	P	0.000491	814.5	P	0.000613	678.9	P	0.000491	590.4	P	0.000491	641.4	P	0.000491	593	P	0.000491	614.8	P	0.000491	705.6	P	0.000491	684.1	P	0.000491	697.6	P	0.000613	641.5	P	0.000491	692.6	P	0.000613
1625050_s_at	X07656 /FEA=transposon /DB_XREF=DMTN1731 /LEN=4648 /DESC=gb|X07656|1731 DMTN1731 4648bp Derived from X07656 (g8700) (Rel. 36, Last updated, Version 6).	202.3	P	0.000613	227.3	P	0.000491	184.3	P	0.000944	163.1	P	0.000613	181.6	P	0.002143	182.7	P	0.000762	197.6	P	0.001165	186.4	P	0.000944	227.7	P	0.000762	197.4	P	0.000944	201.9	P	0.000491	197.5	P	0.000491	169.3	P	0.000944	121.8	P	0.005504	163.8	P	0.001755
1629669_x_at	X03431 /FEA=transposon /DB_XREF=DMIS297 /LEN=6995 /DESC=gb|X03431|297 DMIS297 6995bp Derived from X03431 (g8146) (Rel. 36, Last updated, Version 2).	25.4	P	0.017732	14.7	A	0.537511	23.5	A	0.275462	18.8	A	0.235169	16.1	A	0.437646	7.6	A	0.462489	10.6	A	0.296809	16.7	A	0.235169	18.8	A	0.150145	16.2	A	0.198305	19.3	A	0.254899	19.1	A	0.165268	32.9	A	0.099061	3.5	A	0.724538	2.1	A	0.929976		34086
1641365_s_at	SD27140 /FEA=sim4 /SEG=chrU:-725932,727350	1703	P	0.000491	1620	P	0.000491	1654.5	P	0.000491	1708.8	P	0.000491	1687.4	P	0.000491	1586.5	P	0.000491	1531.5	P	0.000491	1734.3	P	0.000491	1580	P	0.000491	1469.8	P	0.000491	1741.4	P	0.000491	1819.2	P	0.000491	1872.8	P	0.000491	1462.1	P	0.000491	1462.1	P	0.000491
1640167_s_at	NO_REP_ID /FEA=transposon /LEN=7567 /DESC=gb|-|412 412 7567bp	2715.8	P	0.000491	2765.5	P	0.000491	2614.9	P	0.000491	2728	P	0.000491	2811.2	P	0.000491	2969.9	P	0.000491	2927	P	0.000491	2790.7	P	0.000491	2931	P	0.000491	2834.5	P	0.000491	2851.7	P	0.000491	2706.4	P	0.000491	2643.7	P	0.000491	3054.8	P	0.000491	2905.6	P	0.000491		31054//
1628082_at	AB022762 /FEA=transposon /LEN=4263 /DESC=gb|AB022762|aurora-element DMAURA 4263bp Derived from AB022762 (d1268008) (Rel. 59, Last updated, Version 1).	35.8	P	0.015164	43.9	A	0.122747	19.3	A	0.235169	37	P	0.002143	39.8	A	0.088557	33.5	P	0.006575	23.6	A	0.122747	47.5	P	0.004591	30.9	P	0.010972	31.1	A	0.135974	37.5	A	0.078906	40.7	P	0.005504	39.9	P	0.010972	47	M	0.054711	46.6	M	0.054711
1637622_s_at	X67681 /FEA=transposon /DB_XREF=DMBARI1 /LEN=1728 /DESC=gb|X67681|Bari1 DMBARI1 1728bp AKA(S55767) Derived from X67681 (g7640) (Rel. 36, Last updated, Version 6).	32.1	P	0.003815	29.9	P	0.001755	34.6	P	0.048099	16.1	A	0.070073	34.2	A	0.122747	31.6	M	0.062021	37.6	P	0.010972	33.9	P	0.000944	41.6	P	0.003159	25.4	A	0.110449	8.9	A	0.275462	23.9	P	0.036797	30.2	A	0.070073	17.5	A	0.198363	40.4	P	0.03202		42294
1633959_s_at	U89994 /FEA=transposon /DB_XREF=DMU89994 /LEN=6411 /DESC=gb|U89994|Burdock DMU89994 6411bp Derived from U89994 (g1905850) (Rel. 51, Last updated, Version 1).	599.4	P	0.000491	567	P	0.000491	543.5	P	0.000491	522.8	P	0.000491	530.1	P	0.000491	404.7	P	0.000491	574.3	P	0.000491	356.2	P	0.000491	504.8	P	0.000491	445.8	P	0.000491	626.6	P	0.000491	518.6	P	0.000491	528.7	P	0.000491	538.1	P	0.000491	622.6	P	0.000491		40539
1632683_s_at	X02599 /FEA=transposon /DB_XREF=DMCOPIA /LEN=5143 /DESC=gb|X02599|copia DMCOPIA 5143bp Derived from X02599 (g7740) (Rel. 49, Last updated, Version 4).	11555.1	P	0.000491	11582.6	P	0.000491	10052.6	P	0.000491	11953.3	P	0.000491	10838.9	P	0.000491	11913.1	P	0.000491	8419.9	P	0.000491	12331.4	P	0.000491	9865.4	P	0.000491	10780.2	P	0.000491	11913.8	P	0.000491	10251.2	P	0.000491	11799.3	P	0.000491	10697.8	P	0.000491	9764.8	P	0.000491
1625997_s_at	GH03753 /FEA=sim4 /SEG=chr2h:+211711,216079	6933.5	P	0.000491	5471.4	P	0.000491	6781.9	P	0.000491	6909.3	P	0.000491	7300.2	P	0.000491	6872.5	P	0.000491	6109.7	P	0.000491	6972.8	P	0.000491	6362.3	P	0.000491	6458.1	P	0.000491	7352	P	0.000491	6491.1	P	0.000491	6924.5	P	0.000491	6889.6	P	0.000491	6583.4	P	0.000491
1633970_at	X15469 /FEA=transposon /LEN=4347 /DESC=gb|X15469|NOF FB 4347bp Derived from X51937 (g8297) (Rel. 44, Last updated, Version 6).	22.8	A	0.318883	0.8	A	0.951902	2.6	A	0.921094	4.2	A	0.635055	7.9	A	0.512523	32.8	P	0.042142	1.9	A	0.437646	12.7	A	0.296809	2.3	A	0.764831	1.8	A	0.889551	7.8	A	0.53752	0.6	A	0.998568	1.2	A	0.864026	2.8	A	0.849855	2.1	A	0.911443
1641296_at	NO_REP_ID /FEA=transposon /LEN=1735 /DESC=gb|-|S2 S2 1735bp	1.4	A	0.921094	4.8	A	0.724538	0.9	A	0.979337	1.2	A	0.703191	10.1	A	0.462489	3.4	A	0.834732	1.6	A	0.900939	9.4	A	0.635055	12.2	A	0.216313	4	A	0.849855	4.5	A	0.849855	1	A	0.987079	1.3	A	0.993425	14	A	0.611218	1.2	A	0.982268
1626130_s_at	X06950 /FEA=transposon /DB_XREF=DMREPG /LEN=4346 /DESC=gb|X06950|G-element DMREPG 4346bp Derived from X06950 (g8427) (Rel. 16, Last updated, Version 1).	21	A	0.165268	5.7	A	0.562354	39.9	M	0.054711	14.7	A	0.364945	53.8	M	0.062021	17.4	A	0.318883	4.1	A	0.889551	24.5	A	0.198363	28.1	P	0.048099	19.6	A	0.462489	5.8	A	0.724538	19.2	A	0.235169	29.3	A	0.165268	17.2	A	0.512523	19.5	A	0.849855
1624819_s_at	M12927 /FEA=transposon /DB_XREF=DMGYPF1A /LEN=7469 /DESC=gb|M12927|gypsy DMGYPF1A 7469bp Derived from M12927 (g157583) (Rel. 44, Last updated, Version 6).	269	P	0.000762	171.3	P	0.000762	313.2	P	0.000491	223.8	P	0.000613	378	P	0.000491	206.5	P	0.000762	180.7	P	0.000613	170.8	P	0.000762	191.6	P	0.000613	156.3	P	0.000491	261.4	P	0.000491	242.7	P	0.000762	193.9	P	0.001165	242.6	P	0.000613	140.8	P	0.000491
1623559_s_at	M69216 /FEA=transposon /DB_XREF=DMHFL1 /LEN=2959 /DESC=gb|M69216|H-element DMHFL1 2959bp Derived from M69216 (g157606) (Rel. 41, Last updated, Version 3).	25.4	A	0.216313	45.9	A	0.216313	8.9	A	0.48748	37.6	A	0.296809	48.4	A	0.135974	37.3	A	0.150145	4.7	A	0.537511	31.8	A	0.216313	23.4	A	0.296809	36.2	P	0.042142	28.1	A	0.198363	51.1	A	0.070073	39.2	A	0.34162	52.7	A	0.254899	39.9	A	0.388782
1624224_at	U06920 /FEA=transposon /DB_XREF=DM06920 /LEN=6083 /DESC=gb|U06920|HeT-A DM06920 6083bp Derived from U06920.2 (Rel. 67, Last updated, Version 14).	215	A	0.070073	156.3	P	0.017732	165.1	M	0.054711	170.3	P	0.042142	184.5	A	0.078906	137.9	P	0.036797	130.3	P	0.036797	159.9	P	0.023995	183.9	A	0.070073	158.6	P	0.048099	178.7	P	0.03202	200.8	P	0.048099	220.6	A	0.070073	118.8	M	0.054711	162.3	M	0.054711
1630585_s_at	U06920 /FEA=transposon /DB_XREF=DM06920 /LEN=6083 /DESC=gb|U06920|HeT-A DM06920 6083bp Derived from U06920.2 (Rel. 67, Last updated, Version 14).	209.3	P	0.000491	190.3	P	0.000491	180	P	0.000491	190.4	P	0.000491	219.4	P	0.000613	221.3	P	0.000491	166.1	P	0.000491	231.7	P	0.000491	150.5	P	0.000491	180.3	P	0.000613	222.5	P	0.000613	210	P	0.000491	211.1	P	0.000491	193.4	P	0.000762	214.6	P	0.000613
1625195_s_at	schnurri	739.2	P	0.000491	715	P	0.000491	673.9	P	0.000491	731.7	P	0.000491	776.6	P	0.000491	732.5	P	0.000491	669	P	0.000491	706.7	P	0.000491	711.8	P	0.000491	655.5	P	0.000491	796.7	P	0.000491	724.4	P	0.000491	622.6	P	0.000491	658.1	P	0.000491	603.6	P	0.000491		36171
1641450_s_at	X14037 /FEA=transposon /DB_XREF=DMDM11 /LEN=5457 /DESC=gb|X14037|micropia DMDM11 5457bp Derived from X14037 (g1030730) (Rel. 45, Last updated, Version 2).	38.6	P	0.03202	39.9	P	0.017732	47	P	0.017732	40	P	0.007827	34.6	P	0.000491	37.2	P	0.006575	46.6	P	0.000944	52.2	P	0.002143	37.3	P	0.012903	41	P	0.002143	40.6	P	0.015164	51.5	P	0.001755	37.9	P	0.012921	73.8	P	0.009283	31.4	P	0.023995
1628989_at	X06779 /FEA=transposon /LEN=2907 /DESC=gb|X06779|P-element PPI251 2907bp AKA(V01520,X69493) Derived from X06779 (g58305) (Rel. 49, Last updated, Version 8).	1.9	A	0.834732	13	A	0.318883	1.1	A	0.976115	1.8	A	0.877311	3.2	A	0.900994	16.9	A	0.235169	21	A	0.34162	9.4	A	0.635055	9.6	A	0.216313	1	A	0.937979	11.4	A	0.48748	3.2	A	0.900939	20.4	A	0.34162	12.7	A	0.413046	9.6	A	0.681158
1635696_s_at	AF541948 /FEA=transposon /LEN=6450 /DESC=gb|AF541948|McClintock McCLINTOCK 6450bp	309.6	P	0.000762	216.9	P	0.000491	305.3	P	0.000613	305.1	P	0.000762	268	P	0.000762	300.1	P	0.000613	242.4	P	0.000944	284.3	P	0.000762	266.8	P	0.001165	295.7	P	0.000762	351.9	P	0.001432	319.4	P	0.004591	323.6	P	0.001165	301.7	P	0.002143	291.1	P	0.002607
1639054_s_at	X59837 /FEA=transposon /DB_XREF=DMPOGOR11 /LEN=2121 /DESC=gb|X59837|pogo DMPOGOR11 2121bp AKA(S90749) Derived from X59837 (g8354) (Rel. 45, Last updated, Version 10).	106.7	P	0.000613	94.9	P	0.000944	111.5	P	0.001432	129.2	P	0.000491	125.9	P	0.001165	96.4	P	0.000944	91.4	P	0.000944	106.8	P	0.000613	104.8	P	0.001165	76.9	P	0.000491	108.4	P	0.000613	139.6	P	0.000611	85.7	P	0.000762	94.6	P	0.003159	85.1	P	0.000944
1637786_s_at	X51968 /FEA=transposon /DB_XREF=DMRER1DM /LEN=5356 /DESC=gb|X51968|R1-element DMRER1DM 5356bp Derived from X51968 (g8429) (Rel. 23, Last updated, Version 1).	8.9	A	0.834732	8	A	0.864026	8.1	A	0.929927	22.5	A	0.703191	10.7	A	0.849855	11.8	A	0.818657	31.9	A	0.611218	40.5	A	0.611218	16.7	A	0.681117	23.9	A	0.764831	5	A	0.945289	68.8	A	0.51252	71.8	A	0.681117	83.7	A	0.537511	16.1	A	0.801637
1630934_at	X51967 /FEA=transposon /DB_XREF=DMRER2DM /LEN=3607 /DESC=gb|X51967|R2-element DMRER2DM 3607bp Derived from X51967 (g8432) (Rel. 24, Last updated, Version 1).	1491.4	P	0.000491	1115.9	P	0.000491	1547	P	0.000491	1408.8	P	0.000491	1997.2	P	0.000491	1623.2	P	0.000491	1357.3	P	0.000491	2085.9	P	0.000491	1298.3	P	0.000491	1634.3	P	0.000491	1708.5	P	0.000491	1709.2	P	0.000491	1349.4	P	0.000491	1415.9	P	0.000491	1235.3	P	0.000491
1631713_x_at	U33463 /FEA=transposon /DB_XREF=DM33463 /LEN=1736 /DESC=gb|U33463|S-element DM33463 1736bp Derived from U33463 (g1006788) (Rel. 47, Last updated, Version 5).	12.2	A	0.388782	2.6	A	0.51252	0.9	A	0.921146	1.8	A	0.801637	0.7	A	0.996192	0.7	A	0.972234	0.6	A	0.998245	1.1	A	0.96798	2.7	A	0.681117	2	A	0.681117	12	A	0.537511	1.2	A	0.900939	2.8	A	0.849855	1	A	0.849915	5.9	A	0.586976
1624543_s_at	AF364549 /FEA=transposon /LEN=7546 /DESC=gb|AF364549|springer SPRINGER 7546bp Derived from BACR06P08 by Sue Celniker, 29 March 2001.	477.2	P	0.000491	476.3	P	0.000491	414.4	P	0.000491	500.6	P	0.000491	348.4	P	0.000491	526.6	P	0.000491	399.3	P	0.000491	662.1	P	0.000491	394.6	P	0.000491	453.7	P	0.000491	389.1	P	0.000491	472.8	P	0.000491	469.1	P	0.000491	324.9	P	0.000491	324.8	P	0.000491
1638428_at	U14101 /FEA=transposon /DB_XREF=DM14101 /LEN=10654 /DESC=gb|U14101|TART-element DM14101 10654bp Derived from U14101 (g603662) (Rel. 42, Last updated, Version 1).	68.4	P	0.004591	87.4	P	0.001432	80.2	M	0.054711	71.6	P	0.007827	83.3	P	0.010972	112.2	P	0.003815	110	P	0.015164	118.2	P	0.007827	73.1	P	0.006575	70.6	P	0.007827	80.7	P	0.001755	104.1	P	0.010972	115.3	P	0.005504	127	P	0.023995	91.7	P	0.004591
1629242_x_at	U14101 /FEA=transposon /DB_XREF=DM14101 /LEN=10654 /DESC=gb|U14101|TART-element DM14101 10654bp Derived from U14101 (g603662) (Rel. 42, Last updated, Version 1).	294.5	P	0.002143	263.8	P	0.000491	167.5	P	0.006575	303	P	0.004591	182.9	P	0.000762	283.2	P	0.000944	147.1	P	0.000944	223.2	P	0.001755	212.4	P	0.003159	304.3	P	0.001755	233.2	P	0.000762	232.1	P	0.000491	206.7	P	0.001755	251.1	P	0.007827	196	P	0.002143
1640955_s_at	NO_REP_ID /FEA=transposon /LEN=8526 /DESC=gb|-|Tirant TIRANT 8526bp	4.9	A	0.437646	3.6	A	0.537511	6.8	A	0.635055	3.1	A	0.801637	14.1	A	0.51252	7.7	A	0.586955	5.4	A	0.703191	2.7	A	0.889551	13.9	A	0.318883	27.6	A	0.275462	4.8	A	0.562354	1.4	A	0.900939	3.2	A	0.834732	3.2	A	0.724538	3.5	A	0.818657
1639729_s_at	Z27119 /FEA=transposon /LEN=5034 /DESC=gb|Z27119|blastopia DMBLPP 5034bp Derived from Z27119 (g415797) (Rel. 50, Last updated, Version 6).	972	P	0.000491	1027.5	P	0.000491	1099.4	P	0.000491	1000.5	P	0.000491	976.3	P	0.000491	968.3	P	0.000491	878.8	P	0.000491	1121.6	P	0.000491	932.4	P	0.000491	930.7	P	0.000491	1011.6	P	0.000491	1027.1	P	0.000491	915.2	P	0.000491	989.5	P	0.000491	889.6	P	0.000491
1638469_s_at	AY180918 /FEA=transposon /LEN=7521 /DESC=gb|AY180918|opus OPUS 7521bp	460.5	P	0.000491	448.5	P	0.000491	451.1	P	0.000491	459.3	P	0.000491	494.2	P	0.000491	452.1	P	0.000491	329.8	P	0.000491	455	P	0.000491	324	P	0.000491	364.7	P	0.000491	405.4	P	0.000491	402.5	P	0.000491	400.2	P	0.000491	377.5	P	0.000491	403.8	P	0.000491		31159
1635886_s_at	AY180916 /FEA=transposon /LEN=7410 /DESC=gb|AY180916|blood BLOOD 7410bp	1753.9	P	0.000491	1587.3	P	0.000491	1678.3	P	0.000491	1442.3	P	0.000491	1692.3	P	0.000613	1579.6	P	0.000613	1512.6	P	0.000491	1631.1	P	0.000491	1505.6	P	0.000491	1494.6	P	0.000613	1537.9	P	0.000491	1654.9	P	0.000491	1745	P	0.000613	1486.8	P	0.000491	1501.5	P	0.000491
1634666_at	AJ000387 /FEA=transposon /LEN=8435 /DESC=gb|AJ000387|ZAM DMZAM 8435bp Derived from AJ000387 (e1237231) ((Rel. 54, Last updated, Version 1).	74.1	P	0.03202	80.9	P	0.020663	85.8	P	0.017732	95.2	P	0.012921	50.4	P	0.007814	89.9	P	0.017732	57.3	P	0.015164	87.5	P	0.009283	78.7	P	0.004591	44.3	A	0.235169	96	P	0.003815	88.3	P	0.009283	68.7	P	0.036797	78.5	P	0.020663	65.4	P	0.003808
1640448_x_at	AJ000387 /FEA=transposon /LEN=8435 /DESC=gb|AJ000387|ZAM DMZAM 8435bp Derived from AJ000387 (e1237231) ((Rel. 54, Last updated, Version 1).	62.9	P	0.004582	39.1	P	0.009283	53.9	P	0.048099	75.7	P	0.003159	55.4	P	0.010972	64.5	P	0.036797	29.7	P	0.036797	52.4	P	0.002143	50.3	P	0.03202	52.4	P	0.042142	50.4	P	0.03202	60.7	P	0.020663	56.7	P	0.012921	53.6	P	0.042142	43.3	M	0.062021
1623960_s_at	AJ010298 /FEA=transposon /DB_XREF=DME010298 /LEN=8507 /DESC=gb|AJ010298|GATE DME010298 8507bp Derived from AJ010298 (e1315889) (Rel. 56, Last updated, Version 1).	76.4	P	0.042142	66	P	0.027766	81.9	P	0.042142	84.1	M	0.062021	63.4	A	0.099061	73.6	P	0.048099	65.1	M	0.054711	57.5	P	0.036797	70.2	P	0.023995	65.1	P	0.042142	75.4	P	0.03202	90.6	P	0.048099	72.3	M	0.054711	82.1	P	0.03202	53.3	A	0.078906
1640242_s_at	AF222049 /FEA=transposon /LEN=5249 /DESC=gb|AF222049|Transpac 5249bp Derived from AF222049 (AF222049.1) (Rel. 62, Last updated, Version 1).	1318	P	0.000491	1388.8	P	0.000491	1358.6	P	0.000491	1331.3	P	0.000491	1443.5	P	0.000491	1326.4	P	0.000491	1343.5	P	0.000491	1395.9	P	0.000491	1371.2	P	0.000491	1253.2	P	0.000491	1524.4	P	0.000491	1560.8	P	0.000491	1273.3	P	0.000491	1491.6	P	0.000491	1305.7	P	0.000491
1626288_at	X98424 /FEA=transposon /LEN=6356 /DESC=gb|X98424|Circe DMTNCIRC 6356bp Derived from X98424 (e1181147) (Rel. 54, Last updated, Version 1).	1.1	A	0.963203	0.9	A	0.984836	5.8	A	0.783744	3.9	A	0.745101	10.2	A	0.165208	11.6	A	0.562354	2.6	A	0.65838	5	A	0.801637	3.5	A	0.834732	1.2	A	0.911496	1	A	0.963203	1.8	A	0.849915	3.4	A	0.849855	3.6	A	0.889607	3	A	0.929927
1624631_x_at	AJ278684 /FEA=transposon /DB_XREF=DME278684 /LEN=5108 /DESC=gb|AJ278684|Rt1a DME278684 5108bp Derived from AJ278684 (AJ278684.1) (Rel. 64, Last updated, Version 1).	10.2	A	0.635055	49.5	A	0.254899	33.6	A	0.275462	15.4	A	0.388782	6.9	A	0.537511	65.2	A	0.150145	37.6	A	0.318883	39.8	A	0.216313	54.4	A	0.088557	63.9	A	0.122747	103	M	0.062021	63.3	A	0.070073	77.2	A	0.135974	45.7	A	0.275462	75.3	A	0.462489
1623349_x_at	AC005734 /FEA=transposon /LEN=5150 /DESC=gb|AC005734|Rt1b RT1B 5150bp	1094.8	P	0.007827	670	P	0.010972	1145.2	P	0.006575	1117.6	P	0.006575	1363.4	P	0.006575	1092.8	P	0.006575	727.8	P	0.007827	1288.7	P	0.006575	794.9	P	0.006575	923.5	P	0.007827	983.4	P	0.007827	1236.6	P	0.003815	1266.9	P	0.007827	960.1	P	0.004591	944.6	P	0.006575
1635258_s_at	AF364550 /FEA=transposon /LEN=7387 /DESC=gb|AF364550|Quasimodo QUASIMODO 7387bp Derived from P1 clones DS08479 & DS07153 by Sue Celniker, 29 March 2001.	472.4	P	0.000491	443.4	P	0.000491	527.6	P	0.000613	469.5	P	0.000491	607.3	P	0.000491	529	P	0.000491	466.5	P	0.000491	580	P	0.000491	485	P	0.000491	492.3	P	0.000491	525.6	P	0.000613	520.1	P	0.000491	449.8	P	0.000491	530.4	P	0.000491	449.7	P	0.000491
1633998_s_at	AF365402 /FEA=transposon /LEN=7062 /DESC=gb|AF365402|HMS-Beagle Beagle 7062bp	123.3	P	0.000613	114.6	P	0.000944	129.3	P	0.000613	117.5	P	0.000613	106.9	P	0.000762	142.7	P	0.000491	134.7	P	0.000491	116.6	P	0.000491	122.5	P	0.000491	106.3	P	0.000491	121.1	P	0.000491	159.1	P	0.000941	136.9	P	0.000944	116.2	P	0.001755	110.5	P	0.000491
1630614_s_at	HDC11981 /FEA=HDP /SEG=chrXh:-143303,143549	155.9	P	0.003159	169.6	P	0.001432	162	P	0.005504	140.3	P	0.002607	154.4	P	0.010972	176.6	P	0.000944	100.9	P	0.001755	147.4	P	0.001755	159.4	P	0.001165	131.3	P	0.002607	145.6	P	0.000613	182.4	P	0.000944	180.7	P	0.003159	131.4	P	0.002607	163.1	P	0.001165
1631349_s_at	NO_REP_ID /FEA=transposon /LEN=7345 /DESC=gb|-|Tabor TABOR 7345bp	377.3	P	0.000613	208.6	P	0.000491	304	P	0.000491	333.3	P	0.000491	353.8	P	0.000491	404.1	P	0.000491	316.1	P	0.000613	321.4	P	0.000613	292.4	P	0.000491	315.8	P	0.000491	364.9	P	0.000491	441.3	P	0.000613	301.1	P	0.000491	316.9	P	0.000491	306.1	P	0.000491
1628406_s_at	RH61266 /FEA=sim4 /SEG=chr2h:+305210,306787	271.4	P	0.001755	541.2	P	0.001755	688.5	P	0.004591	223.8	P	0.000944	443.9	P	0.003159	451.6	P	0.000944	579.9	P	0.006575	328.2	P	0.000762	386	P	0.000613	309.6	P	0.000944	329.3	P	0.010972	744.4	P	0.003159	475.2	P	0.004591	501.9	P	0.009283	505.4	P	0.009283
1634508_at	U66884 /FEA=transposon /LEN=611 /DESC=gb|U66884|INE-1 INE1 611bp Derived from U66884 (e1371475) (Rel. 52, Last updated, Version 6).	1.5	A	0.889551	5.1	A	0.703191	3.6	A	0.635055	38.9	A	0.070073	10.3	A	0.562354	1.4	A	0.929976	13.9	A	0.56237	1.7	A	0.972234	2.4	A	0.911443	2.3	A	0.877253	1.6	A	0.945289	9.5	A	0.801637	3.7	A	0.783687	9.1	A	0.562354	2.3	A	0.864026
1637055_s_at	AC006215 /FEA=transposon /LEN=7411 /DESC=gb|AC006215|gtwin GTWIN 7411bp	15.6	A	0.635055	49.8	A	0.462489	8.1	A	0.801637	15.4	A	0.681117	9.4	A	0.801637	47.9	A	0.48748	46.7	A	0.296809	29.1	A	0.586955	17.9	A	0.388782	44.6	A	0.413046	6.9	A	0.681117	16.5	A	0.635055	33.4	A	0.586976	30.1	A	0.611218	45.3	A	0.296809
1635829_s_at	AL035631 /FEA=transposon /LEN=6841 /DESC=gb|AL035631|gypsy2 GYPSY2 6841bp	6.4	A	0.635055	3.9	A	0.864026	31.5	A	0.437646	2.6	A	0.911443	13.8	A	0.635055	3.6	A	0.801637	6.6	A	0.724538	29.4	A	0.181343	2.4	A	0.889551	10.8	A	0.586955	31	A	0.216313	12.7	A	0.437646	4.8	A	0.864026	29.3	A	0.51252	13.4	A	0.586955
1634633_s_at	NO_REP_ID /FEA=transposon /LEN=7404 /DESC=gb|-|accord ACCORD 7404bp	1981	P	0.000491	1936.9	P	0.000491	1955.1	P	0.000491	2060.6	P	0.000491	2291.8	P	0.000491	2448.9	P	0.000491	1988.9	P	0.000491	2418.6	P	0.000491	1951.2	P	0.000491	1914.5	P	0.000491	2518.2	P	0.000491	1991.8	P	0.000491	1886.3	P	0.000491	1913.7	P	0.000491	2244.9	P	0.000491
1631895_s_at	AC007477 /FEA=transposon /LEN=6973 /DESC=gb|AC007477|gypsy3 GYPSY3 6973bp	2.2	A	0.681117	20.1	A	0.275462	11.7	A	0.48748	3.1	A	0.801695	4	A	0.586955	0.8	A	0.801695	1.6	A	0.801637	2.1	A	0.724538	25	A	0.364945	11.5	A	0.413046	1.5	A	0.703191	4.8	A	0.65838	4.1	A	0.681117	1.7	A	0.801637	6.1	A	0.611218
1627936_s_at	NO_REP_ID /FEA=transposon /LEN=5484 /DESC=gb|-|invader3 INVADER3 5484bp	75.1	P	0.001165	107.8	P	0.000944	80.5	P	0.007827	48.9	M	0.054711	48.4	P	0.001755	76	P	0.000491	74.7	P	0.002143	56.4	P	0.000941	66.4	P	0.001432	104.5	P	0.001432	79.9	P	0.001755	82.6	P	0.001755	93.3	P	0.004591	54.7	P	0.002143	85.7	P	0.001432
1640606_x_at	NO_REP_ID /FEA=transposon /LEN=4470 /DESC=gb|-|Cr1a DMCR1A 4470bp	186.5	P	0.000491	130.1	P	0.000491	172.5	P	0.000491	177.3	P	0.000491	203.6	P	0.000491	186.5	P	0.000491	152.3	P	0.000491	208.7	P	0.000491	161.8	P	0.000613	168.4	P	0.000491	171.2	P	0.000491	212.6	P	0.000491	202	P	0.000491	171.4	P	0.000491	152	P	0.000491
1632295_s_at	NO_REP_ID /FEA=transposon /LEN=4789 /DESC=gb|-|Doc2-element DOC2 4789bp	533.8	P	0.000491	482.5	P	0.000491	528.8	P	0.000613	564.2	P	0.000613	584	P	0.000613	528.9	P	0.000491	463.7	P	0.000491	538.9	P	0.000491	453.2	P	0.000491	462.3	P	0.000613	600.7	P	0.000491	544.3	P	0.000491	481	P	0.000613	460.7	P	0.000613	391.6	P	0.000491
1630948_s_at	NO_REP_ID /FEA=transposon /LEN=4740 /DESC=gb|-|Doc3-element DOC3 4740bp	162.3	P	0.001165	152.5	P	0.001165	220.9	P	0.000613	204.4	P	0.001165	209.8	P	0.001755	181.5	P	0.001755	156	P	0.001755	220.2	P	0.001165	168.3	P	0.000944	187.4	P	0.000491	194.7	P	0.000613	180	P	0.000944	221	P	0.000944	171.2	P	0.001432	173.7	P	0.002143
1629641_s_at	NO_REP_ID /FEA=transposon /LEN=5402 /DESC=gb|-|Ivk IVK 5402bp	37.3	P	0.006575	40.8	P	0.023995	36.2	M	0.054711	51.9	P	0.017732	41.1	M	0.062021	34.3	M	0.054711	18.4	A	0.216313	38.1	P	0.042142	33	P	0.017732	31.5	A	0.135974	25.4	A	0.150145	37.5	A	0.088557	32.4	M	0.062021	42.7	P	0.017732	44.7	P	0.006575
1634338_x_at	NO_REP_ID /FEA=transposon /LEN=5443 /DESC=gb|-|Rt1c RT1C 5443bp	4.6	A	0.586955	10.8	A	0.437646	20.2	A	0.318883	20.8	A	0.413046	36.6	A	0.181343	1.6	A	0.984836	3.8	A	0.921094	12.1	A	0.611218	22.2	A	0.318883	14.4	A	0.51252	3.3	A	0.834792	11.1	A	0.413046	25.2	A	0.181343	31.1	A	0.078906	19.7	A	0.34162
1635074_s_at	HDC03722 /FEA=HDP /SEG=chr3h:+983270,983583	36.8	P	0.042142	54.6	P	0.042142	41.7	A	0.070024	62	M	0.062021	50.4	A	0.099061	40.2	P	0.036797	41.5	P	0.036797	49.2	P	0.03202	30.6	A	0.150145	53	A	0.135974	59.5	P	0.020663	54.8	P	0.042142	63.6	A	0.150145	56.1	A	0.070073	44.3	P	0.048099
1625791_s_at	NO_REP_ID /FEA=transposon /LEN=3105 /DESC=gb|-|invader4 INVADER4 3105bp	4.7	A	0.724538	11.4	A	0.537511	3.6	A	0.834732	25.7	A	0.275462	24.2	A	0.216313	13.7	A	0.364945	23.4	A	0.413046	12.8	A	0.783687	7.7	A	0.703191	3	A	0.745101	2.1	A	0.818657	22.7	A	0.364945	26.4	A	0.318883	17.3	A	0.388782	4.5	A	0.681117
1630420_x_at	NO_REP_ID /FEA=transposon /LEN=5453 /DESC=gb|-|baggins BAGGINS 5453bp	3.1	A	0.818716	1	A	0.951902	4	A	0.889551	4	A	0.849855	10.3	A	0.51252	23.4	A	0.537511	1.5	A	0.963203	15.5	A	0.562354	1.8	A	0.937979	2.5	A	0.945289	3.5	A	0.783687	3.4	A	0.818657	12.1	A	0.48748	2.7	A	0.937979	8.7	A	0.724538
1632902_s_at	NO_REP_ID /FEA=transposon /LEN=4605 /DESC=gb|-|G3 G3 4605bp	19.9	A	0.099061	14	A	0.318883	18.5	A	0.150145	9.3	A	0.562354	24.2	A	0.364945	6.7	A	0.724538	17.3	A	0.318883	7.4	A	0.635055	13.2	A	0.216313	2.1	A	0.849855	1.5	A	0.745101	2.7	A	0.562354	15.5	A	0.413046	26	A	0.413046	20.5	A	0.462489
1637377_x_at	NO_REP_ID /FEA=transposon /LEN=912 /DESC=gb|-|mariner2 MARINER2 912bp	2.7	A	0.96798	1	A	0.994496	3.4	A	0.889551	3.2	A	0.849855	2.7	A	0.945289	4.4	A	0.929927	3.1	A	0.945289	10.5	A	0.724538	1.8	A	0.96798	4.9	A	0.834732	4.9	A	0.783687	5.8	A	0.65838	2.2	A	0.945289	3.6	A	0.929927	11.4	A	0.834732
1630262_s_at	NO_REP_ID /FEA=transposon /LEN=2167 /DESC=gb|-|transib1 TRANSIB1 2167bp	5.9	A	0.586955	7.3	A	0.437646	8	A	0.562354	5.5	A	0.724587	17	A	0.462489	4.5	A	0.318883	12	A	0.318883	14.1	A	0.525034	13.9	A	0.364945	1.5	A	0.745101	0.3	A	0.938025	8.5	A	0.635055	9.3	A	0.48748	2.3	A	0.745101	15.6	A	0.254899
1627374_at	NO_REP_ID /FEA=transposon /LEN=2883 /DESC=gb|-|transib3 TRANSIB3 2883bp	5.3	A	0.745101	2.1	A	0.65838	0.8	A	0.989028	13.7	A	0.364945	1.5	A	0.834732	0.9	A	0.801695	4.2	A	0.388782	0.4	A	0.957858	8.7	A	0.388782	5.7	A	0.48748	1.7	A	0.783687	1.4	A	0.849855	1.5	A	0.864026	3.6	A	0.635055	3.1	A	0.801637
1635012_x_at	NO_REP_ID /FEA=transposon /LEN=2883 /DESC=gb|-|transib3 TRANSIB3 2883bp	5.1	A	0.834732	10.6	A	0.388782	2.9	A	0.849855	1.7	A	0.864085	3.1	A	0.724538	1.2	A	0.783687	0.6	A	0.984836	0.6	A	0.945289	5.6	A	0.611218	13.2	A	0.34162	11.3	A	0.341583	23.1	A	0.088557	7.6	A	0.413046	2.7	A	0.635055	2.2	A	0.864026
1626434_s_at	AE003485 /FEA=transposon /LEN=7369 /DESC=gb|AE003485|gypsy5 GYPSY5 7369bp	24.1	P	0.048099	31	P	0.007827	21.8	A	0.275462	46.8	M	0.054711	35.5	M	0.062021	30.2	A	0.070073	36.4	P	0.017732	27.4	A	0.078906	29.7	P	0.015164	36.7	P	0.006575	28.6	P	0.027766	40.7	P	0.005504	27.8	P	0.017732	43.1	P	0.010972	33.2	A	0.088557		49943
1635017_at	NO_REP_ID /FEA=transposon /LEN=7826 /DESC=gb|-|gypsy6 GYPSY6 7826bp	3.2	A	0.900939	14.7	A	0.364945	18.5	A	0.537511	8.1	A	0.724587	1.3	A	0.945289	11.6	A	0.34162	23.9	A	0.537511	19.1	A	0.437646	13.8	A	0.275462	21.1	A	0.275462	2.6	A	0.877253	12.4	A	0.562354	3.4	A	0.900939	5.5	A	0.783687	18.5	A	0.181343
1623845_s_at	NO_REP_ID /FEA=transposon /LEN=4038 /DESC=gb|-|invader5 INVADER5 4038bp	4.3	A	0.635055	9.4	A	0.070073	2	A	0.783687	1.3	A	0.984836	0.6	A	0.972834	1.4	A	0.834732	1.9	A	0.801637	1.1	A	0.889551	8.6	A	0.413046	0.5	A	0.921094	2.1	A	0.818657	1.5	A	0.937979	8.3	A	0.462489	8.8	A	0.658454	14.1	A	0.254899
1641421_s_at	NO_REP_ID /FEA=transposon /LEN=4917 /DESC=gb|-|diver2 DIVER2 4917bp	19.3	A	0.198363	16	A	0.318883	23.9	P	0.036797	5.6	A	0.703191	34.4	A	0.235169	18.7	A	0.181284	3.8	A	0.801637	2.3	A	0.801637	20.2	A	0.078906	31.5	P	0.048099	28.9	A	0.078906	21.4	A	0.122747	4.8	A	0.56237	26.8	A	0.181284	34.1	A	0.388782
1627177_x_at	NO_REP_ID /FEA=transposon /LEN=2656 /DESC=gb|-|transib4 TRANSIB4 2656bp	23.5	P	0.03202	19.5	P	0.027766	10.3	A	0.275462	5	A	0.635087	5	A	0.537529	3.2	A	0.864026	6.2	A	0.235169	8.3	A	0.364945	7.1	A	0.48748	8.2	A	0.537511	4.7	A	0.681117	10.5	A	0.413046	9.3	A	0.275462	13.3	A	0.437646	7.9	A	0.364945
1634187_x_at	NO_REP_ID /FEA=transposon /LEN=4558 /DESC=gb|-|Dm88 DM88 4558bp	99.6	P	0.000944	144	P	0.001755	89.5	P	0.000491	100.3	P	0.000762	77.3	P	0.002143	90.1	P	0.001755	105	P	0.000491	93.9	P	0.001165	112.7	P	0.000613	107.7	P	0.000613	142.3	P	0.000491	257.1	P	0.000613	194.2	P	0.001165	194.5	P	0.000613	161.7	P	0.000762
1626966_s_at	AY180919 /FEA=transposon /LEN=4236 /DESC=gb|AY180919|Juan JUAN 4236bp	211.8	P	0.000613	253.9	P	0.000491	216.5	P	0.000491	180.3	P	0.000491	217	P	0.000491	250.8	P	0.000491	316.5	P	0.001432	316.4	P	0.000491	247.8	P	0.000613	222.9	P	0.000613	269.2	P	0.000491	262.7	P	0.000491	269.9	P	0.000944	211.4	P	0.000613	175.9	P	0.000491
1625649_s_at	AF492763 /FEA=transposon /LEN=2483 /DESC=gb|AF492763|frogger FROGGER 2483bp	0.9	A	0.818657	31.9	P	0.007827	5.9	A	0.65838	17.6	A	0.198363	18.4	A	0.069878	21.2	A	0.165208	7.2	A	0.413046	25.7	A	0.216313	11.9	A	0.23495	24.4	P	0.017732	13.3	A	0.318883	18.8	A	0.122747	3.7	A	0.724538	12.9	A	0.235169	22.4	A	0.122747
1624377_s_at	NO_REP_ID /FEA=transposon /LEN=7318 /DESC=gb|-|rover ROVER 7318bp	53.4	P	0.001432	60.6	P	0.005504	52.1	P	0.012921	58.5	P	0.001432	60.9	P	0.023995	50.9	P	0.001755	57	P	0.001432	36.3	P	0.048058	31.3	P	0.001432	37.9	P	0.006575	50.9	P	0.012921	38.9	P	0.006575	30	P	0.004591	80.7	P	0.001755	30.6	P	0.000613		32430
1632924_at	rhomboid-4	12.3	A	0.165268	2.6	A	0.783687	22.8	A	0.122747	13.3	A	0.110449	26.8	P	0.03202	6.5	A	0.341583	7.1	A	0.65838	21.1	P	0.048099	13.2	M	0.054667	15.3	A	0.388782	5.5	A	0.364945	0.7	A	0.911443	9.6	A	0.364945	26.8	A	0.116426	3.7	A	0.388782		32109
1623158_s_at	rhomboid-4	151.7	P	0.000491	179.8	P	0.000762	164	P	0.000489	192.5	P	0.001432	188.6	P	0.000491	227.5	P	0.000491	169.7	P	0.000944	186.2	P	0.000613	159.7	P	0.000613	206.8	P	0.000491	262.2	P	0.000613	229.8	P	0.001165	178.3	P	0.000491	213.6	P	0.000944	260.9	P	0.000613		32109
1626453_x_at	NO_REP_ID /FEA=transposon /LEN=3856 /DESC=gb|-|G4 G4_DM 3856bp	55.4	P	0.004591	75.4	P	0.006575	78.4	P	0.001165	82.7	P	0.006575	61.5	P	0.001755	48.5	P	0.006575	56.5	P	0.002607	66.4	P	0.004591	85	P	0.005504	91.4	P	0.007827	100.9	P	0.003815	103.5	P	0.004591	67.8	P	0.006575	93.4	P	0.012921	85.4	P	0.001755
1638228_s_at	NO_REP_ID /FEA=transposon /LEN=7621 /DESC=gb|-|rooA ROOA_LTR 7621bp	19.6	A	0.275462	17	A	0.198363	11	A	0.437646	13.8	A	0.364945	26.1	A	0.110449	12.8	A	0.235169	7.6	A	0.462489	8.4	A	0.462489	22.1	A	0.110449	7.9	A	0.413046	18.2	A	0.088557	2.8	A	0.586955	27	A	0.135915	2.6	A	0.562354	2.8	A	0.318883
1626205_s_at	NO_REP_ID /FEA=transposon /LEN=2042 /DESC=gb|-|G6 G6_DM 2042bp	240.4	P	0.000944	168	P	0.000944	221.7	P	0.001165	180.9	P	0.000611	286.9	P	0.000613	210.1	P	0.001165	163.8	P	0.002143	177.2	P	0.000613	176.6	P	0.001165	200.4	P	0.000613	277.7	P	0.001165	241.8	P	0.001165	184.6	P	0.001165	186.3	P	0.001165	153.2	P	0.001755
1623159_at	NO_REP_ID /FEA=transposon /LEN=1881 /DESC=gb|-|looper1 LOOPER1_DM 1881bp	16.3	A	0.135974	17.2	M	0.054711	1	A	0.681117	12.6	P	0.042142	19.4	A	0.254899	9.2	A	0.216313	7.4	A	0.275413	13.6	A	0.198363	15.7	A	0.099061	30.8	P	0.036797	14.9	A	0.34162	6	A	0.487477	12.4	A	0.318842	26	A	0.088557	17.7	A	0.135974
1632126_at	AF418572 /FEA=transposon /LEN=804 /DESC=gb|AF418572|Penelope 804bp Derived from AJ009736 (AF418572) (Rel. 70, Last updated, Version 3).	22.8	A	0.413046	1.7	A	0.818657	0.6	A	0.993425	3.1	A	0.877253	1.4	A	0.992173	0.7	A	0.900994	4.7	A	0.849855	3.1	A	0.834732	3.7	A	0.834792	11.4	A	0.51252	18.6	A	0.413046	11.7	A	0.681117	0.9	A	0.921094	1.3	A	0.889551	1.2	A	0.979337
1641210_s_at	AF541947 /FEA=transposon /LEN=7650 /DESC=gb|AF541947|qbert QBERT 7650bp	38.3	P	0.007827	29.4	P	0.036797	49.2	P	0.006575	47.2	P	0.001165	64.6	P	0.005494	49.7	P	0.001755	23.8	P	0.004582	42.8	P	0.000944	22.8	P	0.027766	24.4	P	0.036797	21.4	P	0.007814	46.8	P	0.010956	29.2	M	0.062021	31.2	P	0.004591	46.8	P	0.017732
1636015_s_at	NO_REP_ID /FEA=transposon /LEN=7672 /DESC=gb|-|Stalker2 STALKER2 7672bp	1471.1	P	0.000491	1288.6	P	0.000491	1303.1	P	0.000491	1441.3	P	0.000613	1337	P	0.000491	1576.5	P	0.000491	1402.7	P	0.000613	1428	P	0.000491	1310	P	0.000491	1230	P	0.000613	1401.5	P	0.000491	1325.2	P	0.000491	1106.4	P	0.000491	1250.5	P	0.000491	1229.2	P	0.000613		318246
1627940_at	NO_REP_ID /FEA=transposon /LEN=372 /DESC=gb|-|Stalker3 STALKER3 372bp	3.3	A	0.801637	1.8	A	0.900939	2.6	A	0.864026	2.1	A	0.783687	16.9	A	0.34162	24.9	A	0.110449	7.4	A	0.296809	15.1	A	0.34162	8.5	A	0.537511	1.3	A	0.724538	10.3	A	0.48748	12.5	A	0.388782	28.2	A	0.110449	11.5	A	0.413046	0.9	A	0.900939
1636749_at	AF541951 /FEA=transposon /LEN=1064 /DESC=gb|AF541951|Bari2 1064bp Derived from AF541951 (Rel. 73, Last updated, Version 1).	24	A	0.078906	27.2	A	0.165268	43.3	A	0.078906	22.5	A	0.296809	40.9	A	0.070073	30.4	P	0.036797	28.7	P	0.004591	39.5	P	0.003159	5	A	0.48748	25.8	A	0.413046	31.2	P	0.01771	35	A	0.099061	33.8	P	0.015164	21.6	P	0.027766	24.4	A	0.070073
1626133_s_at	GH06606 /FEA=sim4 /SEG=chr2R:-9953073,9956759	165.6	A	0.078906	178.4	A	0.110449	222.5	A	0.078906	160.7	A	0.110449	169.8	A	0.135974	252.2	P	0.042142	176.9	M	0.062021	229.8	P	0.03202	171.3	A	0.198363	190.8	A	0.070073	230.3	P	0.042142	195.4	M	0.062021	216.2	A	0.088557	146.3	A	0.165268	186.9	A	0.078906
AFFX-Dm-AF117335_at	CONTROL AIMS_4 cDNA sequence control	2.4	A	0.745101	17.8	A	0.198363	22.2	A	0.388782	25.2	A	0.364945	12.8	A	0.296809	6.7	A	0.611218	21	A	0.165268	2.6	A	0.745101	3	A	0.611218	27.7	A	0.099006	17.7	A	0.216313	20.9	P	0.048099	22.4	A	0.165268	26.2	A	0.198363	32.3	P	0.036797
AFFX-Dm-AF168390_at	CONTROL AIMS_5 cDNA sequence control	30.8	A	0.235169	18.7	A	0.318883	14.5	A	0.462489	23.7	A	0.364945	19.9	A	0.34162	10	A	0.48748	15.9	A	0.216313	24.5	A	0.254899	1.7	A	0.911443	26.4	A	0.413046	2.5	A	0.834732	19.4	A	0.275462	13.1	A	0.65838	36.5	A	0.235169	20.7	A	0.34162
AFFX-Dm-AF372915_at	CONTROL AIMS_9 cDNA sequence control	5	A	0.864026	6.7	A	0.801637	4.5	A	0.801637	2.4	A	0.937979	2.8	A	0.951902	3.7	A	0.864026	4.8	A	0.801637	3.4	A	0.877253	2.3	A	0.937979	13.1	A	0.51252	1.7	A	0.929927	2.7	A	0.945289	3.8	A	0.764831	2.7	A	0.972234	4.4	A	0.801637
AFFX-Dm-Y18469_at	CONTROL AIMS_10 cDNA sequence control	15.2	A	0.216313	21.3	A	0.34162	13.2	A	0.099061	12.5	A	0.318883	18.6	A	0.611218	13.2	A	0.462489	1.2	A	0.724538	21.5	A	0.165208	10.1	A	0.318883	22.5	A	0.364945	4.5	A	0.65838	25.8	A	0.110449	14.2	A	0.150145	2	A	0.937979	25.1	A	0.110449
AFFX-Dm-Z49777_at	CONTROL AIMS_11 cDNA sequence control	1	A	0.849855	2.1	A	0.984836	2.4	A	0.972234	3.2	A	0.945289	1.8	A	0.982268	6.9	A	0.864026	2.7	A	0.724538	2.4	A	0.987079	2.2	A	0.877253	5.2	A	0.834732	5.3	A	0.783687	2.1	A	0.990717	2.7	A	0.921094	3.2	A	0.864026	6.5	A	0.818657
AFFX-Dm-X64464_at	CONTROL AIMS_19 cDNA sequence control	3.3	A	0.681158	4.1	A	0.703191	18.4	A	0.318883	40.3	M	0.062021	19.7	A	0.318883	13	A	0.462489	6.2	A	0.703191	2.3	A	0.900939	24.2	A	0.275462	2.9	A	0.745101	2.3	A	0.635055	3.7	A	0.635055	28.3	A	0.150145	2.5	A	0.834732	3.5	A	0.611271
AFFX-Dm-AB007987_at	CONTROL AIMS_1 cDNA sequence control	2	A	0.972234	1.9	A	0.945289	3.8	A	0.849855	1.6	A	0.995409	2.2	A	0.989045	2	A	0.929927	2.4	A	0.921094	2.2	A	0.937979	2.6	A	0.921094	1.5	A	0.982268	1.6	A	0.963203	1.4	A	0.990717	20.8	A	0.413046	8.6	A	0.849855	2.2	A	0.976005
AFFX-Dm-M90509_at	CONTROL Arizona_4 cDNA sequence control	0.7	A	0.987079	1.1	A	0.968013	2.5	A	0.889551	0.9	A	0.997393	3.7	A	0.900939	1.2	A	0.982268	3	A	0.900994	1	A	0.987079	4.5	A	0.889551	3.5	A	0.745101	1.2	A	0.979337	1.4	A	0.982268	3.4	A	0.864026	2.5	A	0.982268	2.3	A	0.96798
AFFX-Dm-U74610_at	CONTROL Arizona_6 cDNA sequence control	4.4	A	0.635055	2	A	0.877253	10.1	A	0.65838	5.4	A	0.635055	19.9	A	0.48748	1.1	A	0.783744	4.1	A	0.562354	3.4	A	0.635055	1.9	A	0.911443	21.5	A	0.275462	2.1	A	0.745101	17.1	A	0.413046	1.9	A	0.801637	2.1	A	0.96798	1.9	A	0.65838
AFFX-Dm-ATU18126_at	CONTROL Incyte_4 cDNA sequence control	5.5	A	0.681117	2	A	0.635055	4.2	A	0.635055	2.7	A	0.783687	36.2	A	0.135974	13.5	A	0.364945	0.7	A	0.864085	9.6	A	0.48748	1	A	0.818657	12.8	A	0.487477	4.8	A	0.586955	5	A	0.537511	9.9	A	0.512523	3.9	A	0.51252	29.5	A	0.099061
AFFX-Dm-L22585_at	CONTROL Incyte_5 cDNA sequence control	4.9	A	0.764831	9.4	A	0.537511	23.6	A	0.586955	5.8	A	0.834732	23	A	0.51252	14.2	A	0.562354	4.1	A	0.834732	9	A	0.635055	2.8	A	0.834732	10.6	A	0.635055	21	A	0.537511	10.7	A	0.586955	16.1	A	0.635087	17.8	A	0.611218	6.1	A	0.724538
AFFX-Dm-O81842_at	CONTROL Weed_10 380 80284 80664 1 127 Sequence control	3.2	A	0.724538	3.1	A	0.979337	6.7	A	0.51252	2.4	A	0.963203	1.6	A	0.982268	11	A	0.65838	18.9	A	0.364945	5.8	A	0.818657	2.4	A	0.979337	13.9	A	0.611218	2.7	A	0.972234	2.5	A	0.938025	3.6	A	0.929927	11.5	A	0.51252	12.3	A	0.56237
AFFX-Dm-Q9LU32_at	CONTROL Weed_13 358 54883 55241 68.33333333 187 Sequence control	2.3	A	0.818657	5.6	A	0.537511	27.3	A	0.318883	2.9	A	0.703191	2.2	A	0.801637	8	A	0.764831	3.7	A	0.801637	3.1	A	0.818657	1.7	A	0.951902	3.9	A	0.586955	2.1	A	0.53752	1.6	A	0.818657	2.4	A	0.889551	3.9	A	0.864026	1.5	A	0.703191
AFFX-Dm-O04513_at	CONTROL Weed_14 351 112018 112369 77.66666667 194 Sequence control	4.1	A	0.65838	4	A	0.537511	18	A	0.537511	0.5	A	0.957858	1.7	A	0.864026	0.7	A	0.864026	2.4	A	0.537511	2.9	A	0.818657	2.2	A	0.818657	3	A	0.849855	8.9	A	0.703191	13.1	A	0.43763	2.3	A	0.929927	1	A	0.937979	6	A	0.834732
AFFX-Dm-O82258_at	CONTROL Weed_1 544 83272 83816 66.33333333 247 Sequence control	16.4	A	0.318883	13.8	A	0.254899	11.8	A	0.437646	31.3	A	0.198363	12.9	A	0.65838	12.7	A	0.586955	17.3	A	0.34162	6.1	A	0.48748	2.1	A	0.783687	13.1	A	0.48748	29.1	P	0.012921	12.7	A	0.437646	14.6	A	0.635055	5	A	0.877253	17.2	A	0.65838
AFFX-Dm-Q9LJQ4_at	CONTROL Weed_3 431 14192 14623 1 144 Sequence control	2.7	A	0.818657	0.7	A	0.989045	3	A	0.900939	0.7	A	0.937979	0.9	A	0.989045	0.6	A	0.96798	3.4	A	0.635055	2.3	A	0.849855	3.5	A	0.745101	1.8	A	0.818657	1.5	A	0.951902	12.2	A	0.703191	3.7	A	0.611218	2.2	A	0.864026	1.2	A	0.963203
AFFX-Dm-Q9XIB8_at	CONTROL Weed_4 431 16061 16492 26 169 Sequence control	4	A	0.43763	9.5	A	0.681117	6.5	A	0.487477	11.9	A	0.413046	18.4	A	0.51252	0.8	A	0.911443	1.5	A	0.921094	1.2	A	0.987079	0.7	A	0.889551	11.5	A	0.462489	1.4	A	0.972234	4.4	A	0.818657	4.7	A	0.562354	2	A	0.96798	9.9	A	0.413046
AFFX-Dm-O04600_at	CONTROL Weed_6 421 17407 17828 3.333333333 143 Sequence control	24.3	P	0.012921	7.3	A	0.783687	4	A	0.921094	17.8	A	0.388782	19.1	A	0.216086	1.9	A	0.877253	19.5	A	0.254847	2.9	A	0.900939	1.2	A	0.929927	2.7	A	0.877253	17.4	A	0.364914	11.1	A	0.437646	29.1	A	0.122747	10.7	A	0.364945	6.9	A	0.586955
AFFX-Dm-Q9LZJ2_at	CONTROL Weed_7 419 60978 61397 179 318 Sequence control	5.7	A	0.635055	7.3	A	0.51252	4	A	0.703191	4.2	A	0.65838	21.9	A	0.562354	5.1	A	0.562354	4.2	A	0.635055	2.5	A	0.724538	32.5	A	0.437646	5.8	A	0.801637	2.9	A	0.681117	2.5	A	0.783687	1.2	A	0.764831	4.9	A	0.635055	1.6	A	0.703191
AFFX-Dm-Q9LVF8_at	CONTROL Weed_8 406 3614 4020 1 135.6666667 Sequence control	1	A	0.96798	13.2	A	0.275462	2.5	A	0.864026	3.6	A	0.745101	2.8	A	0.849855	2.5	A	0.818657	1.7	A	0.963203	16.1	A	0.413046	0.9	A	0.994496	3.3	A	0.834732	2.3	A	0.951902	3.9	A	0.764831	20.4	A	0.235169	3.9	A	0.801637	2.7	A	0.957858
AFFX-Dm-O49366_at	CONTROL Weed_9 386 55955 56341 53 181 Sequence control	15.4	A	0.51252	26.6	A	0.364945	20.4	A	0.216313	18.1	A	0.413046	3.1	A	0.889551	4.5	A	0.635055	21.1	A	0.364945	12.8	A	0.254899	23.6	A	0.235169	5.5	A	0.681117	2.2	A	0.921094	9.2	A	0.681117	17.1	A	0.48748	14.4	A	0.764831	4.8	A	0.65838
AFFX-Dm-O65372_at	CONTROL F12F1.6 159aa exons 2 control	3.2	A	0.703191	20.6	A	0.122747	15.5	A	0.512523	24.4	A	0.275462	21.9	A	0.296809	20.5	A	0.388782	11.5	A	0.681117	17.9	A	0.216313	6.6	A	0.611218	13.1	A	0.437646	0.9	A	0.889607	13.2	A	0.296809	6.6	A	0.703236	38.8	A	0.364945	25.7	A	0.388782
AFFX-Dm-O65524_at	CONTROL HYPOTHETICAL PROTEIN 51.8 kDa 455aa exons 9 control	8.4	A	0.703191	17.3	A	0.318883	1.5	A	0.889607	14.9	A	0.586955	4.9	A	0.783687	1.3	A	0.818657	4.9	A	0.562354	8.4	A	0.65838	13.8	A	0.198363	16.1	A	0.318883	1.3	A	0.911443	7.9	A	0.537529	4.9	A	0.681117	26.7	A	0.254899	28.8	A	0.254899
AFFX-Dm-O81838_at	CONTROL HYPOTHETICAL PROTEIN 30.4 kDa 278aa exons 2 control	23.3	A	0.078906	11.2	A	0.341583	17.4	A	0.235169	2.9	A	0.764831	3.7	A	0.586955	13.5	A	0.275462	14.4	A	0.216086	19.2	P	0.036797	10.6	A	0.296809	6	A	0.703191	12.1	A	0.216313	21.3	A	0.165268	9.1	A	0.537511	15.7	A	0.388782	32.8	A	0.165268
AFFX-Dm-O82296_at	CONTROL PROTEIN T32F12.18 170aa exons 5 control	2.4	A	0.745101	30.7	A	0.122747	6.9	A	0.462489	15.7	A	0.364945	29.3	A	0.254899	17.4	A	0.388782	3	A	0.562354	10.9	A	0.296809	14.3	A	0.364945	20.9	A	0.275462	4.4	A	0.537511	11.8	A	0.364945	25.7	A	0.34162	34.7	A	0.078906	2.5	A	0.889551
AFFX-Dm-P33487_at	CONTROL AUXIN-BINDING PROTEIN 1 PRECURSOR (ABP) 198aa exons 5 control	1.4	A	0.998245	1.3	A	0.972234	2.2	A	0.945289	1.1	A	0.999056	1.1	A	0.997393	1.6	A	0.997857	0.8	A	0.998835	1	A	0.994496	0.7	A	0.998568	1.2	A	0.989028	0.9	A	0.990717	2.6	A	0.889551	1	A	0.989028	1.2	A	0.982268	1.5	A	0.987079
AFFX-Dm-Q39096_at	CONTROL PROTEIN ERD15 163aa exons 2 control	3.9	A	0.818657	1.5	A	0.963203	1.2	A	0.972234	16.3	A	0.462489	1.3	A	0.963203	9.1	A	0.611218	0.6	A	0.989028	1.8	A	0.911443	1.6	A	0.951902	3.1	A	0.911443	2.2	A	0.864026	2.4	A	0.745153	21	A	0.296809	6.1	A	0.65838	24.9	A	0.235169
AFFX-Dm-Q9LEZ0_at	CONTROL HYPOTHETICAL PROTEIN 43.2 kDa 383aa exons 10 control	20.2	A	0.51252	16.7	A	0.388782	1.6	A	0.877253	5.7	A	0.703191	3.4	A	0.877253	21.1	A	0.254899	2.7	A	0.849855	15.9	A	0.48748	7.9	A	0.635055	4	A	0.834732	24	A	0.51252	13.6	A	0.364945	17	A	0.462489	19.4	A	0.216313	6.6	A	0.611244
AFFX-Dm-Q9LFM9_at	CONTROL HYPOTHETICAL PROTEIN 20.5 kDa 187aa exons 3 control	13.3	A	0.34162	5.3	A	0.635055	2.2	A	0.889551	22.1	A	0.318883	2.9	A	0.681117	4.6	A	0.635055	27.6	A	0.070073	3.1	A	0.818657	11.2	A	0.181343	6.6	A	0.834732	22.4	A	0.562354	0.9	A	0.681117	8	A	0.681117	23.8	A	0.364945	1.5	A	0.929927
AFFX-Dm-Q9LFR4_at	CONTROL HYPOTHETICAL PROTEIN 18.6 kDa 175aa exons 4 control	3.9	A	0.703191	9.1	A	0.724538	1.7	A	0.900939	0.9	A	0.976005	2	A	0.984857	8.1	A	0.635055	1	A	0.951902	8.6	A	0.745101	13.5	A	0.611218	2.8	A	0.745153	1.3	A	0.937979	1.4	A	0.921094	1.1	A	0.951902	0.9	A	0.984836	1	A	0.976005
AFFX-Dm-Q9LIJ1_at	CONTROL Genomic DNA chromosome 3 TAC clone:K24A2 351aa exons 10 control	17	A	0.254899	16.1	A	0.150145	27.9	P	0.036797	39.8	P	0.015164	34	A	0.198363	26.6	A	0.070024	13.2	A	0.216313	23.6	M	0.054711	11.5	A	0.275462	34.8	A	0.078906	24.3	P	0.042142	24.5	P	0.048099	13	A	0.318883	12	A	0.388782	21.9	M	0.061836
AFFX-Dm-Q9LK42_at	CONTROL Emb CAB10188.1 229aa exons 5 control	15.6	A	0.198363	8.9	A	0.388782	17.2	A	0.122747	4.1	A	0.635055	3.8	A	0.537511	2.9	A	0.611218	27.9	A	0.099061	9.5	A	0.296809	12.4	A	0.254899	8.9	A	0.46248	16	A	0.296809	9.8	A	0.51252	23.3	A	0.070073	18	A	0.43763	2	A	0.724587
AFFX-Dm-Q9LK88_at	CONTROL NADPH:quinone oxidoreductase 196aa exons 3 control	3.6	A	0.889551	1.4	A	0.951942	5.5	A	0.877253	20.1	A	0.318842	14.1	A	0.65838	2.1	A	0.877253	3.7	A	0.818657	3.3	A	0.929927	22.4	A	0.34162	15.6	A	0.635055	14.9	A	0.783687	15	A	0.462489	43.3	A	0.388782	7.6	A	0.724538	3.1	A	0.929927
AFFX-Dm-Q9LMV5_at	CONTROL PROTEIN F5M15.20 250aa exons 5 control	1	A	0.957858	14.2	A	0.318883	2.1	A	0.849855	10.4	A	0.611218	3	A	0.745101	18.8	A	0.198363	4.3	A	0.611218	7.8	A	0.537511	36	P	0.027766	13.4	A	0.51252	15.7	A	0.462489	20.9	A	0.099061	3.2	A	0.65838	8.9	A	0.537511	16.6	A	0.254899
AFFX-Dm-Q9LPD6_at	CONTROL PROTEIN T12C22.22 169aa exons 6 control	4	A	0.864026	2.3	A	0.937979	2.7	A	0.537511	1.8	A	0.937979	1.6	A	0.993425	0.7	A	0.995409	1.9	A	0.976005	0.7	A	0.999056	3.9	A	0.537511	5.3	A	0.65838	1.5	A	0.994496	1.9	A	0.938025	2.5	A	0.987079	1.2	A	0.972234	4.9	A	0.783687
AFFX-Dm-Q9LPX0_at	CONTROL PROTEIN F13K23.4 260aa exons 8 control	15.5	A	0.51252	13	A	0.635055	24.6	A	0.235169	11.1	A	0.586955	3.7	A	0.834732	1.6	A	0.864026	11.5	A	0.48748	23.6	A	0.364945	30	A	0.216313	1.7	A	0.911443	16.4	A	0.462489	8.7	A	0.235169	1.8	A	0.724538	4.5	A	0.635055	4.6	A	0.724538
AFFX-Dm-Q9LUK5_at	CONTROL Genomic DNA chromosome 5 P1 clone:MSD23 296aa exons 4 control	14.7	A	0.48748	18.2	A	0.318883	15.2	A	0.51252	19	A	0.364945	22.3	A	0.318883	3.8	A	0.611218	6.7	A	0.48748	18.8	A	0.296764	14.8	A	0.413046	29.9	A	0.437646	16.7	A	0.364945	24.2	A	0.235169	14.4	A	0.437646	17.5	A	0.437646	35	A	0.070073
AFFX-Dm-Q9LV66_at	CONTROL Genomic DNA chromosome 5 P1 clone:MJE7 166aa exons 2 control	8.6	A	0.801637	26	A	0.275462	2.2	A	0.834732	9.9	A	0.703236	36.2	A	0.181343	2.7	A	0.834732	20.4	A	0.078906	13.1	A	0.562354	17.1	A	0.388782	25.8	A	0.48748	6.6	A	0.703191	23.5	A	0.48748	19.1	A	0.48748	20	A	0.462489	16.3	A	0.413046
AFFX-Dm-Q9LVE8_at	CONTROL Dbj BAA18215.1 295aa exons 4 control	2.4	A	0.801637	1.3	A	0.982268	2.1	A	0.989028	3	A	0.951902	1.5	A	0.957858	2.4	A	0.911443	1.2	A	0.982268	2.9	A	0.877253	1.1	A	0.989028	1.7	A	0.929927	1	A	0.963203	1.5	A	0.972234	3.1	A	0.951902	3.2	A	0.945333	1.8	A	0.982268
AFFX-Dm-Q9LX75_at	CONTROL HYPOTHETICAL PROTEIN 32.5 kDa 292aa exons 8 control	2.7	A	0.984836	2.1	A	0.921094	1.6	A	0.996192	5.2	A	0.864026	1.9	A	0.979337	21	A	0.51252	20.7	A	0.34162	14.9	A	0.611218	3.5	A	0.900994	4	A	0.911496	6.4	A	0.681117	3.6	A	0.818657	8.1	A	0.818657	8.3	A	0.586955	8.9	A	0.764831
AFFX-Dm-Q9LYV2_at	CONTROL HYPOTHETICAL PROTEIN 32.8 kDa 283aa exons 11 control	14.3	A	0.198363	1.9	A	0.929927	3.5	A	0.745101	1.8	A	0.937979	9.5	A	0.51252	8.2	A	0.254899	5	A	0.818657	5.1	A	0.703191	1.9	A	0.864026	3	A	0.801637	0.7	A	0.957858	2.5	A	0.889551	1.5	A	0.96798	15.9	A	0.48748	12.5	A	0.65838
AFFX-Dm-Q9LZ37_at	CONTROL HYPOTHETICAL PROTEIN 19.3 kDa 171aa exons 2 control	4.2	A	0.65838	22.3	A	0.254899	28	A	0.099006	18.3	A	0.318883	3.9	A	0.801637	15.8	A	0.318883	9	A	0.681117	3.4	A	0.801637	11.3	A	0.487477	5.4	A	0.877253	1.7	A	0.979337	1.9	A	0.976005	6	A	0.864026	9.9	A	0.51252	34.8	A	0.122747
AFFX-Dm-Q9M8R9_at	CONTROL Putative S-adenosylmethionine:2-demethylmenaquinone methyltransferase 166aa exons 2 control	21.6	A	0.110449	23.9	M	0.062021	3.2	A	0.537511	10.3	A	0.745101	2.9	A	0.512523	12.2	A	0.34162	3	A	0.65838	19.6	M	0.062021	8.7	A	0.611218	17.8	A	0.388782	16	A	0.318883	4	A	0.681117	3.2	A	0.783687	29.1	M	0.062021	2.9	A	0.929927
AFFX-Dm-Q9MA21_at	CONTROL PROTEIN T5E21.12 254aa exons 6 control	16	A	0.254899	1.9	A	0.911496	3.6	A	0.783687	3	A	0.65838	3.3	A	0.724538	3.4	A	0.818657	8.4	A	0.48748	12	A	0.318883	1	A	0.900994	1.5	A	0.834792	1.7	A	0.462489	2.5	A	0.921146	1.1	A	0.979437	1.2	A	0.818657	1.4	A	0.864026
AFFX-Dm-Q9MA54_at	CONTROL PROTEIN F22F7.15 177aa exons 2 control	24.3	A	0.437646	17.7	A	0.562354	2.2	A	0.849855	2.6	A	0.911496	1.6	A	0.783687	1.6	A	0.745101	3.3	A	0.764831	16.3	A	0.437646	6.9	A	0.764886	2	A	0.877253	2.3	A	0.783687	2.1	A	0.937979	2.2	A	0.864026	7.8	A	0.681117	28.3	A	0.462489
AFFX-Dm-Q9MAT8_at	CONTROL PROTEIN F13M7.11 479aa exons 13 control	0.9	A	0.681117	2.5	A	0.801637	9.8	A	0.53752	13.5	A	0.165268	4.7	A	0.437646	24.9	A	0.235169	7.4	A	0.462489	9	A	0.46248	1.9	A	0.834732	7.6	A	0.635055	3	A	0.764831	11.6	A	0.296809	14.9	A	0.51252	14.2	A	0.562354	20.1	A	0.296809
AFFX-Dm-Q9S720_at	CONTROL PROTEIN F14G6.5 220aa exons 9 control	1	A	0.877253	1.6	A	0.889551	2.5	A	0.929927	7.2	A	0.681117	2.1	A	0.900939	5.7	A	0.724538	1.2	A	0.889551	1.9	A	0.900939	0.8	A	0.989028	3.2	A	0.635055	1.8	A	0.945289	4.8	A	0.783687	3.2	A	0.818657	1.3	A	0.995418	3.5	A	0.889551
AFFX-Dm-Q9SD33_at	CONTROL HYPOTHETICAL PROTEIN 46.6 kDa 417aa exons 13 control	16.5	A	0.275462	17.5	A	0.462489	4.5	A	0.764831	1.5	A	0.984836	10.1	A	0.586955	8.4	A	0.681117	2.8	A	0.818657	0.9	A	0.96798	1.4	A	0.951902	3.2	A	0.801637	1.3	A	0.984836	10	A	0.537511	2.3	A	0.921146	4.1	A	0.864026	3.6	A	0.703191
AFFX-Dm-Q9SFE5_at	CONTROL T26F17.13 165aa exons 2 control	8.9	A	0.48748	9.3	A	0.65838	0.6	A	0.984836	1.1	A	0.96798	1.9	A	0.976005	8.4	A	0.611218	3.3	A	0.586955	2.9	A	0.681117	1.3	A	0.957858	4.2	A	0.611218	1.3	A	0.984836	9.4	A	0.586955	8	A	0.681117	25.6	A	0.198363	2.9	A	0.900939
AFFX-Dm-Q9SH12_at	CONTROL F28K19.10 226aa exons 4 control	0.7	A	0.979362	6.9	A	0.703191	13.4	A	0.34162	3.4	A	0.487477	14.4	A	0.703191	4.7	A	0.635055	0.7	A	0.987079	2.1	A	0.877253	10.4	A	0.611218	0.9	A	0.982268	6	A	0.764831	16.9	A	0.562354	2.6	A	0.937979	1.6	A	0.877311	11.6	A	0.658417
AFFX-Dm-Q9SJB5_at	CONTROL PROTEIN AT2G04560 161aa exons 3 control	25.8	A	0.437646	13.4	A	0.537511	15.4	A	0.48748	2.7	A	0.745101	3.3	A	0.783687	2	A	0.929927	6.9	A	0.724538	8.4	A	0.586955	1.4	A	0.990717	2	A	0.889551	0.7	A	0.972234	3.4	A	0.724538	19.9	A	0.364945	1.5	A	0.979337	18	A	0.437646
AFFX-Dm-Q9SJD3_at	CONTROL PROTEIN AT2G04360 295aa exons 8 control	6.1	A	0.745101	1.6	A	0.979337	3.4	A	0.834732	1.8	A	0.900994	1.9	A	0.929927	1.2	A	0.995409	0.8	A	0.889551	1.5	A	0.98229	6.4	A	0.801637	2.6	A	0.818716	14.3	A	0.48748	3.2	A	0.877253	29.9	A	0.364945	1.2	A	0.984857	13.4	A	0.681117
AFFX-Dm-Q9SJD5_at	CONTROL PROTEIN AT2G04340 185aa exons 4 control	1.8	A	0.963203	3.8	A	0.864026	2.2	A	0.951902	3.3	A	0.889551	4.7	A	0.834732	11.5	A	0.51252	14.9	A	0.296809	1.5	A	0.900939	2.6	A	0.929927	2	A	0.929976	1.2	A	0.997857	7.7	A	0.635055	13.4	A	0.681117	5.6	A	0.724538	11.9	A	0.783687
AFFX-Dm-Q9SNA1_at	CONTROL HYPOTHETICAL PROTEIN 21.1 kDa 197aa exons 5 control	2.4	A	0.945289	1.6	A	0.98229	2.3	A	0.921094	3	A	0.937979	3.3	A	0.937979	2	A	0.951902	1.6	A	0.984836	1.3	A	0.929927	4.5	A	0.864026	4.1	A	0.963203	1.3	A	0.976005	2	A	0.96798	2.5	A	0.963239	1.7	A	0.911443	3.6	A	0.951902
AFFX-Dm-Q9SRZ9_at	CONTROL PROTEIN F12P19.7 416aa exons 11 control	4.2	A	0.849855	6.3	A	0.48748	27.8	A	0.150145	13	A	0.462489	24.2	P	0.015164	1.5	A	0.864026	3.5	A	0.341583	19.3	P	0.042142	15.1	A	0.150145	18.5	A	0.110449	3.9	A	0.801637	14.5	A	0.562354	12.9	A	0.34162	21.6	A	0.150145	21.9	A	0.181343
AFFX-Dm-Q9SSL8_at	CONTROL PROTEIN F3N23.29 287aa exons 7 control	3.3	A	0.635055	19.3	A	0.165268	26.9	A	0.235169	11.5	A	0.51252	34.2	A	0.165268	13	A	0.681117	15.3	A	0.34162	18.2	A	0.364945	8	A	0.51252	46.6	A	0.135974	13	A	0.296809	15	A	0.413046	9.4	A	0.413046	23.8	A	0.34162	2.3	A	0.818657
AFFX-Dm-Q9SX37_at	CONTROL PROTEIN F14I3.20 242aa exons 6 control	2.8	A	0.703191	4	A	0.877253	2	A	0.990717	2.9	A	0.963203	1.7	A	0.992173	3.8	A	0.921094	2	A	0.834732	2.9	A	0.834732	2.1	A	0.849855	2.7	A	0.911443	4.3	A	0.801637	8.9	A	0.65838	2.2	A	0.921094	1.6	A	0.972234	19.8	A	0.537511
AFFX-Dm-Q9SZK9_at	CONTROL HYPOTHETICAL PROTEIN 22.2 kDa 204aa exons 4 control	12.6	A	0.635055	5.4	A	0.537511	25.9	A	0.364945	5.4	A	0.764831	3.7	A	0.921094	2	A	0.889607	14.5	A	0.487477	2.1	A	0.957858	1.7	A	0.963203	3.3	A	0.818657	2.7	A	0.864026	4.7	A	0.889551	2.1	A	0.945289	2.3	A	0.979337	2.5	A	0.889551
AFFX-Dm-Q9SZL1_at	CONTROL HYPOTHETICAL PROTEIN 42.5 kDa 380aa exons 10 control	11.3	A	0.681117	8.6	A	0.388782	8.5	A	0.635087	1.8	A	0.96798	2.6	A	0.681117	4.3	A	0.681117	21	P	0.042142	12.5	A	0.462489	2.8	A	0.877311	17	A	0.318883	13	A	0.198363	23.3	A	0.254847	17.4	A	0.275462	22.5	A	0.078906	21.2	A	0.254899
AFFX-Dm-Q9XFS8_at	CONTROL HYPOTHETICAL PROTEIN 21.7 kDa 189aa exons 9 control	9.3	A	0.388782	5	A	0.724538	17.3	A	0.388782	36.2	P	0.03202	3.6	A	0.783687	15.6	A	0.198363	13.9	A	0.437646	2	A	0.889551	12.7	A	0.198363	5.5	A	0.681117	4.3	A	0.537511	20.6	A	0.198363	15.4	A	0.318883	15	A	0.181343	3.1	A	0.65838
AFFX-Dm-Q9ZVS6_at	CONTROL PROTEIN F15K9.15 256aa exons 7 control	18.6	A	0.235169	10.9	A	0.235169	15.3	A	0.437646	12.6	A	0.254899	33	A	0.34162	6.9	A	0.65838	8.9	A	0.801637	12.8	A	0.537511	9.1	A	0.56237	1.9	A	0.929927	0.7	A	0.98229	5.8	A	0.48748	4.9	A	0.764831	2.3	A	0.963203	16.5	A	0.254899
1627519_at	CG40495-RA /FEA=BDGP /SEG=chr2h:+44255,44513	6.8	A	0.864026	3.5	A	0.937979	7.6	A	0.864026	30.7	A	0.437646	7	A	0.937979	8.9	A	0.635055	5	A	0.864026	6.5	A	0.764831	5.6	A	0.783687	17.2	A	0.65838	32.4	A	0.235169	4	A	0.957858	25.3	A	0.413046	43.6	A	0.437646	4.7	A	0.900939
1626852_at	CG40241-RA /FEA=BDGP /GEN=CG40241 /DB_XREF=CG40241 FBgn0058241 /SEG=chr2h:+45661,45949 /LEN=288 /DEF=(CG40241 gene symbol:CG40241 FBgn0058241 )	1.6	A	0.889551	0.5	A	0.982268	1.3	A	0.921094	1.8	A	0.911443	2.6	A	0.849855	1	A	0.945289	1.6	A	0.783687	1.2	A	0.900994	3	A	0.703191	1.2	A	0.921146	9.5	A	0.635055	1.8	A	0.96798	2	A	0.951902	3.8	A	0.945289	1.3	A	0.611218
1640869_x_at	CG40241-RA /FEA=BDGP /GEN=CG40241 /DB_XREF=CG40241 FBgn0058241 /SEG=chr2h:+45661,45949 /LEN=288 /DEF=(CG40241 gene symbol:CG40241 FBgn0058241 )	13.8	A	0.235169	0.4	A	0.957858	2	A	0.864085	8.1	A	0.635183	1.2	A	0.889607	2.8	A	0.703191	3	A	0.635055	2.8	A	0.764886	1	A	0.963203	1.1	A	0.929927	1.3	A	0.900939	0.4	A	0.96798	1.9	A	0.764831	0.9	A	0.911443	11.9	A	0.388782
1629334_at	CG12552-RA /FEA=BDGP /GEN=CG12552 /DB_XREF=CG12552 FBgn0040004 /SEG=chr2h:-54543,55056 /LEN=513 /DEF=(CG12552 gene symbol:CG12552 FBgn0040004 )	42.4	P	0.007827	34.7	P	0.012921	35	A	0.099061	59.8	P	0.03202	58.4	P	0.048099	40.9	P	0.006575	39.1	A	0.088557	43.6	P	0.036797	51.2	P	0.015164	33.1	M	0.062021	41.1	P	0.036797	46.5	M	0.054711	56.6	P	0.027766	56.8	P	0.012921	32	P	0.042142
1634993_at	CG40498-RA /FEA=BDGP /SEG=chr2h:-55137,57244	744.2	P	0.001432	560.7	P	0.000762	550.5	P	0.001165	614.1	P	0.001755	647.1	P	0.001165	709.2	P	0.001165	647.9	P	0.001432	635.5	P	0.000762	638.2	P	0.000944	557.5	P	0.000944	618.2	P	0.001165	588.4	P	0.001165	507.3	P	0.000944	440.9	P	0.000613	421.9	P	0.001165
1623461_at	CG40239-RA /FEA=BDGP /GEN=CG40239 /DB_XREF=CG40239 FBgn0058239 /SEG=chr2h:+119934,120342 /LEN=408 /DEF=(CG40239 gene symbol:CG40239 FBgn0058239 )	7.1	A	0.611218	9.7	A	0.764831	5.1	A	0.745101	5	A	0.512523	5.6	A	0.745101	19.8	A	0.586955	27.7	A	0.165268	5	A	0.724538	8.6	A	0.48748	4.9	A	0.864026	14.1	A	0.296764	16.5	A	0.437646	17.5	A	0.586955	35.6	A	0.388782	51.8	A	0.122689
1629549_s_at	CG40190-RA /FEA=BDGP /GEN=CG40190 /DB_XREF=CG40190 FBgn0058190 /SEG=chrU:+2117227,2117756 /LEN=479 /DEF=(CG40190 gene symbol:CG40190 FBgn0058190 )	1084.2	P	0.000491	1065.7	P	0.000491	1027.4	P	0.000491	1230.5	P	0.000491	1052.4	P	0.000613	1142.1	P	0.000491	1199.1	P	0.000491	1286.6	P	0.000491	1202.5	P	0.000491	1302.6	P	0.000491	1332.4	P	0.000491	1239.9	P	0.000491	1166.5	P	0.000491	1246.3	P	0.000613	1249.6	P	0.000491
1634469_at	CG40244-RA /FEA=BDGP /GEN=CG40244 /DB_XREF=CG40244 FBgn0058244 /SEG=chr2h:-250217,250716 /LEN=499 /DEF=(CG40244 gene symbol:CG40244 FBgn0058244 )	90.5	P	0.000613	100.8	P	0.001165	64	P	0.000491	83.2	P	0.001755	119	P	0.000944	81.3	P	0.001432	104.5	P	0.000613	96.5	P	0.000613	81.5	P	0.001432	68.2	P	0.000491	79.3	P	0.001165	124.3	P	0.000491	79.8	P	0.000613	92.1	P	0.000491	76.8	P	0.000491
1630610_at	CG40177-RA /FEA=BDGP /GEN=CG40177 /DB_XREF=CG40177 FBgn0058177 /SEG=chr2h:+266120,266861 /LEN=336 /DEF=(CG40177 gene symbol:CG40177 FBgn0058177 )	2.5	A	0.745101	2.3	A	0.703236	17.8	A	0.235169	2.5	A	0.921094	19.9	A	0.318883	5.2	A	0.764831	4.4	A	0.681117	3.1	A	0.724538	2.1	A	0.900939	2.6	A	0.681117	22.2	A	0.088557	2.8	A	0.681117	8.2	A	0.586955	1.3	A	0.900939	6.3	A	0.65838
1641383_s_at	CG40178-RA /FEA=BDGP /GEN=CG40178 /DB_XREF=CG40178 FBgn0058178 /SEG=chr2h:+283433,345404 /LEN=1431 /DEF=(CG40178 gene symbol:CG40178 FBgn0058178 )	46.1	P	0.042142	21.2	A	0.34162	20.5	A	0.150145	38.3	A	0.296809	26.6	A	0.364945	36.7	A	0.198363	19.6	A	0.254899	21.3	A	0.318883	4.7	A	0.611218	37.8	A	0.088557	26.4	A	0.318883	37.4	A	0.150145	16.3	A	0.181343	37.4	A	0.122747	22.2	A	0.296809
1625287_at	CG40178-RC /FEA=BDGP /SEG=chr2h:+283839,336003	115.6	P	0.001755	82	P	0.001755	109	P	0.001755	157.2	P	0.001432	97.8	P	0.001755	134.1	P	0.002607	117.4	P	0.002143	106.9	P	0.002607	165	P	0.000762	130.5	P	0.002607	201.8	P	0.000613	150.8	P	0.003815	213.1	P	0.002601	168.4	P	0.001755	198	P	0.002138
1625862_x_at	CG40178-RC /FEA=BDGP /SEG=chr2h:+283839,336003	145.4	P	0.001432	102.6	P	0.000762	113.2	P	0.006575	172.9	P	0.001432	123.5	P	0.003159	129	P	0.003815	183.4	P	0.001755	142.4	P	0.000944	145.3	P	0.002607	152	P	0.003815	222.1	P	0.000762	237.7	P	0.001755	159	P	0.000944	216.3	P	0.000944	199.5	P	0.001165
1630514_at	CG40129-RA /FEA=BDGP /GEN=CG40129 /DB_XREF=CG40129 FBgn0058129 /SEG=chr2h:+430636,486719 /LEN=1657 /DEF=(CG40129 gene symbol:CG40129 FLAGGED_PROBLEMATIC FBgn0058129 )	464.4	P	0.000613	519.7	P	0.000491	471.2	P	0.000613	528.7	P	0.000762	480.2	P	0.000613	429.4	P	0.000491	429	P	0.000491	437	P	0.000491	494.9	P	0.000613	387.6	P	0.000613	437.8	P	0.000491	469.3	P	0.000491	389.4	P	0.000613	474.7	P	0.000491	351.3	P	0.000944
1638170_at	CG40130-RA /FEA=BDGP /GEN=CG40130 /DB_XREF=CG40130 FBgn0058130 /SEG=chr2h:-379813,433711 /LEN=1098 /DEF=(CG40130 gene symbol:CG40130 FLAGGED_PROBLEMATIC FBgn0058130 )	3.5	A	0.586955	10.6	A	0.537511	1	A	0.976005	6.6	A	0.658417	5.3	A	0.834732	2.5	A	0.911443	1.6	A	0.972234	1.3	A	0.976005	2.1	A	0.849855	0.9	A	0.938025	16	A	0.388782	0.7	A	0.96798	0.9	A	0.929927	2	A	0.957858	3.8	A	0.877253
1623257_a_at	CG17665-RA /FEA=BDGP /GEN=CG17665 /DB_XREF=CG17665 FBgn0039997 /SEG=chr2h:+578178,585345 /LEN=3393 /DEF=(CG17665 gene symbol:CG17665 FBgn0039997 )	504.5	P	0.000491	491.8	P	0.000491	485.7	P	0.000491	518.8	P	0.000491	528.5	P	0.000491	482.7	P	0.000491	547.8	P	0.000491	513.3	P	0.000491	520.2	P	0.000491	510.5	P	0.000491	488.9	P	0.000491	422.9	P	0.000491	488.4	P	0.000491	517.4	P	0.000491	478.9	P	0.000491		49921
1634484_at	CG40131-RA /FEA=BDGP /GEN=CG40131 /DB_XREF=CG40131 FBgn0058131 /SEG=chr2h:-627858,628412 /LEN=270 /DEF=(CG40131 gene symbol:CG40131 FLAGGED_PROBLEMATIC FBgn0058131 )	1.9	A	0.889551	1.3	A	0.976005	25	A	0.198363	13.1	A	0.437646	2.1	A	0.957858	18.5	A	0.088557	7.1	A	0.65838	3.8	A	0.877253	0.8	A	0.864026	1.4	A	0.945289	1.6	A	0.900939	2.2	A	0.681117	1.2	A	0.945289	1.6	A	0.921094	4.1	A	0.745101
1638685_at	CG40127-RA /FEA=BDGP /GEN=CG40127 /DB_XREF=CG40127 FBgn0058127 /SEG=chr2h:+632914,633503 /LEN=456 /DEF=(CG40127 gene symbol:CG40127 FBgn0058127 )	6495.1	P	0.000491	7144.1	P	0.000491	6021.8	P	0.000491	6472.6	P	0.000491	6591.2	P	0.000491	6026	P	0.000491	6038.7	P	0.000491	5732.8	P	0.000491	6302.5	P	0.000491	6161.3	P	0.000491	6467.2	P	0.000491	5419.2	P	0.000491	6263.3	P	0.000491	6440.2	P	0.000491	6047.7	P	0.000491
1634926_at	CG40128-RA /FEA=BDGP /GEN=CG40128 /DB_XREF=CG40128 FBgn0058128 /SEG=chr2h:+643300,644102 /LEN=327 /DEF=(CG40128 gene symbol:CG40128 FLAGGED_PROBLEMATIC FBgn0058128 )	1.2	A	0.963203	2.4	A	0.937979	1.7	A	0.982268	2.9	A	0.937979	5.6	A	0.724587	16.2	A	0.512523	5.6	A	0.724587	3.6	A	0.724538	8	A	0.864026	35	A	0.275462	6.8	A	0.562354	3.6	A	0.724538	34.2	A	0.216313	4	A	0.818657	14.6	A	0.586955
1633848_at	CG17879-RA /FEA=BDGP /GEN=CG17879 /DB_XREF=CG17879 FBgn0058133 /SEG=chr2h:-650664,672558 /LEN=420 /DEF=(CG17879 gene symbol:CG17879 synonyms:(CG40133) FLAGGED_PROBLEMATIC FBgn0058133 )	2.2	A	0.849855	0.9	A	0.976005	13.6	A	0.462489	17.2	A	0.364945	4.2	A	0.635055	12.9	A	0.388782	5.3	A	0.65838	7.6	A	0.65838	1.6	A	0.849855	9.8	A	0.703191	2.1	A	0.864026	7.4	A	0.562354	0.9	A	0.963203	2.2	A	0.990717	3.3	A	0.681117
1633568_s_at	CG17683-RA /FEA=BDGP /GEN=CG17683 /DB_XREF=CG17683 FBgn0040002 /SEG=chr2h:-690026,692053 /LEN=1726 /DEF=(CG17683 gene symbol:CG17683 FBgn0040002 )	656.4	P	0.000491	744.2	P	0.000491	567	P	0.000491	649.3	P	0.000491	541.4	P	0.000491	562.6	P	0.000491	694	P	0.000491	633.2	P	0.000491	695.2	P	0.000491	627	P	0.000491	564.5	P	0.000491	603.3	P	0.000491	640.7	P	0.000491	619.2	P	0.000491	580.5	P	0.000491		49926
1633019_a_at	CG17540-RA /FEA=BDGP /GEN=CG17540 /DB_XREF=CG17540 FBgn0040024 /SEG=chr2h:+744291,745870 /LEN=1463 /DEF=(CG17540 gene symbol:CG17540 FBgn0040024 (GO:0008248 pre-mRNA splicing factor) (GO:0005681 spliceosome complex) (GO:0006371 mRNA splicing))	664.3	P	0.000491	623.9	P	0.000491	677.2	P	0.000491	668.8	P	0.000491	609.1	P	0.000491	619.6	P	0.000491	675.7	P	0.000491	697	P	0.000491	634.7	P	0.000491	694.7	P	0.000491	642	P	0.000491	660.5	P	0.000491	679.7	P	0.000491	691.4	P	0.000491	703.9	P	0.000491		49948
1626417_at	CG18140-RA /FEA=BDGP /GEN=Cht3 /DB_XREF=CG18140 FBgn0022701 /SEG=chr2h:+786822,813164 /LEN=7063 /DEF=(CG18140 gene symbol:Cht3 synonyms:(CG18117) FBgn0022701 (GO:0004568 chitinase) (GO:0006036 cuticle chitin catabolism))	29.2	P	0.048099	43.3	P	0.01771	26.2	A	0.110449	39.3	P	0.006575	21.8	A	0.088504	38.2	P	0.002143	26.1	P	0.003815	31	P	0.004591	31.8	P	0.000762	28.6	A	0.198363	40.6	P	0.006575	32.8	P	0.048099	35.1	P	0.007827	35.4	P	0.036797	25.7	A	0.078906
1632931_at	CG17678-RA /FEA=BDGP /GEN=cta /DB_XREF=CG17678 FBgn0058010 /SEG=chr2h:-820389,830936 /LEN=2175 /DEF=(CG17678 gene symbol:cta synonyms:(CG40010) FLAGGED_PROBLEMATIC FBgn0058010 (GO:0003927 heterotrimeric G-protein GTPase) (GO:0007370 ventral furrow . . .	277	P	0.000489	302.5	P	0.000491	217	P	0.000491	314	P	0.000491	249.8	P	0.000491	239.6	P	0.000491	286.7	P	0.000491	326	P	0.000491	293.4	P	0.000491	311.8	P	0.000491	348.1	P	0.000489	310.6	P	0.000491	320.1	P	0.000491	282.6	P	0.000491	250.3	P	0.000491
1634527_s_at	CG40005-RA /FEA=BDGP /GEN=CG40005 /DB_XREF=CG40005 FBgn0058005 /SEG=chr2h:+864156,864699 /LEN=433 /DEF=(CG40005 gene symbol:CG40005 FLAGGED_PROBLEMATIC FBgn0058005 )	284	P	0.000613	265.7	P	0.000491	262.5	P	0.001432	298.5	P	0.000491	269.8	P	0.000613	278.7	P	0.000491	331.8	P	0.000613	260.6	P	0.000491	322.7	P	0.000491	287.2	P	0.000613	290.8	P	0.000762	298.1	P	0.000762	278.7	P	0.000491	284.3	P	0.000944	340.4	P	0.000762
1631509_a_at	CG18028-RA /FEA=BDGP /GEN=lt /DB_XREF=CG18028 FBgn0002566 /SEG=chr2h:-873858,889828 /LEN=2945 /DEF=(CG18028 gene symbol:lt FBgn0002566 (GO:0007033 vacuole organization and biogenesis) (GO:0006726 eye pigment biosynthesis) (GO:0006727 ommochrome . . .	863.4	P	0.000613	899	P	0.000944	769.2	P	0.000762	877.7	P	0.000944	739.9	P	0.000491	679.1	P	0.000491	945.5	P	0.000762	811.8	P	0.000491	890.7	P	0.000613	880.4	P	0.000613	727.8	P	0.000613	756.4	P	0.000491	701.6	P	0.000491	957.4	P	0.000613	816.1	P	0.000613
1629257_s_at	CG17715-RD /FEA=BDGP /GEN=CG17715 /DB_XREF=CG17715 FBgn0041004 /SEG=chr2h:-957374,963389 /LEN=1669 /DEF=(CG17715 gene symbol:CG17715 synonyms:(CG18603) FBgn0041004 )	427.3	P	0.000491	401.2	P	0.000491	312.7	P	0.000491	356.4	P	0.000491	313.5	P	0.000491	344.9	P	0.000491	375.9	P	0.000491	338.2	P	0.000491	398.4	P	0.000491	410.1	P	0.000491	357.4	P	0.000491	387.2	P	0.000491	406.9	P	0.000491	375.1	P	0.000491	415	P	0.000491
1640289_a_at	CG40439-RB /FEA=BDGP /GEN=CG40439 /DB_XREF=CG40439 FBgn0058439 /SEG=chr2h:+1009241,1009958 /LEN=666 /DEF=(CG40439 gene symbol:CG40439 FBgn0058439 )	578	P	0.000491	629	P	0.000491	517.2	P	0.000491	529.2	P	0.000491	400.5	P	0.000491	495.9	P	0.000491	634.9	P	0.000491	489.8	P	0.000491	626.2	P	0.000491	496.7	P	0.000491	448.3	P	0.000491	512.5	P	0.000491	486.2	P	0.000491	523.3	P	0.000491	439.7	P	0.000491
1638652_at	CG40006-RC /FEA=BDGP /GEN=CG40006 /DB_XREF=CG40006 FBgn0058006 /SEG=chr2h:+1050876,1184570 /LEN=2590 /DEF=(CG40006 gene symbol:CG40006 FBgn0058006 )	630	P	0.000613	620.7	P	0.000491	635.2	P	0.000613	609.5	P	0.000613	806.9	P	0.000613	519	P	0.000613	648.3	P	0.000491	530.4	P	0.000613	606	P	0.000613	603.6	P	0.000613	669.9	P	0.000613	708.9	P	0.000613	650	P	0.000491	747.4	P	0.000613	670.3	P	0.000613		318291
1627641_s_at	CG17494-RA /FEA=BDGP /GEN=CG17494 /DB_XREF=CG17494 FBgn0040011 /SEG=chr2h:-1210682,1217738 /LEN=3441 /DEF=(CG17494 gene symbol:CG17494 FBgn0040011 )	1012.4	P	0.000489	1108.7	P	0.000491	1048.9	P	0.000491	985.7	P	0.000491	1093.1	P	0.000491	1106.4	P	0.000491	980.9	P	0.000491	1172.1	P	0.000491	974.7	P	0.000491	948.3	P	0.000491	1111.1	P	0.000491	1075.4	P	0.000491	980.5	P	0.000491	872.8	P	0.000491	811.6	P	0.000491		49935
1629792_at	CG17493-RA /FEA=BDGP /GEN=CG17493 /DB_XREF=CG17493 FBgn0058016 /SEG=chr2h:-1245132,1246670 /LEN=1479 /DEF=(CG17493 gene symbol:CG17493 synonyms:(CG40016) FBgn0058016 (GO:0005856 cytoskeleton) (GO:0005509 calcium ion binding))	1463.2	P	0.000491	1414.3	P	0.000491	1262.4	P	0.000491	1153.4	P	0.000491	1276.5	P	0.000491	1478.3	P	0.000491	1257.1	P	0.000491	1252.1	P	0.000491	1401.7	P	0.000491	1254.2	P	0.000491	1318.4	P	0.000491	1423.9	P	0.000491	1337.7	P	0.000491	1552.4	P	0.000491	1524	P	0.000491		49934
1626379_a_at	CG17490-RD /FEA=BDGP /GEN=CG17490 /DB_XREF=CG17490 FBgn0040009 /SEG=chr2h:-1249166,1258570 /LEN=524 /DEF=(CG17490 gene symbol:CG17490 FBgn0040009 )	99.6	P	0.003159	95.1	P	0.000491	79	P	0.000491	74	P	0.001432	93.9	P	0.000944	67.9	P	0.001165	112.4	P	0.001755	100.8	P	0.000944	79.8	P	0.001755	91.6	P	0.000762	88.2	P	0.000491	117.4	P	0.003159	113.5	P	0.001432	73.4	P	0.001755	140.4	P	0.002607		49933
1631612_at	CG17490-RB /FEA=BDGP /GEN=CG17490 /DB_XREF=CG17490 FBgn0040009 /SEG=chr2h:-1256200,1258512 /LEN=2259 /DEF=(CG17490 gene symbol:CG17490 FBgn0040009 )	118.1	P	0.000491	118.9	P	0.000613	85.1	P	0.001432	98.2	P	0.000613	107.9	P	0.002143	118.2	P	0.000491	110.3	P	0.001165	140.7	P	0.001165	107.7	P	0.000944	135.8	P	0.002607	126.5	P	0.002607	87.2	P	0.000491	104.1	P	0.001432	122.3	P	0.000613	110.1	P	0.001432		49933
1631015_s_at	CG17489-RE /FEA=BDGP /GEN=yip6 /DB_XREF=CG17489 FBgn0040061 /SEG=chr2h:+1260114,1262019 /LEN=945 /DEF=(CG17489 gene symbol:yip6 FBgn0040061 (GO:0005842 cytosolic large ribosomal subunit (sensu Eukarya)) (GO:0006412 protein biosynthesis) (GO:0003735 . . .	15899.1	P	0.000491	16232.2	P	0.000491	17845.9	P	0.000491	18106.7	P	0.000491	20547.1	P	0.000491	17892	P	0.000491	17021.4	P	0.000491	17364.6	P	0.000491	17461.9	P	0.000491	18044.4	P	0.000491	17199.8	P	0.000491	15231	P	0.000491	18426.4	P	0.000491	18681	P	0.000491	17553.3	P	0.000491
1629984_s_at	CG18001-RA /FEA=BDGP /SEG=chr2h:-1312855,1313315	16423.2	P	0.000491	16982.9	P	0.000491	17382.5	P	0.000491	17637.7	P	0.000491	18136	P	0.000491	17489.9	P	0.000491	16782.5	P	0.000491	16671.8	P	0.000491	17177.2	P	0.000491	17318	P	0.000491	16181.8	P	0.000491	15888	P	0.000491	17784.6	P	0.000491	18167.4	P	0.000491	17769.7	P	0.000491
1638804_a_at	CG40293-RB /FEA=BDGP /GEN=CG40293 /DB_XREF=CG40293 FBgn0058293 /SEG=chr2h:+1343562,1357535 /LEN=593 /DEF=(CG40293 gene symbol:CG40293 FBgn0058293 )	534	P	0.000491	411.9	P	0.000491	372.5	P	0.000491	525	P	0.000491	447.3	P	0.000491	447.3	P	0.000491	594.4	P	0.000491	497.7	P	0.000491	501.5	P	0.000491	501.6	P	0.000491	530.1	P	0.000491	645.5	P	0.000491	515.5	P	0.000491	575.7	P	0.000491	559.7	P	0.000491
1632946_at	CG40293-RA /FEA=BDGP /GEN=CG40293 /DB_XREF=CG40293 FBgn0058293 /SEG=chr2h:+1343578,1362140 /LEN=1849 /DEF=(CG40293 gene symbol:CG40293 FBgn0058293 )	447.8	P	0.000613	385.9	P	0.000613	387.9	P	0.000762	476.4	P	0.000491	448.1	P	0.000491	404.8	P	0.000613	407.5	P	0.000491	417	P	0.000613	404.4	P	0.000491	390.2	P	0.000491	484.9	P	0.000491	417.9	P	0.000491	368.8	P	0.000491	444	P	0.000491	438	P	0.000491
1635501_at	CG17484-RA /FEA=BDGP /GEN=p120ctn /DB_XREF=CG17484 FBgn0015587 /SEG=chr2h:+1392156,1406166 /LEN=2490 /DEF=(CG17484 gene symbol:p120ctn FBgn0015587 (GO:0005912 adherens junction))	1295.5	P	0.000491	1110.2	P	0.000491	1044.8	P	0.000491	1077.6	P	0.000491	1133.9	P	0.000491	1163.3	P	0.000491	1229.8	P	0.000491	1171.7	P	0.000491	1186.5	P	0.000491	1159.7	P	0.000491	1412.9	P	0.000491	1328.9	P	0.000491	1203.8	P	0.000491	1208.8	P	0.000491	1275.5	P	0.000491
1625912_at	CG40290-RA /FEA=BDGP /GEN=CG40290 /DB_XREF=CG40290 FBgn0058290 /SEG=chr2h:+1402769,1403033 /LEN=264 /DEF=(CG40290 gene symbol:CG40290 FLAGGED_PROBLEMATIC FBgn0058290 )	45.4	P	0.048099	33.5	P	0.003815	57.9	A	0.078906	22.6	A	0.254899	26	A	0.122747	40.7	M	0.062021	13.4	A	0.275462	20	A	0.235169	32.1	A	0.070073	41.2	P	0.048099	38.8	P	0.042142	23.3	A	0.150145	27	A	0.099061	38.1	P	0.017732	48.3	A	0.088557
1627665_at	CG17486-RA /FEA=BDGP /GEN=CG17486 /DB_XREF=CG17486 FBgn0058291 /SEG=chr2h:+1415895,1417699 /LEN=1804 /DEF=(CG17486 gene symbol:CG17486 synonyms:(CG40291) FBgn0058291 )	879.1	P	0.000491	952.7	P	0.000491	840.3	P	0.000491	860.6	P	0.000491	791.8	P	0.000491	890.3	P	0.000491	988.5	P	0.000491	837.9	P	0.000491	926.8	P	0.000491	877.6	P	0.000491	818.5	P	0.000491	878.6	P	0.000491	810.3	P	0.000491	878.2	P	0.000491	891.2	P	0.000491		35466
1628918_at	CG17478-RA /FEA=BDGP /GEN=CG17478 /DB_XREF=CG17478 FBgn0058280 /SEG=chr2h:-1417978,1419375 /LEN=1397 /DEF=(CG17478 gene symbol:CG17478 synonyms:(CG40280) FBgn0058280 )	23.7	P	0.020663	18.5	A	0.318883	20.9	A	0.198363	25	A	0.135974	33.9	A	0.122747	6.6	A	0.703191	14	A	0.122747	21.3	A	0.318883	19.7	A	0.198305	23.5	M	0.054711	9.2	A	0.413046	12.8	A	0.437646	20.7	A	0.078906	31.9	A	0.099061	11.9	A	0.537511		35467
1623591_a_at	CG17883-RA /FEA=BDGP /GEN=CG17883 /DB_XREF=CG17883 FBgn0058289 /SEG=chr2h:+1468459,1470243 /LEN=1626 /DEF=(CG17883 gene symbol:CG17883 synonyms:(CG40289) FBgn0058289 )	829.9	P	0.000491	731.3	P	0.000491	913.2	P	0.000491	830.4	P	0.000491	1042.3	P	0.000491	1099	P	0.000491	1080	P	0.000491	1142.7	P	0.000613	1046.7	P	0.000491	962.8	P	0.000491	1079.9	P	0.000613	966.3	P	0.000491	1079.3	P	0.000491	786	P	0.000491	1004.6	P	0.000491		49929
1639548_s_at	CG17704-RF /FEA=BDGP /SEG=chr2h:-1486892,1525592	11.3	A	0.586955	4.9	A	0.681117	26.8	A	0.318883	9.4	A	0.635055	6.7	A	0.586955	16.8	A	0.413046	1.4	A	0.957858	13.5	A	0.51252	14.3	A	0.078906	3.8	A	0.834732	3.7	A	0.703191	16.6	A	0.34162	6.8	A	0.586955	2.6	A	0.921094	27	A	0.537511
1627450_at	CG40282-RA /FEA=BDGP /GEN=CG40282 /DB_XREF=CG40282 FBgn0058282 /SEG=chr2h:-1527448,1528166 /LEN=387 /DEF=(CG40282 gene symbol:CG40282 FBgn0058282 )	16	A	0.65838	3.3	A	0.864026	5.8	A	0.929927	4.2	A	0.921094	8.7	A	0.745101	2.4	A	0.945289	8.5	A	0.764831	41.7	A	0.65838	20.9	A	0.703191	11.8	A	0.745101	2.2	A	0.937979	3.4	A	0.929927	4.9	A	0.911443	9.1	A	0.783687	5.6	A	0.945289
1625804_s_at	CG17082-RD /FEA=BDGP /GEN=CG17082 /DB_XREF=CG17082 FBgn0058286 /SEG=chr2h:+1540931,1554643 /LEN=2103 /DEF=(CG17082 gene symbol:CG17082 synonyms:(CG40286) FBgn0058286 )	668.8	P	0.000491	701.6	P	0.000491	583.5	P	0.000491	626.9	P	0.000491	681.2	P	0.000491	714.1	P	0.000491	680.3	P	0.000491	664.8	P	0.000491	656.4	P	0.000491	631.7	P	0.000491	714.5	P	0.000491	696.4	P	0.000491	655.4	P	0.000491	570.6	P	0.000491	566.6	P	0.000491
1640504_at	CG12547-RA /FEA=BDGP /GEN=CG12547 /DB_XREF=CG12547 FBgn0058277 /SEG=chr2h:-1576858,1579199 /LEN=2225 /DEF=(CG12547 gene symbol:CG12547 synonyms:(CG40277) FBgn0058277 )	394.3	P	0.000613	431	P	0.000944	360.4	P	0.001755	394.3	P	0.000944	378.6	P	0.000944	363.8	P	0.000613	430.6	P	0.000944	381.3	P	0.001165	380.7	P	0.000762	404.9	P	0.000944	382	P	0.000762	429.1	P	0.000762	438	P	0.000762	412.8	P	0.001165	349.8	P	0.001165		49994
1630817_s_at	CG17528-RC /FEA=BDGP /GEN=CG17528 /DB_XREF=CG17528 FBgn0058283 /SEG=chr2h:-1607728,1614876 /LEN=2734 /DEF=(CG17528 gene symbol:CG17528 synonyms:(CG40283) FBgn0058283 (GO:0004674 protein serinethreonine kinase) (GO:0007017 microtubule-based process) . . .	588.7	P	0.000491	560.2	P	0.000491	541.2	P	0.000491	636.5	P	0.000491	565.1	P	0.000491	552.8	P	0.000491	584.8	P	0.000491	591.5	P	0.000491	573.4	P	0.000491	586.6	P	0.000491	600.4	P	0.000491	622.1	P	0.000491	570.4	P	0.000491	550.5	P	0.000491	558.8	P	0.000491		35468
1640762_at	CG14464-RA /FEA=BDGP /SEG=chr2h:+1619833,1620496	853.3	P	0.000491	784.7	P	0.000491	738.1	P	0.000491	839.7	P	0.000491	680.7	P	0.000491	787.3	P	0.000491	775.9	P	0.000491	819.9	P	0.000491	828.6	P	0.000491	835	P	0.000491	746.3	P	0.000491	832.9	P	0.000491	782.7	P	0.000491	727.6	P	0.000491	849.2	P	0.000491
1640778_at	LP09838 /FEA=sim4 /SEG=chr2h:-742011,743734	44.7	A	0.122747	71.1	A	0.070073	54.6	A	0.099061	80.2	A	0.150145	77.6	A	0.110449	71.4	P	0.048099	48.1	A	0.165268	86.7	P	0.042142	54.6	M	0.062021	90.4	P	0.023995	53.9	A	0.135974	72.4	A	0.122747	51.6	A	0.181343	80.1	A	0.216313	62.4	A	0.150145
1632741_at	CT34362 /FEA=sim4 /SEG=chr2h:-733093,733677	8.1	A	0.562354	1.8	A	0.963203	15.8	A	0.413024	3.3	A	0.849855	2.2	A	0.979337	7.5	A	0.681117	3.8	A	0.818657	8.1	A	0.783687	12.1	A	0.586955	28	A	0.198305	11.4	A	0.51252	2.6	A	0.681117	13	A	0.562354	7.3	A	0.900939	23.6	A	0.437646
1637863_x_at	CT34362 /FEA=sim4 /SEG=chr2h:-733093,733677	13.3	A	0.235169	8.5	A	0.318883	5.5	A	0.487477	4.3	A	0.889551	11	A	0.51252	11.6	A	0.562354	22.6	A	0.099061	27.7	M	0.054711	1.9	A	0.818657	13.4	A	0.198363	2.8	A	0.635055	17.8	A	0.135974	20	M	0.062021	29	A	0.181343	14.4	A	0.216313
1638504_s_at	CT38759 /FEA=sim4 /SEG=chr2h:-742545,743734	27.7	P	0.042104	35.8	M	0.054711	14.9	A	0.65838	26.3	A	0.110449	42.6	P	0.003159	36.6	P	0.027766	40.1	P	0.027766	41.3	P	0.017732	45.7	P	0.010972	43.2	P	0.020663	31.4	A	0.088557	22.8	P	0.002143	27.4	M	0.054711	6.1	A	0.48748	31.8	A	0.135974
1636319_at	CT39094_revcomp /FEA=sim4 /SEG=chr2h:-815319,817070	1.2	A	0.979337	2.5	A	0.937979	6.7	A	0.745101	2.7	A	0.945289	18.3	A	0.849855	19.5	A	0.586955	1.7	A	0.818716	1.3	A	0.987079	2	A	0.937979	12.7	A	0.43763	0.9	A	0.999394	9.9	A	0.51252	5.2	A	0.801637	2.7	A	0.877253	3.7	A	0.96798
1635209_at	CT34330 /FEA=sim4 /SEG=chr2h:+1014257,1014509	18.9	A	0.296809	18.3	A	0.198363	22.8	A	0.165268	19.7	A	0.34162	2	A	0.952065	11.5	A	0.413046	9.3	A	0.462489	21.6	A	0.198363	25.6	A	0.318883	2.4	A	0.783687	4.9	A	0.724538	17.9	A	0.181343	20.8	A	0.216313	13.2	A	0.462489	12.6	A	0.235169
1639506_at	CT39116 /FEA=sim4 /SEG=chr2h:-1169125,1172070	1.1	A	0.921094	1.2	A	0.987079	3.1	A	0.834732	1.4	A	0.984836	1.8	A	0.945289	2.7	A	0.900939	0.9	A	0.945289	4.3	A	0.562354	0.8	A	0.929927	2.4	A	0.783687	3	A	0.877253	0.7	A	0.987079	3	A	0.889551	1	A	0.976005	1.6	A	0.996185
1639997_s_at	CT39116 /FEA=sim4 /SEG=chr2h:-1169125,1172070	88.2	P	0.010972	101.5	P	0.002143	98.2	P	0.003815	102.1	P	0.003815	91.7	A	0.070073	92	P	0.003815	81.2	P	0.003815	77.4	P	0.012921	100.5	P	0.009283	78.9	P	0.012921	80.1	P	0.006575	103.8	P	0.007827	108.7	P	0.007827	98	P	0.005504	69.9	P	0.015164
1623748_at	CT38679 /FEA=sim4 /SEG=chr2h:+1204992,1205403	5.9	A	0.703191	2	A	0.937979	5.4	A	0.834732	5.1	A	0.724538	4.5	A	0.849855	3.2	A	0.951902	4.7	A	0.745101	3.6	A	0.929976	10.1	A	0.849855	1.4	A	0.972264	4.1	A	0.864026	2	A	0.976005	13.9	A	0.562354	21.1	A	0.364945	2.6	A	0.982268
1624786_at	HDC20158 /FEA=HDP /SEG=chr2h:+509065,510920	24.7	A	0.413046	34.2	A	0.437646	18	A	0.48748	48.9	A	0.150026	67.8	A	0.135974	34.4	A	0.216256	16	A	0.48748	24.3	A	0.51252	44.1	A	0.198363	19.1	A	0.413046	41.5	A	0.216313	33.8	A	0.34162	54.1	A	0.110449	39.6	A	0.150085	53.4	A	0.181343
1633151_at	HDC20229 /FEA=HDP /SEG=chr2h:+495716,497098	4.2	A	0.681117	19.7	A	0.275462	37.2	A	0.150145	27	P	0.036797	43.7	P	0.03202	25.4	A	0.235169	17.2	A	0.296809	8.6	A	0.437646	17.2	A	0.216313	1.4	A	0.586955	1.1	A	0.764886	11.6	A	0.34162	14.6	A	0.413046	44.7	P	0.036797	33.2	P	0.036797
1638404_at	HDC07587 /FEA=HDP /SEG=chr2h:-1323818,1328739	2.5	A	0.877253	2.2	A	0.764831	2.8	A	0.921094	8.2	A	0.818657	2.3	A	0.96798	4.1	A	0.764831	2	A	0.877253	1	A	0.982268	3.1	A	0.818657	3.2	A	0.963203	4.8	A	0.801637	1.5	A	0.994496	6.7	A	0.703191	4.8	A	0.724538	11	A	0.537511
1630904_x_at	HDC07587 /FEA=HDP /SEG=chr2h:-1323818,1328739	2.4	A	0.801637	10.1	A	0.43763	27.6	A	0.135974	9.4	A	0.51252	1.6	A	0.703191	2.1	A	0.818657	14.6	A	0.165268	0.8	A	0.437646	2.3	A	0.611218	17	A	0.611244	9.5	A	0.462489	1.8	A	0.764831	5.2	A	0.783687	4.9	A	0.724538	8	A	0.562354
1637104_at	HDC07589 /FEA=HDP /SEG=chr2h:-1335948,1339588	6.7	A	0.877253	6.8	A	0.65838	9.1	A	0.783687	44.5	A	0.437646	12.2	A	0.745101	31.9	A	0.51252	3.7	A	0.963203	8.8	A	0.745101	11.3	A	0.611218	4.2	A	0.900939	3.7	A	0.849855	12.5	A	0.724538	2.3	A	0.989028	6.6	A	0.834732	2.3	A	0.982268
1623260_at	HDC20293 /FEA=HDP /SEG=chr2h:-125317,125893	2	A	0.979337	1.7	A	0.976005	1.2	A	0.989028	2.4	A	0.979337	3	A	0.911443	1.6	A	0.992173	1.3	A	0.995409	2.2	A	0.976005	1.9	A	0.900994	1.1	A	0.982268	0.6	A	0.999056	5	A	0.911443	2.1	A	0.982268	2.6	A	0.982268	2.5	A	0.963203
1624368_at	HDC07599 /FEA=HDP /SEG=chr2h:+1427032,1429852	1.1	A	0.96798	1.1	A	0.921094	15.4	A	0.070073	14.2	A	0.34162	1.5	A	0.96798	0.8	A	0.951984	1.3	A	0.951902	2.3	A	0.745101	1.6	A	0.921094	3.5	A	0.586955	1.8	A	0.972234	2.9	A	0.849855	1.5	A	0.96798	1.2	A	0.976005	0.9	A	0.982268
1623962_x_at	HDC07601 /FEA=HDP /SEG=chr2h:-1581896,1587011	1.4	A	0.987079	2.5	A	0.979337	1	A	0.999056	1.8	A	0.987079	1.7	A	0.995409	2.5	A	0.911443	3	A	0.911443	1.4	A	0.990731	1.5	A	0.990717	1.2	A	0.989028	1.7	A	0.992173	1.2	A	0.972234	2.7	A	0.984836	1.6	A	0.995409	2.2	A	0.992173
1639924_at	HDC07602 /FEA=HDP /SEG=chr2h:+1590668,1594919	2	A	0.911443	7.5	A	0.801637	2.8	A	0.911443	3.5	A	0.877253	3.7	A	0.849915	1.1	A	0.972234	7.3	A	0.818657	8.9	A	0.681117	2.9	A	0.818657	16.8	A	0.537511	17.2	A	0.703191	3.3	A	0.783687	11.6	A	0.586955	4.9	A	0.929927	7.5	A	0.801637
1628370_at	HDC07605 /FEA=HDP /SEG=chr2h:+1622739,1623448	3.2	A	0.801637	1.1	A	0.921094	1.4	A	0.834732	15.9	A	0.51252	1.4	A	0.703191	0.7	A	0.937979	1.1	A	0.937979	3.6	A	0.703191	3.7	A	0.783744	4.6	A	0.586955	3.3	A	0.681117	1.5	A	0.900939	5.4	A	0.65838	1.5	A	0.945289	2.2	A	0.801695
1636685_at	HDC20323 /FEA=HDP /SEG=chr2h:-616827,618554	4	A	0.849855	1.4	A	0.889551	11.9	A	0.611218	9.4	A	0.388782	0.8	A	0.992186	0.9	A	0.818657	3.3	A	0.849855	2.6	A	0.889551	0.8	A	0.929927	2.8	A	0.911496	16.7	A	0.462489	17	P	0.042142	14.3	A	0.364945	10.2	A	0.48748	2.7	A	0.681117
1629219_at	HDC07633 /FEA=HDP /SEG=chr2h:+48349,50217	24.9	A	0.254899	24	A	0.296809	12.7	A	0.586955	3.4	A	0.877253	34.5	A	0.388782	3	A	0.900939	5.6	A	0.724538	5.3	A	0.783687	20.4	A	0.388782	2.5	A	0.864026	2.8	A	0.745101	5.7	A	0.724538	20.2	A	0.34162	6.7	A	0.681117	46.5	A	0.198363
1633999_at	HDC07645 /FEA=HDP /SEG=chr2h:-1641167,1642097	3.9	A	0.849855	23.9	A	0.364945	5	A	0.462489	27.9	A	0.296809	3.5	A	0.764831	14.1	A	0.34162	13.4	A	0.611218	3.2	A	0.745101	19.1	A	0.586976	35	A	0.437646	11.8	A	0.586955	14.8	A	0.65838	15	A	0.48748	8.9	A	0.562354	8	A	0.703191
1633276_at	HDC03711 /FEA=HDP /SEG=chr2h:-842045,843224	1.6	A	0.801637	23.5	A	0.235169	5.4	A	0.764831	17.7	A	0.181343	4.1	A	0.703236	5.1	A	0.724538	1.1	A	0.976005	1	A	0.979362	12.1	A	0.462489	7	A	0.681117	25.5	A	0.537511	9.9	A	0.388782	8.9	A	0.51252	1.3	A	0.586955	16.2	A	0.34162
1632379_at	HDC03736 /FEA=HDP /SEG=chr2h:-1233755,1235152	27.8	A	0.216313	8.5	A	0.724538	6	A	0.703236	16.5	A	0.462489	2.6	A	0.864026	2.8	A	0.818657	4.7	A	0.703191	1.9	A	0.864026	3.1	A	0.801637	5.1	A	0.849855	1.9	A	0.929927	5.6	A	0.586955	18.8	A	0.413046	9.8	A	0.635055	2.6	A	0.900939
1640305_at	HDC03767 /FEA=HDP /SEG=chr2h:-726690,727037	28	M	0.054711	18.9	A	0.135974	27.1	A	0.150145	8.2	A	0.341583	20.8	A	0.296809	21.8	A	0.254899	28.5	A	0.078906	2.4	A	0.235169	1.4	A	0.877311	3	A	0.413046	10.5	A	0.487477	24.3	A	0.181343	24.4	M	0.062021	25.4	A	0.235169	30.7	A	0.122747
1630185_x_at	HDC03767 /FEA=HDP /SEG=chr2h:-726690,727037	40.6	P	0.009283	37.9	M	0.054711	55	P	0.048099	54.2	P	0.003815	24.8	A	0.150145	25.1	M	0.062021	24.1	P	0.03202	32.7	M	0.062021	20.8	P	0.015164	23.5	A	0.165268	28.2	P	0.048099	34.4	P	0.036797	30	P	0.048099	37.4	P	0.010972	10.7	A	0.34162
1630023_at	Daxx-like protein	454.8	P	0.000491	460.1	P	0.000491	445.4	P	0.000491	429.7	P	0.000491	482.7	P	0.000491	522.5	P	0.000491	455.7	P	0.000491	481.6	P	0.000491	462.6	P	0.000491	465.7	P	0.000491	464.8	P	0.000491	488.9	P	0.000491	446.5	P	0.000491	352	P	0.000491	406.4	P	0.000491		33906
1629658_at	CG18419-RA /FEA=BDGP /GEN=CG18419 /DB_XREF=CG18419 FBgn0032121 /SEG=chr2L:+9509522,9512943 /MAP=30B9-30B10 /LEN=2760 /DEF=(CG18419 gene symbol:CG18419 FBgn0032121 (GO:0005388 calcium-transporting ATPase))	429.4	P	0.000491	362.6	P	0.000491	380.7	P	0.000491	426.6	P	0.000491	422.5	P	0.000491	429.7	P	0.000491	391.8	P	0.000491	398.4	P	0.000491	441.4	P	0.000491	339.3	P	0.000491	441.5	P	0.000491	435	P	0.000491	360.4	P	0.000491	446.8	P	0.000491	439.6	P	0.000491		34265
1630419_a_at	CG7300-RB /FEA=BDGP /GEN=CG7300 /DB_XREF=CG7300 FBgn0032286 /SEG=chr2L:-10687608,10690433 /MAP=32A3-32A3 /LEN=2825 /DEF=(CG7300 gene symbol:CG7300 FBgn0032286 )	398.4	P	0.000491	545.8	P	0.000491	433.7	P	0.000491	505.6	P	0.000491	379.1	P	0.000491	511.8	P	0.000491	352.3	P	0.000491	460.3	P	0.000491	378	P	0.000491	540	P	0.000491	522.3	P	0.000491	592.5	P	0.000491	559.8	P	0.000491	447.7	P	0.000491	468.9	P	0.000491		34472
1623427_at	CG7179-RA /FEA=BDGP /GEN=CG7179 /DB_XREF=CG7179 FBgn0020880 /SEG=chr2L:-7768034,7770258 /MAP=28C3-28C3 /LEN=2224 /DEF=(CG7179 gene symbol:CG7179 FLAGGED_PROBLEMATIC FBgn0020880 )	26.3	A	0.364945	41.7	A	0.150145	47.3	P	0.036797	35.4	A	0.235169	43.5	A	0.181343	11.1	A	0.364945	21.9	A	0.275462	28.8	A	0.165268	39.7	A	0.099061	44.9	P	0.023995	20.9	P	0.048099	22	A	0.088557	38.4	A	0.110449	30.5	A	0.296809	14.1	A	0.364945		34059
1632317_at	CG3036-RA /FEA=BDGP /GEN=CG3036 /DB_XREF=CG3036 FBgn0031645 /SEG=chr2L:+4884683,4896458 /MAP=25B1-25B2 /LEN=2728 /DEF=(CG3036 gene symbol:CG3036 FBgn0031645 (GO:0005436 sodium:phosphate symporter) (GO:0006817 phosphate transport) (GO:0016021 . . .	1634.6	P	0.000762	1731.8	P	0.000613	1610.7	P	0.000613	1479.8	P	0.000613	1586.6	P	0.000762	1617.4	P	0.000613	1896.6	P	0.000762	1621.8	P	0.000762	1805.7	P	0.000762	1706.4	P	0.000613	1319.5	P	0.000944	1449.8	P	0.000762	1242.3	P	0.000944	1483.9	P	0.000762	1436.8	P	0.000944		33695
1640196_at	CG11929-RA /FEA=BDGP /GEN=CG11929 /DB_XREF=CG11929 FBgn0031620 /SEG=chr2L:+4675245,4679804 /MAP=25A3-25A3 /LEN=3037 /DEF=(CG11929 gene symbol:CG11929 FBgn0031620 )	1051.6	P	0.000491	869.7	P	0.000491	1040.1	P	0.000491	973.6	P	0.000491	940.6	P	0.000491	1084.7	P	0.000491	893.7	P	0.000491	1009.2	P	0.000491	860	P	0.000491	930.5	P	0.000491	1053.3	P	0.000491	1035.8	P	0.000491	1063.8	P	0.000491	1039.2	P	0.000491	975.6	P	0.000491		33668
1628479_at	CG15625-RA /FEA=BDGP /GEN=CG15625 /DB_XREF=CG15625 FBgn0031644 /SEG=chr2L:+4882563,4883947 /MAP=25B1-25B1 /LEN=1323 /DEF=(CG15625 gene symbol:CG15625 FBgn0031644 )	252.6	P	0.000491	214.2	P	0.000613	245.9	P	0.000613	262.6	P	0.001755	290.1	P	0.002143	300.6	P	0.001165	227.6	P	0.001165	302.9	P	0.000613	179.2	P	0.000491	266.1	P	0.001755	198.7	P	0.002143	209.7	P	0.001165	248.6	P	0.001755	152	P	0.001165	171.6	P	0.000762		33694
1633448_at	CG11926-RA /FEA=BDGP /GEN=CG11926 /DB_XREF=CG11926 FBgn0031640 /SEG=chr2L:+4843207,4845209 /MAP=25B1-25B1 /LEN=1884 /DEF=(CG11926 gene symbol:CG11926 FBgn0031640 )	307.7	P	0.000491	266.3	P	0.000491	282.6	P	0.001751	211	P	0.000491	226.2	P	0.000491	220.2	P	0.000491	308.6	P	0.000613	252.1	P	0.000491	248.8	P	0.000613	251.9	P	0.000491	245.8	P	0.000491	278.6	P	0.00076	247.5	P	0.000491	268.4	P	0.000491	273.3	P	0.000491		33689
1638419_at	Salivary gland secretion 1	2.2	A	0.982268	1.9	A	0.984836	2	A	0.992173	6.4	A	0.801637	3.2	A	0.976005	2.7	A	0.96798	3.4	A	0.864026	2.1	A	0.911443	3.9	A	0.864026	31.1	A	0.413046	3.2	A	0.849855	5	A	0.900939	3.8	A	0.929927	6.3	A	0.681117	1.2	A	0.993425		33701
1635488_at	CG31660-RB /FEA=BDGP /GEN=CG31660 /DB_XREF=CG31660 FBgn0051660 /SEG=chr2L:+4845433,4867802 /MAP=25B1-25B1 /LEN=3625 /DEF=(CG31660 gene symbol:CG31660 synonyms:(CG11925 CG11923) FBgn0051660 (GO:0008067 metabotropic glutamate, GABA-B-like receptor) . . .	99.7	P	0.003815	119.6	P	0.012921	146.9	P	0.001432	159.8	P	0.009283	148.7	P	0.002607	137.4	P	0.001755	108.7	P	0.001432	139.8	P	0.003815	112.8	P	0.006575	140.4	P	0.002143	108.7	P	0.003159	127.4	P	0.003815	97.4	P	0.002607	136.2	P	0.007827	128.3	P	0.003159		33690
1631181_a_at	CG3294-RB /FEA=BDGP /GEN=CG3294 /DB_XREF=CG3294 FBgn0031628 /SEG=chr2L:+4787117,4789145 /MAP=25A6-25A6 /LEN=1506 /DEF=(CG3294 gene symbol:CG3294 FBgn0031628 (GO:0008248 pre-mRNA splicing factor) (GO:0005681 spliceosome complex) (GO:0003723 RNA . . .	72.6	P	0.010972	63.8	P	0.03202	57.1	A	0.122747	48.2	A	0.078906	71.1	P	0.009283	60.4	P	0.020663	52.1	P	0.03202	76.5	P	0.015164	53.9	P	0.027736	75.1	P	0.017732	64.9	P	0.027766	54.8	P	0.020663	60.9	P	0.027766	45.6	M	0.054711	77	P	0.023995		33677
1623696_at	CG15634-RA /FEA=BDGP /GEN=CG15634 /DB_XREF=CG15634 FBgn0031621 /SEG=chr2L:+4680081,4681525 /MAP=25A3-25A3 /LEN=1444 /DEF=(CG15634 gene symbol:CG15634 FBgn0031621 )	71.4	P	0.010972	52.4	P	0.009283	49.8	P	0.017732	54	P	0.03202	60.6	P	0.027766	42.8	P	0.009283	65	P	0.005504	77.5	P	0.001755	47.3	P	0.002143	42.7	P	0.001432	77.3	P	0.007827	44.6	P	0.003815	61.1	P	0.003159	52.7	M	0.054711	51.3	P	0.002143		33670
1627791_at	CG15633-RA /FEA=BDGP /GEN=CG15633 /DB_XREF=CG15633 FBgn0031624 /SEG=chr2L:+4704506,4705028 /MAP=25A3-25A3 /LEN=363 /DEF=(CG15633 gene symbol:CG15633 FBgn0031624 )	24.7	A	0.254899	26.2	A	0.235169	31.4	A	0.462489	25.7	A	0.462489	8.5	A	0.388782	33.4	A	0.165268	25.3	A	0.216313	10.8	A	0.586955	11.2	A	0.437646	29.2	A	0.34162	23.1	A	0.34162	26.3	A	0.235169	24.6	A	0.318883	66.9	A	0.088504	11	A	0.413046		33673
1637632_at	CG12194-RA /FEA=BDGP /GEN=CG12194 /DB_XREF=CG12194 FBgn0031636 /SEG=chr2L:+4831871,4834014 /MAP=25A8-25A8 /LEN=1895 /DEF=(CG12194 gene symbol:CG12194 FBgn0031636 )	516.9	P	0.000491	463.8	P	0.000491	508.7	P	0.000491	590.7	P	0.000491	455.7	P	0.000491	493.6	P	0.000491	519.9	P	0.000491	556.5	P	0.000491	527.9	P	0.000491	437.3	P	0.000491	538.9	P	0.000491	519.6	P	0.000491	520.3	P	0.000491	449.8	P	0.000491	417.2	P	0.000491		33685
1638908_at	CG15635-RA /FEA=BDGP /GEN=CG15635 /DB_XREF=CG15635 FBgn0031617 /SEG=chr2L:+4635684,4639041 /MAP=25A2-25A2 /LEN=3357 /DEF=(CG15635 gene symbol:CG15635 FBgn0031617 )	3069.6	P	0.000491	2618.6	P	0.000491	3791.5	P	0.000491	3073.1	P	0.000491	3540.7	P	0.000491	3159.3	P	0.000491	2423.2	P	0.000491	3076	P	0.000491	2446.7	P	0.000491	2279	P	0.000491	3251.6	P	0.000491	3160.5	P	0.000491	2328.4	P	0.000491	2725	P	0.000491	2198.4	P	0.000491		33665
1636248_at	CG15628-RA /FEA=BDGP /GEN=CG15628 /DB_XREF=CG15628 FBgn0031632 /SEG=chr2L:+4814344,4821121 /MAP=25A7-25A8 /LEN=3537 /DEF=(CG15628 gene symbol:CG15628 FBgn0031632 )	846.9	P	0.000491	813	P	0.000491	758.1	P	0.000491	749.7	P	0.000491	801.3	P	0.000491	768.2	P	0.000491	618	P	0.000491	783.7	P	0.000491	628.6	P	0.000613	656.5	P	0.000491	801.7	P	0.000491	734.8	P	0.000613	626.2	P	0.000491	624.4	P	0.000491	610	P	0.000491		33681
1633622_at	CG3008-RA /FEA=BDGP /GEN=CG3008 /DB_XREF=CG3008 FBgn0031643 /SEG=chr2L:+4875867,4878243 /MAP=25B1-25B1 /LEN=2267 /DEF=(CG3008 gene symbol:CG3008 FBgn0031643 (GO:0004672 protein kinase))	463.3	P	0.000491	543.9	P	0.000491	451.1	P	0.000491	468	P	0.000491	463.8	P	0.000491	456.9	P	0.000491	603	P	0.000491	512.4	P	0.000491	574.6	P	0.000491	586	P	0.000491	542.6	P	0.000491	504	P	0.000491	531.5	P	0.000491	654.9	P	0.000491	664.7	P	0.000491		33693
1632498_at	CG15629-RA /FEA=BDGP /GEN=CG15629 /DB_XREF=CG15629 FBgn0031630 /SEG=chr2L:+4805593,4808460 /MAP=25A6-25A6 /LEN=1416 /DEF=(CG15629 gene symbol:CG15629 FBgn0031630 (GO:0016491 oxidoreductase))	200.3	P	0.012921	251	P	0.010972	281.9	P	0.012921	222.3	P	0.023995	248.7	P	0.010972	177.5	A	0.070073	207.8	P	0.009283	154.8	P	0.036797	199	P	0.015164	217.3	P	0.006575	193.1	M	0.054711	233.4	P	0.036797	251	P	0.023995	215.7	P	0.03202	210.6	P	0.036797		33679
1626211_at	CG11928-RA /FEA=BDGP /GEN=CG11928 /DB_XREF=CG11928 FBgn0031625 /SEG=chr2L:+4712180,4713022 /MAP=25A3-25A3 /LEN=342 /DEF=(CG11928 gene symbol:CG11928 FBgn0031625 )	21.7	A	0.388782	30.2	A	0.34162	39.7	A	0.198363	49.3	A	0.216313	41.2	A	0.586955	47.9	A	0.275462	15.4	A	0.413046	31.5	A	0.318883	47.2	A	0.275462	67.8	A	0.122747	48.9	A	0.150145	53.1	A	0.078906	42.3	A	0.110449	40.4	A	0.165268	45.4	A	0.216313		33674
1626903_at	CG3355-RA /FEA=BDGP /GEN=CG3355 /DB_XREF=CG3355 FBgn0031619 /SEG=chr2L:+4643971,4645446 /MAP=25A2-25A2 /LEN=1133 /DEF=(CG3355 gene symbol:CG3355 FBgn0031619 (GO:0004275 enteropeptidase))	2.3	A	0.951902	6.6	A	0.65838	7	A	0.703191	3.6	A	0.889551	7.3	A	0.724538	1.9	A	0.96798	4.3	A	0.611218	2.5	A	0.849855	1.6	A	0.911443	2.6	A	0.951902	2.5	A	0.783687	2.7	A	0.937979	6.2	A	0.745101	4.8	A	0.745101	6.7	A	0.801637		33667
1630340_at	CG11927-RA /FEA=BDGP /GEN=CG11927 /DB_XREF=CG11927 FBgn0031638 /SEG=chr2L:+4840316,4842068 /MAP=25B1-25B1 /LEN=1752 /DEF=(CG11927 gene symbol:CG11927 FBgn0031638 )	586.5	P	0.000613	513.6	P	0.000944	528.1	P	0.000944	555.1	P	0.000613	504.9	P	0.000613	575.7	P	0.000613	507	P	0.000613	561.2	P	0.000613	509.4	P	0.000613	503.3	P	0.000613	550.8	P	0.000613	601.5	P	0.001165	532.3	P	0.000944	483	P	0.000762	435.7	P	0.000613		33687
1623892_at	Blastoderm-specific gene 25A	4.9	A	0.745101	4.3	A	0.724538	4.9	A	0.783687	3.4	A	0.724587	3.1	A	0.586955	2	A	0.900939	13.9	A	0.437646	5.3	A	0.703191	2.1	A	0.911443	5.9	A	0.849855	2.2	A	0.911443	2.1	A	0.945289	3.7	A	0.877253	12.1	A	0.635055	8.1	A	0.562354		33669
1629440_at	mitochondrial ribosomal protein S2	370.9	P	0.000613	373.8	P	0.000944	331	P	0.000762	329.9	P	0.001755	370.2	P	0.000762	354.6	P	0.000944	382.7	P	0.000762	326.7	P	0.000944	417.5	P	0.001165	367.5	P	0.000613	322.1	P	0.000762	341.8	P	0.000762	336.4	P	0.000762	330.2	P	0.001755	370.1	P	0.000944		33688
1640674_at	CG15627-RA /FEA=BDGP /GEN=CG15627 /DB_XREF=CG15627 FBgn0031634 /SEG=chr2L:-4823536,4826886 /MAP=25A8-25A8 /LEN=2790 /DEF=(CG15627 gene symbol:CG15627 FBgn0031634 (GO:0005234 glutamate-gated ion channel))	51.4	M	0.062021	57.3	M	0.062021	62.8	M	0.062021	37.3	A	0.216313	77.1	P	0.027766	26.9	A	0.437646	27.4	A	0.275462	28.9	A	0.235169	28.7	M	0.062021	36.7	A	0.275462	58.4	P	0.009283	39.5	A	0.318883	60.7	P	0.03202	59.4	A	0.099061	57.7	A	0.088557		33683
1639098_s_at	CG2837-RB /FEA=BDGP /GEN=CG2837 /DB_XREF=CG2837 FBgn0031646 /SEG=chr2L:-4896636,4899330 /MAP=25B2-25B3 /LEN=1012 /DEF=(CG2837 gene symbol:CG2837 FBgn0031646 )	49.5	P	0.007827	60.2	P	0.010956	78.7	P	0.002607	73	P	0.006564	9.3	A	0.165268	44.5	P	0.027766	65.9	P	0.002607	34.6	P	0.012921	59.4	P	0.002607	56.4	P	0.003815	72.3	P	0.002143	97.8	P	0.017732	54.7	P	0.009283	92.3	P	0.010972	68.7	P	0.000491		33696
1638173_s_at	CG2950-RA /FEA=BDGP /GEN=CG2950 /DB_XREF=CG2950 FBgn0031637 /SEG=chr2L:-4834663,4839861 /MAP=25A8-25B1 /LEN=2328 /DEF=(CG2950 gene symbol:CG2950 FBgn0031637 )	1731.3	P	0.000491	1789.6	P	0.000491	1878.3	P	0.000491	1728	P	0.000491	1996	P	0.000491	2010.9	P	0.000491	1728.8	P	0.000491	2022.1	P	0.000491	1790.7	P	0.000491	1848.8	P	0.000491	1840.3	P	0.000491	1852.7	P	0.000491	1900.8	P	0.000491	1793.1	P	0.000491	2060	P	0.000491		33686
1624194_a_at	TBP-associated factor 30kD subunit 2	586.3	P	0.001165	558.3	P	0.001165	602.5	P	0.001755	631	P	0.001165	543.1	P	0.000491	607.1	P	0.001432	523.1	P	0.001432	661.3	P	0.000613	492	P	0.000762	640.4	P	0.000491	602.1	P	0.000613	713.4	P	0.000613	596.7	P	0.001165	570.9	P	0.001432	525.6	P	0.000944		33672
1641466_at	TBP-associated factor 30kD subunit 2	10.5	A	0.537511	19.2	A	0.537511	48.2	A	0.34162	6.5	A	0.801637	74.3	A	0.388782	37.5	A	0.43763	24.7	A	0.537511	29.4	A	0.51252	4.3	A	0.764831	26.9	A	0.462489	4.1	A	0.90116	8.8	A	0.681117	11.3	A	0.724538	17.9	A	0.462489	33.5	A	0.462489		33672
1635482_at	CG2976-RA /FEA=BDGP /GEN=CG2976 /DB_XREF=CG2976 FBgn0031633 /SEG=chr2L:-4821999,4823239 /MAP=25A8-25A8 /LEN=1112 /DEF=(CG2976 gene symbol:CG2976 FBgn0031633 (GO:0005965 protein farnesyltransferase complex) (GO:0004660 protein farnesyltransferase))	640.8	P	0.000491	608.6	P	0.000491	582.3	P	0.000491	637.2	P	0.000491	584.4	P	0.000613	647.8	P	0.000613	693.5	P	0.000491	652.1	P	0.000613	736.6	P	0.000613	589.4	P	0.000491	588.8	P	0.000491	697.8	P	0.000491	686.7	P	0.000491	628.5	P	0.000613	645.9	P	0.000491		33682
1627509_s_at	hoepel1	1480.4	P	0.000491	1737	P	0.000491	1559.6	P	0.000491	1506	P	0.000491	1716.9	P	0.000491	1431.7	P	0.000491	1550	P	0.000491	1395.1	P	0.000491	1552.9	P	0.000491	1503.2	P	0.000491	1694.5	P	0.000491	1646.5	P	0.000491	1623	P	0.000491	1725.6	P	0.000491	1553.5	P	0.000491		249663
1634295_at	hoepel2	309.8	P	0.000762	280.1	P	0.000613	234.6	P	0.001432	261	P	0.000762	360.7	P	0.001165	231.4	P	0.000613	260	P	0.000613	280.7	P	0.000613	239.7	P	0.000491	250.4	P	0.000491	270.2	P	0.001755	301.3	P	0.000762	240.3	P	0.000762	209.3	P	0.000944	244.9	P	0.000762		33700
1640942_at	CG3251-RA /FEA=BDGP /GEN=CG3251 /DB_XREF=CG3251 FBgn0031622 /SEG=chr2L:-4681628,4683272 /MAP=25A3-25A3 /LEN=1591 /DEF=(CG3251 gene symbol:CG3251 FBgn0031622 )	61.7	M	0.062021	67.1	P	0.036797	79.5	A	0.088557	71.1	A	0.088557	56.8	A	0.099061	75.6	P	0.031987	31.9	A	0.135974	62.5	P	0.007827	66	P	0.012921	68.8	P	0.03202	54.1	A	0.150145	83	P	0.036797	60.2	P	0.03202	53	A	0.150145	76	M	0.062021		33671
1633686_at	CG3225-RA /FEA=BDGP /GEN=CG3225 /DB_XREF=CG3225 FBgn0031631 /SEG=chr2L:-4808181,4810779 /MAP=25A6-25A7 /LEN=2352 /DEF=(CG3225 gene symbol:CG3225 FBgn0031631 (GO:0008248 pre-mRNA splicing factor) (GO:0005681 spliceosome complex) (GO:0003724 RNA . . .	72.5	P	0.027766	101.7	P	0.001432	102.7	P	0.006575	105.7	P	0.015143	68.5	P	0.003815	99.5	P	0.005504	51.4	P	0.010972	69.6	P	0.023995	73.7	P	0.007827	58.7	A	0.110449	93	P	0.001432	101.1	P	0.006575	70.9	P	0.017732	60.7	P	0.010972	88.9	P	0.001429		33680
1638365_at	CG3244-RA /FEA=BDGP /GEN=CG3244 /DB_XREF=CG3244 FBgn0031629 /SEG=chr2L:-4789152,4794492 /MAP=25A6-25A6 /LEN=1295 /DEF=(CG3244 gene symbol:CG3244 FBgn0031629 )	1513.5	P	0.000613	1689.8	P	0.000491	2177.9	P	0.000762	1461.7	P	0.000491	2614.3	P	0.000491	1639.3	P	0.000491	2007.1	P	0.000944	1422	P	0.000944	1877.8	P	0.000613	1670.5	P	0.000613	2440.4	P	0.000613	2259.6	P	0.000613	1968	P	0.000613	3010.2	P	0.000762	2516.6	P	0.000613		33678
1636654_s_at	CG15626-RA /FEA=BDGP /GEN=CG15626 /DB_XREF=CG15626 FBgn0031635 /SEG=chr2L:-4827901,4830565 /MAP=25A8-25A8 /LEN=2076 /DEF=(CG15626 gene symbol:CG15626 FBgn0031635 )	937.8	P	0.000491	1047.9	P	0.000491	984.1	P	0.000491	1037.5	P	0.000491	997.9	P	0.000491	989.7	P	0.000491	1161.1	P	0.000491	1062.7	P	0.000491	1074	P	0.000491	1047.3	P	0.000491	1131.6	P	0.000491	1138.6	P	0.000491	1048.6	P	0.000491	1052.5	P	0.000491	1087.9	P	0.000491		33684
1637351_at	CG15631-RA /FEA=BDGP /GEN=CG15631 /DB_XREF=CG15631 FBgn0031626 /SEG=chr2L:-4724977,4727027 /MAP=25A4-25A4 /LEN=1999 /DEF=(CG15631 gene symbol:CG15631 FBgn0031626 )	1285.6	P	0.000491	1190.2	P	0.000613	1243.3	P	0.000613	1284.5	P	0.000491	1337.4	P	0.000613	1370.9	P	0.000491	1077.5	P	0.000613	1393.9	P	0.000613	1112.9	P	0.000491	1147.6	P	0.000491	1306	P	0.000491	1385.9	P	0.000613	1316.1	P	0.000491	1020.4	P	0.000491	1023.7	P	0.000491		33675
1627704_a_at	TNF-receptor-associated factor 1	137.8	P	0.000944	129.5	P	0.001432	116.5	P	0.002143	118.1	P	0.000613	184.9	P	0.000762	151.1	P	0.001165	133.1	P	0.001165	104.7	P	0.001165	127.6	P	0.001432	111.5	P	0.001429	124.7	P	0.003159	164.4	P	0.000941	131.5	P	0.001755	184.9	P	0.001165	145.9	P	0.001432		33638
1628693_at	CG15429-RA /FEA=BDGP /GEN=CG15429 /DB_XREF=CG15429 FBgn0031596 /SEG=chr2L:+4345543,4346599 /MAP=24E3-24E3 /LEN=939 /DEF=(CG15429 gene symbol:CG15429 FBgn0031596 )	440	P	0.000491	352.3	P	0.000491	413.1	P	0.000491	403.3	P	0.000613	351.4	P	0.000613	417	P	0.000491	351	P	0.000491	466.4	P	0.000491	300.2	P	0.000491	377.3	P	0.000491	450.6	P	0.000491	351.5	P	0.000491	402.8	P	0.000491	343	P	0.000491	334.6	P	0.000762		33637
1624256_at	CG16857-RA /FEA=BDGP /SEG=chr2L:+4317141,4324406	641.9	P	0.000491	823.7	P	0.000491	699.8	P	0.000613	656.7	P	0.000491	916	P	0.000491	710.8	P	0.000491	723.8	P	0.005504	691.3	P	0.000491	695.3	P	0.000491	602.6	P	0.000491	746.3	P	0.000491	711.3	P	0.000491	675	P	0.000491	848.1	P	0.000491	797.1	P	0.000491		33635
1628516_at	CG15432-RA /FEA=BDGP /GEN=CG15432 /DB_XREF=CG15432 FBgn0031603 /SEG=chr2L:+4435066,4435423 /MAP=24F2-24F2 /LEN=357 /DEF=(CG15432 gene symbol:CG15432 FBgn0031603 )	238	P	0.000762	308.4	P	0.001165	271.3	P	0.001165	249.8	P	0.000762	297.1	P	0.000489	277.6	P	0.000613	263.9	P	0.000491	245.2	P	0.000944	234.5	P	0.000944	218.7	P	0.002143	213.5	P	0.000944	304.5	P	0.000944	280.9	P	0.001165	250.6	P	0.001432	225.3	P	0.000762		33647
1631699_at	CG15436-RA /FEA=BDGP /GEN=CG15436 /DB_XREF=CG15436 FBgn0031610 /SEG=chr2L:+4456210,4457650 /MAP=24F3-24F4 /LEN=1386 /DEF=(CG15436 gene symbol:CG15436 FBgn0031610 )	92.9	P	0.001165	102.9	P	0.003815	98.2	P	0.012921	144.3	P	0.005504	96.4	P	0.001432	123.4	P	0.006575	118.6	P	0.009283	130.2	P	0.001432	150.8	P	0.002607	132.4	P	0.002607	122.5	P	0.000613	168.3	P	0.003159	126.6	P	0.001755	111.1	P	0.003159	161.2	P	0.005504		33657
1627938_at	CG17840-RA /FEA=BDGP /GEN=CG17840 /DB_XREF=CG17840 FBgn0031611 /SEG=chr2L:+4457768,4460593 /MAP=24F4-24F4 /LEN=2705 /DEF=(CG17840 gene symbol:CG17840 FBgn0031611 )	236.7	P	0.001165	215.4	P	0.003815	238	P	0.000762	202.8	P	0.006575	230.3	P	0.002143	244.4	P	0.001165	235.3	P	0.001165	262.7	P	0.000944	232	P	0.001165	179.9	P	0.003159	261	P	0.001165	254.4	P	0.000944	285.1	P	0.000762	185.2	P	0.001755	182.3	P	0.000762		33658
1627900_at	CG3058-RA /FEA=BDGP /GEN=CG3058 /DB_XREF=CG3058 FBgn0031601 /SEG=chr2L:+4395823,4396524 /MAP=24F1-24F1 /LEN=602 /DEF=(CG3058 gene symbol:CG3058 FBgn0031601 (GO:0005682 snRNP U5) (GO:0030532 small nuclear ribonucleoprotein complex) (GO:0006371 mRNA . . .	366	P	0.000491	408.5	P	0.000491	486.4	P	0.000491	386.4	P	0.000491	402.8	P	0.000491	381.5	P	0.000491	449.3	P	0.000491	424.5	P	0.000613	423.8	P	0.000491	404	P	0.000491	368.9	P	0.000491	394.2	P	0.000491	389.9	P	0.000491	373.8	P	0.000762	364.6	P	0.000491		33645
1639415_at	Trehalose-6-phosphate synthase 1	10321.3	P	0.000491	11976	P	0.000491	11530.7	P	0.000491	10676.1	P	0.000491	10658.1	P	0.000491	11597	P	0.000491	11784.7	P	0.000491	11163.5	P	0.000491	11776.5	P	0.000491	11389.9	P	0.000491	10076.6	P	0.000491	9270.2	P	0.000491	10035.1	P	0.000491	13124.7	P	0.000491	12162	P	0.000491		33642
1633150_a_at	CG12677-RA /FEA=BDGP /GEN=CG12677 /DB_XREF=CG12677 FBgn0040706 /SEG=chr2L:+4426476,4427629 /MAP=24F2-24F2 /LEN=889 /DEF=(CG12677 gene symbol:CG12677 FBgn0040706 )	2379.3	P	0.000491	2237.3	P	0.000491	2354	P	0.000491	2353.4	P	0.000491	2312.2	P	0.000491	2524.3	P	0.000491	2119.2	P	0.000491	2618	P	0.000613	2195.9	P	0.000491	2090.8	P	0.000613	2494.8	P	0.000491	2556.5	P	0.000491	2403.1	P	0.000491	1924.5	P	0.000491	2081.1	P	0.000491		50179
1629559_s_at	ABC transporter expressed in trachea	441.5	P	0.000491	463.4	P	0.000491	440.7	P	0.000491	415.5	P	0.000491	492.2	P	0.000491	463.1	P	0.000491	426.5	P	0.000491	483.7	P	0.000491	443.5	P	0.000491	454.7	P	0.000491	453.8	P	0.000491	492.1	P	0.000491	453	P	0.000491	441	P	0.000491	409.5	P	0.000491		33636
1640052_at	CG15434-RA /FEA=BDGP /GEN=CG15434 /DB_XREF=CG15434 FBgn0040705 /SEG=chr2L:+4447233,4447729 /MAP=24F3-24F3 /LEN=374 /DEF=(CG15434 gene symbol:CG15434 FBgn0040705 )	464	P	0.012921	818.4	P	0.007827	338.2	P	0.020663	501.2	P	0.012921	196.9	P	0.042142	344	P	0.027766	596.1	P	0.007827	277.9	P	0.027766	623.5	P	0.005504	396.9	P	0.005504	338.5	P	0.027766	289.5	P	0.020663	455.9	P	0.020663	538.8	P	0.009283	531	P	0.009283		50178
1636207_at	CG15435-RA /FEA=BDGP /GEN=CG15435 /DB_XREF=CG15435 FBgn0031608 /SEG=chr2L:+4452403,4454319 /MAP=24F3-24F3 /LEN=1846 /DEF=(CG15435 gene symbol:CG15435 FBgn0031608 )	121.2	P	0.007827	141.4	P	0.012921	136.2	P	0.020663	135.8	P	0.015164	180.6	P	0.020663	149	P	0.015164	130.7	P	0.020663	155.8	P	0.006575	125.9	P	0.015164	136.4	P	0.005504	141.4	P	0.006575	133.2	P	0.015164	142.8	P	0.007827	135.7	P	0.03202	92.2	P	0.023995		33655
1641556_a_at	CG3054-RA /FEA=BDGP /GEN=l(2)k05819 /DB_XREF=CG3054 FBgn0022153 /SEG=chr2L:+4386766,4392678 /MAP=24E5-24F1 /LEN=4866 /DEF=(CG3054 gene symbol:l(2)k05819 FBgn0022153 )	208.9	P	0.000613	234.8	P	0.000944	194.2	P	0.000491	194.7	P	0.000613	224.4	P	0.000613	182.5	P	0.000613	174.4	P	0.000491	222.1	P	0.000762	197.4	P	0.000613	170.3	P	0.001432	196.6	P	0.000762	239.2	P	0.000762	245.1	P	0.000613	246.5	P	0.000613	170.1	P	0.001755		33644
1625244_at	CG15433-RA /FEA=BDGP /GEN=CG15433 /DB_XREF=CG15433 FBgn0031604 /SEG=chr2L:+4437300,4439340 /MAP=24F2-24F2 /LEN=1869 /DEF=(CG15433 gene symbol:CG15433 FBgn0031604 )	186.6	P	0.000491	179	P	0.000491	148	P	0.000613	172.4	P	0.000491	146.6	P	0.000613	144.3	P	0.000491	153.4	P	0.000613	168.8	P	0.000613	139.5	P	0.000491	181.6	P	0.000491	191.1	P	0.000491	187.2	P	0.000491	197	P	0.000491	190	P	0.000613	177.5	P	0.000613		33649
1632028_a_at	GS1-like	964	P	0.000491	1066.3	P	0.000491	1032.5	P	0.000491	993.6	P	0.000491	915.7	P	0.000491	900.2	P	0.000491	1138.2	P	0.000491	863.7	P	0.000491	1089.2	P	0.000491	1123.7	P	0.000491	914.7	P	0.000491	985.9	P	0.000491	1089.9	P	0.000491	1300.4	P	0.000491	1320.3	P	0.000491		33653
1633149_at	GS1-like	258.9	P	0.002143	278.1	P	0.001755	213.4	P	0.002607	251.4	P	0.002143	259.5	P	0.002607	246.7	P	0.001755	282.2	P	0.001165	223.8	P	0.001165	247.1	P	0.001165	233.6	P	0.001165	262.1	P	0.001165	288	P	0.000944	311.1	P	0.000944	357.7	P	0.000762	287.4	P	0.001432		33653
1624340_at	GS1-like	1579.7	P	0.000613	1819.6	P	0.000491	1557.8	P	0.000491	1480.6	P	0.000491	1649.6	P	0.000491	1545.8	P	0.000613	1780.7	P	0.000491	1285.5	P	0.000613	1662.5	P	0.000491	1687.7	P	0.000491	1546.2	P	0.000491	1672.7	P	0.000613	1745.4	P	0.000613	2039.4	P	0.000613	1990.7	P	0.000491		33653
1639377_at	Ribosomal protein L27A	16190.5	P	0.000491	16455.5	P	0.000491	16778.3	P	0.000491	17278.1	P	0.000491	19351.7	P	0.000491	18056.1	P	0.000491	16419.3	P	0.000491	16636.4	P	0.000491	16935.8	P	0.000491	18098.2	P	0.000491	17252.8	P	0.000491	15652.9	P	0.000491	18194.1	P	0.000491	18767.1	P	0.000491	18553.5	P	0.000491		33654
1627041_s_at	inebriated	700.2	P	0.000491	776.2	P	0.000491	686.7	P	0.000491	700	P	0.000491	728.7	P	0.000491	656.4	P	0.000491	736.9	P	0.000491	671.7	P	0.000491	662.5	P	0.000491	735.7	P	0.000491	712.8	P	0.000491	587.8	P	0.000491	589	P	0.000491	661.1	P	0.000491	719.5	P	0.000491		33659
1637972_at	CG15636-RA /FEA=BDGP /GEN=CG15636 /DB_XREF=CG15636 FBgn0031613 /SEG=chr2L:-4570351,4570672 /MAP=25A1-25A1 /LEN=321 /DEF=(CG15636 gene symbol:CG15636 FBgn0031613 (GO:0005634 nucleus) (GO:0003677 DNA binding))	631.5	P	0.000944	576.7	P	0.000944	671.5	P	0.000762	682.8	P	0.000944	561.9	P	0.000944	647.7	P	0.000944	631.2	P	0.000944	759.7	P	0.000762	605.6	P	0.000944	588.4	P	0.000762	652.2	P	0.000613	658.3	P	0.000944	593.4	P	0.000944	501.4	P	0.001165	537.1	P	0.001432		33661
1630332_at	CG3652-RA /FEA=BDGP /GEN=CG3652 /DB_XREF=CG3652 FBgn0031600 /SEG=chr2L:-4385338,4386383 /MAP=24E5-24E5 /LEN=805 /DEF=(CG3652 gene symbol:CG3652 FBgn0031600 )	954.9	P	0.000491	940.7	P	0.000491	843.5	P	0.000491	903.5	P	0.000491	852.2	P	0.000613	878.2	P	0.000491	838.9	P	0.000491	875.7	P	0.000491	896.2	P	0.000491	914.4	P	0.000491	834.9	P	0.000491	817.8	P	0.000491	894.7	P	0.000491	890.8	P	0.000491	938.7	P	0.000491		33643
1633891_at	CG15431-RA /FEA=BDGP /GEN=CG15431 /DB_XREF=CG15431 FBgn0031602 /SEG=chr2L:-4398697,4401922 /MAP=24F1-24F1 /LEN=3081 /DEF=(CG15431 gene symbol:CG15431 FBgn0031602 )	41.6	A	0.216313	59.5	M	0.062021	67.6	P	0.027766	83.2	A	0.070073	61.4	A	0.364945	85.3	P	0.03202	62.9	A	0.110449	43.1	A	0.099061	47.6	A	0.110449	63	M	0.054711	82.3	A	0.150145	58.5	P	0.023995	46.7	P	0.012921	85.7	P	0.010972	62.5	P	0.007827		33646
1625152_s_at	CG17612-RB /FEA=BDGP /GEN=CG17612 /DB_XREF=CG17612 FBgn0031597 /SEG=chr2L:-4373076,4375288 /MAP=24E4-24E4 /LEN=2159 /DEF=(CG17612 gene symbol:CG17612 FBgn0031597 )	43.3	P	0.015164	40.7	P	0.005504	20.9	A	0.254899	42.9	M	0.054711	43.8	M	0.062021	30.6	A	0.070073	41.3	P	0.036797	37.5	P	0.015164	52.6	P	0.010972	48.3	P	0.000944	45.9	P	0.005504	34.9	P	0.006575	63.6	P	0.009283	42.8	A	0.135974	69.8	P	0.015164		33639
1636140_at	CG3338-RA /FEA=BDGP /GEN=CG3338 /DB_XREF=CG3338 FBgn0031598 /SEG=chr2L:-4375488,4378631 /MAP=24E4-24E4 /LEN=2965 /DEF=(CG3338 gene symbol:CG3338 FBgn0031598 )	281.5	P	0.000491	252.9	P	0.000491	238.4	P	0.000944	239.2	P	0.000491	219	P	0.000613	222.6	P	0.000613	192.7	P	0.000762	273.6	P	0.000613	239.9	P	0.000491	220.5	P	0.000491	223	P	0.000944	229.7	P	0.000944	207.6	P	0.000944	219.7	P	0.001165	182.5	P	0.001165		33640
1629221_at	modifier of rpr and grim, ubiquitously expressed	283.1	P	0.000491	302.3	P	0.000944	256	P	0.000613	299.1	P	0.000491	282.1	P	0.000491	302.5	P	0.000491	240.4	P	0.000491	319.7	P	0.000491	255.2	P	0.000613	309.5	P	0.000491	310.3	P	0.000491	302.7	P	0.000491	366.2	P	0.000491	308	P	0.000613	321.2	P	0.000491		33648
1625271_at	CG15438-RA /FEA=BDGP /SEG=chr2L:-4439230,4441206	164.5	P	0.000944	138.7	P	0.000944	160.6	P	0.000491	137.6	P	0.000613	160.3	P	0.000944	149.4	P	0.000613	147.2	P	0.000491	194.6	P	0.000613	155.7	P	0.000491	161.6	P	0.000944	161.7	P	0.000491	142.7	P	0.000941	188.5	P	0.000613	163.8	P	0.000491	160.6	P	0.002607		33650
1628599_at	CG18013-RA /FEA=BDGP /GEN=CG18013 /DB_XREF=CG18013 FBgn0031599 /SEG=chr2L:-4378744,4379615 /MAP=24E4-24E4 /LEN=813 /DEF=(CG18013 gene symbol:CG18013 FBgn0031599 )	382.8	P	0.000491	442.7	P	0.000491	404.6	P	0.000491	434.6	P	0.000491	381.6	P	0.000491	378.6	P	0.000491	455.5	P	0.000491	390.5	P	0.000491	476.7	P	0.000491	535.1	P	0.000491	335.6	P	0.000491	355.4	P	0.000491	350	P	0.000491	377.1	P	0.000491	382.7	P	0.000491		33641
1629144_at	CG15440-RA /FEA=BDGP /GEN=CG15440 /DB_XREF=CG15440 FBgn0031607 /SEG=chr2L:-4445735,4447026 /MAP=24F3-24F3 /LEN=1230 /DEF=(CG15440 gene symbol:CG15440 FBgn0031607 (GO:0008248 pre-mRNA splicing factor))	227.1	P	0.000944	213.3	P	0.000491	251.8	P	0.000613	292.2	P	0.003815	298.6	P	0.003815	230	P	0.001755	244.1	P	0.000941	179.6	P	0.000491	280	P	0.001432	205	P	0.003159	231.4	P	0.001432	235.9	P	0.003159	218.2	P	0.003159	220.7	P	0.001755	178.8	P	0.002607		33652
1640456_at	CG15439-RA /FEA=BDGP /GEN=CG15439 /DB_XREF=CG15439 FBgn0031606 /SEG=chr2L:-4441857,4445573 /MAP=24F3-24F3 /LEN=3307 /DEF=(CG15439 gene symbol:CG15439 FBgn0031606 )	85.2	A	0.099061	100.3	A	0.070073	86.7	A	0.235169	86.7	A	0.318883	107.8	A	0.070073	95	A	0.122747	47.1	A	0.34162	74.5	A	0.165268	82	A	0.135974	23	A	0.275462	74.5	A	0.165268	78.9	A	0.254899	42	A	0.462489	12.4	A	0.562354	90.6	A	0.254899		33651
1636352_at	CG15443-RA /FEA=BDGP /GEN=CG15443 /DB_XREF=CG15443 FBgn0031609 /SEG=chr2L:-4454199,4456006 /MAP=24F3-24F3 /LEN=1747 /DEF=(CG15443 gene symbol:CG15443 FBgn0031609 )	234.1	P	0.000613	253.1	P	0.000491	192.9	P	0.000613	212.6	P	0.000762	259.3	P	0.000613	265.4	P	0.001432	237.7	P	0.000491	222	P	0.000491	216.5	P	0.000491	223.3	P	0.000762	252	P	0.000491	265.9	P	0.000762	282	P	0.000613	220.4	P	0.000762	264.7	P	0.000613		33656
1633277_at	Ribosomal protein L40	11816.5	P	0.000491	11966.7	P	0.000491	12678.7	P	0.000491	12988.5	P	0.000491	13042.4	P	0.000491	12990.6	P	0.000491	12571.8	P	0.000491	12343.1	P	0.000491	12374.2	P	0.000491	13276.2	P	0.000491	11435.8	P	0.000491	11494.8	P	0.000491	13106.1	P	0.000491	13590.9	P	0.000491	13295.9	P	0.000491		33629
1631821_at	Scavenger receptor class C, type I	300.7	P	0.000491	359.9	P	0.000491	278.5	P	0.000491	291.1	P	0.000491	302.4	P	0.000491	274.4	P	0.000491	362.5	P	0.000491	199.5	P	0.000613	373.8	P	0.000491	306.3	P	0.000491	219.7	P	0.000613	249.7	P	0.000491	239	P	0.000491	235.3	P	0.000491	277.7	P	0.000613		33621
1641418_at	CG2955-RA /FEA=BDGP /GEN=CG2955 /DB_XREF=CG2955 FBgn0031585 /SEG=chr2L:+4141847,4143772 /MAP=24D6-24D6 /LEN=1925 /DEF=(CG2955 gene symbol:CG2955 FBgn0031585 (GO:0005200 structural constituent of cytoskeleton))	5201.6	P	0.000491	4193.8	P	0.000491	5067.2	P	0.000491	5424.2	P	0.000491	4852.2	P	0.000491	5511.9	P	0.000491	4724.3	P	0.000491	5757.9	P	0.000491	4772.5	P	0.000491	4655.2	P	0.000491	5272.5	P	0.000491	5315.4	P	0.000491	4969.8	P	0.000491	4486	P	0.000491	4261.7	P	0.000491		33622
1641128_a_at	turtle	20.9	A	0.364945	1.4	A	0.911496	6.8	A	0.437646	33.3	A	0.165029	5.1	A	0.724538	31.4	M	0.062021	14.7	A	0.198363	33	P	0.03202	13.4	A	0.437646	21	A	0.235169	52.5	P	0.006575	40.1	P	0.027766	31.5	P	0.042142	39.1	M	0.054711	63	P	0.023995		46015
1639004_at	turtle	1.9	A	0.834732	3.4	A	0.818657	37.2	A	0.099061	6.5	A	0.413046	1.7	A	0.834732	15.3	A	0.364945	2.1	A	0.834732	2.4	A	0.929927	8.8	A	0.537511	17.7	A	0.586955	4.4	A	0.296809	13.9	A	0.181343	2.3	A	0.900939	1.8	A	0.681158	25.9	A	0.150145		46015
1637631_at	turtle	391.6	P	0.000491	278.4	P	0.000491	355.2	P	0.000491	369	P	0.000491	329.6	P	0.000491	344.4	P	0.000491	229.3	P	0.000491	321	P	0.000491	256.7	P	0.000491	281.3	P	0.000491	399.9	P	0.000491	376.9	P	0.000491	311.8	P	0.000491	315.6	P	0.000491	347	P	0.000491		46015
1636076_a_at	turtle	85.9	A	0.088557	38.9	A	0.198363	82.3	P	0.03202	71	P	0.027766	62.8	P	0.023995	71	P	0.009283	40.8	A	0.099061	48	P	0.012921	61.8	P	0.012921	89.6	P	0.020663	93.7	P	0.03202	84.4	P	0.007827	66.6	A	0.078906	98.5	P	0.023995	108.6	P	0.042142		46015
1627602_at	turtle	4.6	A	0.65838	9.5	A	0.611218	7.1	A	0.745101	32.9	A	0.150145	13.3	A	0.537511	49	A	0.078906	6.6	A	0.703191	15	A	0.216313	17.2	A	0.413024	23.6	A	0.413046	38.6	P	0.036797	41	A	0.099061	42.1	P	0.036797	27.5	A	0.099061	31.5	A	0.165268		46015
1628312_at	CG15425-RA /FEA=BDGP /GEN=CG15425 /DB_XREF=CG15425 FBgn0031591 /SEG=chr2L:+4250139,4250895 /MAP=24E1-24E1 /LEN=697 /DEF=(CG15425 gene symbol:CG15425 FBgn0031591 )	1762.6	P	0.000491	1432.7	P	0.000491	1554.1	P	0.000491	1658.4	P	0.000491	1472.2	P	0.000491	1801.6	P	0.000491	1458.2	P	0.000491	1800.6	P	0.000491	1602.3	P	0.000491	1649.7	P	0.000491	1619.9	P	0.000491	1829.4	P	0.000491	1748.6	P	0.000491	1493.4	P	0.000491	1590.7	P	0.000491		33630
1627506_at	echinoid	60.5	P	0.000613	123	P	0.005504	93.1	P	0.004591	78.8	P	0.003815	102.5	P	0.001165	91.3	P	0.000941	76.6	P	0.007827	102.7	P	0.000944	81.5	P	0.000944	75.1	P	0.001432	81.7	P	0.000491	135.4	P	0.000944	126.3	P	0.005504	91.1	P	0.001165	94.3	P	0.000762		33619
1630256_at	CG2958-RA /FEA=BDGP /SEG=chr2L:+4180691,4181854	210.3	P	0.000491	243.5	P	0.000944	162	P	0.001755	235.4	P	0.001755	202.1	P	0.000762	183.1	P	0.000944	234.6	P	0.000944	124.6	P	0.003159	260.3	P	0.000613	198.2	P	0.001165	159.3	P	0.003815	180.1	P	0.001432	195.1	P	0.002607	185.7	P	0.000491	159.8	P	0.006575		53550
1631505_at	Scavenger receptor class C, type III	22.6	A	0.198363	2.4	A	0.864026	16.7	A	0.275462	13.7	A	0.437646	5.5	A	0.462489	4.7	A	0.65838	13.2	A	0.318883	1.4	A	0.989028	4.2	A	0.801637	12.3	A	0.413024	2.7	A	0.783687	32	A	0.216313	5.9	A	0.724538	3.9	A	0.65838	4	A	0.764831		44382
1624125_at	fat	65	P	0.004591	66.1	P	0.000491	67.8	P	0.000491	68.3	P	0.000944	89.9	P	0.000944	85.2	P	0.000491	82	P	0.001432	77.8	P	0.000944	52.2	P	0.001165	57.8	P	0.000613	88.7	P	0.000491	65.4	P	0.000613	63.1	P	0.000762	99.7	P	0.000491	66.6	P	0.002607		33627
1631063_at	Odorant receptor 24a	2.5	A	0.951902	2.9	A	0.537511	11.7	A	0.413046	0.9	A	0.996185	2.2	A	0.921146	1.1	A	0.96798	0.9	A	0.999238	1.4	A	0.994496	1	A	0.998245	1.2	A	0.983617	3.1	A	0.911443	7.9	A	0.562354	1.4	A	0.998245	19.5	A	0.165268	3.1	A	0.951902		33623
1639915_at	Arginine methyltransferase 2	93	P	0.006575	100.7	P	0.005504	102.9	P	0.007827	75.4	P	0.017732	33.1	P	0.015164	91.9	P	0.000489	72.6	P	0.001755	97.9	P	0.000613	107.1	P	0.001432	90	P	0.001755	99	P	0.000491	103.8	P	0.005504	106.1	P	0.006575	101.1	P	0.003159	112.4	P	0.009283		33631
1638844_s_at	CG3714-RC /FEA=BDGP /GEN=CG3714 /DB_XREF=CG3714 FBgn0031589 /SEG=chr2L:-4182065,4190627 /MAP=24D8-24D8 /LEN=2757 /DEF=(CG3714 gene symbol:CG3714 FBgn0031589 (GO:0004516 nicotinate phosphoribosyltransferase))	1412.4	P	0.000491	1497.3	P	0.000491	1301.8	P	0.000491	1500.5	P	0.000491	1197.1	P	0.000491	1344.8	P	0.000491	1505.9	P	0.000491	1145	P	0.000491	1400.8	P	0.000491	1297.9	P	0.000491	1217.6	P	0.000491	1183.1	P	0.000491	1171.2	P	0.000491	1259.9	P	0.000491	1303.5	P	0.000491		33626
1638752_s_at	CG31961-RA /FEA=BDGP /GEN=CG31961 /DB_XREF=CG31961 FBgn0051961 /SEG=chr2L:-4178813,4180358 /MAP=24D8-24D8 /LEN=1334 /DEF=(CG31961 gene symbol:CG31961 FBgn0051961 )	225.1	P	0.001432	205.9	P	0.001432	156.3	P	0.000762	182.7	P	0.003815	216.3	P	0.001432	157.9	P	0.000491	226.9	P	0.000762	194.8	P	0.000613	147.6	P	0.000491	217.4	P	0.000613	261.4	P	0.000613	215.4	P	0.000491	210.4	P	0.001432	236.4	P	0.003159	192.7	P	0.001432		319048
1623434_at	CG3702-RA /FEA=BDGP /GEN=CG3702 /DB_XREF=CG3702 FBgn0031590 /SEG=chr2L:-4217218,4219666 /MAP=24D8-24E1 /LEN=2369 /DEF=(CG3702 gene symbol:CG3702 FBgn0031590 )	2704.2	P	0.000491	2701.9	P	0.000491	2938.4	P	0.000491	2740	P	0.000491	2759.3	P	0.000491	2838.8	P	0.000491	2615	P	0.000491	2761.2	P	0.000491	2644.9	P	0.000491	2634.8	P	0.000491	2826.3	P	0.000491	2970.9	P	0.000491	2999.9	P	0.000491	2729.4	P	0.000491	2712.1	P	0.000491		33628
1640827_at	CG15422-RA /FEA=BDGP /GEN=CG15422 /DB_XREF=CG15422 FBgn0031579 /SEG=chr2L:+3997624,3997939 /MAP=24D3-24D3 /LEN=315 /DEF=(CG15422 gene symbol:CG15422 FBgn0031579 )	922.3	P	0.000491	1043.4	P	0.000944	808.6	P	0.000944	1015.5	P	0.000613	737	P	0.000762	885	P	0.000613	853.3	P	0.000491	1001.7	P	0.000491	1021.7	P	0.000491	1085.7	P	0.000491	1130.7	P	0.000491	963.5	P	0.000491	793.5	P	0.000491	969.4	P	0.000762	980.6	P	0.000613		33615
1632753_a_at	CG3980-RA /FEA=BDGP /GEN=CG3980 /DB_XREF=CG3980 FBgn0031575 /SEG=chr2L:+3860282,3863996 /MAP=24C8-24C8 /LEN=2921 /DEF=(CG3980 gene symbol:CG3980 FBgn0031575 (GO:0008599 protein phosphatase type 1, regulator))	1194.1	P	0.000491	1031.4	P	0.000491	1249.7	P	0.000491	1158.7	P	0.000491	1200.7	P	0.000491	1227.5	P	0.000491	1088.3	P	0.000491	1362.6	P	0.000491	1079.3	P	0.000491	1092.4	P	0.000491	1214	P	0.000491	1192.4	P	0.000491	1078.9	P	0.000491	953.1	P	0.000491	999	P	0.000491		33610
1640076_at	CG31960-RA /FEA=BDGP /GEN=CG31960 /DB_XREF=CG31960 FBgn0051960 /SEG=chr2L:+3777514,3778084 /MAP=24C4-24C4 /LEN=570 /DEF=(CG31960 gene symbol:CG31960 synonyms:(CG10022) FBgn0051960 )	335.1	P	0.000491	333.8	P	0.000491	286.8	P	0.000491	373.2	P	0.000491	295.5	P	0.000491	372.6	P	0.000491	332.4	P	0.000491	365.3	P	0.000491	353	P	0.000491	319.1	P	0.000491	315.8	P	0.000491	367	P	0.000491	320.6	P	0.000491	285.4	P	0.000491	262.9	P	0.000613		319047/
1636589_s_at	CG31960-RA /FEA=BDGP /GEN=CG31960 /DB_XREF=CG31960 FBgn0051960 /SEG=chr2L:+3777514,3778084 /MAP=24C4-24C4 /LEN=570 /DEF=(CG31960 gene symbol:CG31960 synonyms:(CG10022) FBgn0051960 )	399.8	P	0.000491	444.2	P	0.000491	362.7	P	0.000491	434.4	P	0.000491	342.7	P	0.000491	471.8	P	0.000491	394.9	P	0.000491	484	P	0.000491	405.2	P	0.000491	411.4	P	0.000491	415.2	P	0.000491	458.6	P	0.000491	426.1	P	0.000491	327	P	0.000491	311.7	P	0.000491		319047/
1628393_at	CG10039-RA /FEA=BDGP /GEN=CG10039 /DB_XREF=CG10039 FBgn0031581 /SEG=chr2L:+4000271,4001568 /MAP=24D3-24D3 /LEN=456 /DEF=(CG10039 gene symbol:CG10039 FBgn0031581 )	1657	P	0.001755	755.4	P	0.001165	1367.7	P	0.007827	1090.3	P	0.001432	1003.9	P	0.007827	1981.8	P	0.003159	1474.2	P	0.000762	942.3	P	0.001432	1160.8	P	0.001165	1715.4	P	0.001432	608.6	P	0.004591	1548.7	P	0.001755	1010.8	P	0.003815	1295.9	P	0.001165	1246.4	P	0.003815		33617
1624889_a_at	CG3920-RA /FEA=BDGP /GEN=l(2)k16918 /DB_XREF=CG3920 FBgn0021800 /SEG=chr2L:+3796149,3801633 /MAP=24C5-24C5 /LEN=2107 /DEF=(CG3920 gene symbol:l(2)k16918 FBgn0021800 )	671.3	P	0.000491	714.7	P	0.000491	715.4	P	0.000491	642.1	P	0.000491	680.3	P	0.000491	692.1	P	0.000613	613.9	P	0.000491	700	P	0.000491	639.2	P	0.000491	541.4	P	0.000491	602.6	P	0.000491	651.8	P	0.000491	604	P	0.000491	476.2	P	0.000491	531.6	P	0.000491		47399
1627797_at	CG10019-RA /FEA=BDGP /GEN=CG10019 /DB_XREF=CG10019 FBgn0031568 /SEG=chr2L:+3738260,3744759 /MAP=24C2-24C3 /LEN=3396 /DEF=(CG10019 gene symbol:CG10019 FBgn0031568 (GO:0008028 monocarboxylic acid transporter))	41.8	P	0.036797	35.9	A	0.216313	46.2	A	0.165268	52.2	M	0.062021	71.3	P	0.03202	25	A	0.165268	35.5	A	0.135974	39.1	A	0.135974	29.2	A	0.110449	58.4	A	0.078906	61.2	P	0.005504	54.1	A	0.150145	46.7	A	0.135974	61.9	A	0.135974	51.1	A	0.070073		33600
1633242_a_at	CG3964-RB /FEA=BDGP /GEN=CG3964 /DB_XREF=CG3964 FBgn0031574 /SEG=chr2L:+3855249,3860076 /MAP=24C8-24C8 /LEN=3424 /DEF=(CG3964 gene symbol:CG3964 FBgn0031574 (GO:0004835 tubulinyl-tyrosine ligase))	3038.5	P	0.000491	2760.2	P	0.000491	3295.6	P	0.000491	3083.5	P	0.000491	3062.6	P	0.000491	3556.7	P	0.000491	2595.8	P	0.000491	3260.8	P	0.000491	2587.7	P	0.000491	2647.1	P	0.000491	3181.7	P	0.000491	3156.3	P	0.000491	3103.1	P	0.000491	2760.1	P	0.000491	2636.4	P	0.000491		33609
1623691_at	CG3964-RA /FEA=BDGP /GEN=CG3964 /DB_XREF=CG3964 FBgn0031574 /SEG=chr2L:+3855249,3860073 /MAP=24C8-24C8 /LEN=3503 /DEF=(CG3964 gene symbol:CG3964 FBgn0031574 (GO:0004835 tubulinyl-tyrosine ligase))	53.6	P	0.000491	60.2	P	0.005504	41.2	P	0.002607	39.1	P	0.000941	31.7	P	0.010972	47.7	P	0.001755	81.4	P	0.005504	69.8	P	0.001165	62.7	P	0.001755	70.1	P	0.004582	66.8	P	0.003159	65.5	P	0.000491	71.6	P	0.003159	39	P	0.003153	45.7	P	0.003815		33609
1637589_at	CG15423-RA /FEA=BDGP /GEN=CG15423 /DB_XREF=CG15423 FBgn0031580 /SEG=chr2L:+3998681,3999005 /MAP=24D3-24D3 /LEN=324 /DEF=(CG15423 gene symbol:CG15423 FBgn0031580 )	1051.8	P	0.000491	1032.9	P	0.000491	943.8	P	0.000491	981.7	P	0.000491	756.7	P	0.000491	1340.9	P	0.000491	1240.4	P	0.000491	1259.7	P	0.000491	1162.6	P	0.000491	1243.8	P	0.000491	1208.4	P	0.000491	1272.5	P	0.000491	1034.6	P	0.000491	966.7	P	0.000491	1175.7	P	0.000491		33616
1634283_at	CG3921-RA /FEA=BDGP /GEN=CG3921 /DB_XREF=CG3921 FBgn0031571 /SEG=chr2L:+3783231,3794814 /MAP=24C5-24C5 /LEN=9348 /DEF=(CG3921 gene symbol:CG3921 FBgn0031571 )	95.5	P	0.042142	96.6	P	0.027766	75	A	0.088557	76	P	0.048099	113.2	P	0.023995	116.8	P	0.020663	88.3	P	0.012921	97.2	P	0.007827	111.5	P	0.004591	116.8	A	0.070073	127.7	P	0.03202	106.5	P	0.020663	95.9	M	0.054711	91.2	A	0.122747	122.7	P	0.027766		33604
1622942_at	CG31959-RB /FEA=BDGP /GEN=CG31959 /DB_XREF=CG31959 FBgn0051959 /SEG=chr2L:+3750199,3751781 /MAP=24C3-24C3 /LEN=924 /DEF=(CG31959 gene symbol:CG31959 synonyms:(CG10020) FBgn0051959 )	34.2	P	0.048099	19.8	A	0.216313	4.2	A	0.818657	15.7	A	0.235169	21	A	0.462489	6.9	A	0.586955	22.8	A	0.364945	33.1	M	0.062021	17.6	A	0.235169	20.7	A	0.462489	10.6	A	0.388782	33.9	M	0.054711	27	A	0.198363	34.5	P	0.023995	32.3	P	0.009283		326180
1640129_at	sloppy paired 1	79.5	P	0.005504	79.8	P	0.003159	63.4	P	0.020663	76.3	P	0.006575	82.2	P	0.003159	80.6	P	0.012921	56.5	P	0.020663	62.4	P	0.004591	72	P	0.009283	71	P	0.006575	70.2	P	0.015164	56.4	P	0.015164	59.1	A	0.070073	42	M	0.054711	74.9	P	0.010972		33607
1627053_at	sloppy paired 2	37.3	P	0.036797	31.8	P	0.015164	41.5	P	0.020663	28.5	P	0.006575	52.1	P	0.004591	33.3	P	0.003815	29.8	P	0.002607	17.3	A	0.216313	31.4	P	0.006575	28.5	M	0.054711	29.9	P	0.048099	36.6	P	0.023995	28.9	A	0.088504	30.2	P	0.042142	22.3	P	0.020663		33608
1635803_s_at	brother of odd with entrails limited	384	P	0.001755	433.9	P	0.000491	403.5	P	0.000491	429.8	P	0.000944	407.4	P	0.000944	352.7	P	0.000613	327	P	0.000613	405.5	P	0.000491	433.3	P	0.000613	400.4	P	0.000762	393.1	P	0.000491	371.3	P	0.000491	404.9	P	0.000491	282.4	P	0.000613	318	P	0.000613		33602
1637789_at	CG31772-RA /FEA=BDGP /GEN=CG31772 /DB_XREF=CG31772 FBgn0051772 /SEG=chr2L:+3752636,3760760 /MAP=24C3-24C3 /LEN=5437 /DEF=(CG31772 gene symbol:CG31772 synonyms:(CG10020) FBgn0051772 )	149.3	P	0.000491	112.7	P	0.000613	116.1	P	0.000613	138.1	P	0.000491	109.9	P	0.000944	113.6	P	0.000491	102.8	P	0.001165	134.3	P	0.000491	142.7	P	0.000613	107	P	0.000762	160.6	P	0.000491	165.8	P	0.000613	128.6	P	0.000491	154.3	P	0.000613	151.5	P	0.000491		33601
1634014_at	CG31773-RA /FEA=BDGP /GEN=CG31773 /DB_XREF=CG31773 FBgn0051773 /SEG=chr2L:-3904358,3906857 /MAP=24C9-24D1 /LEN=2499 /DEF=(CG31773 gene symbol:CG31773 synonyms:(CG3390) FBgn0051773 (GO:0004326 folylpolyglutamate synthase))	1086.9	P	0.000491	1047.1	P	0.000491	1075.5	P	0.000491	1081.9	P	0.000491	1166.8	P	0.000491	1192.6	P	0.000491	1126.3	P	0.000491	1353.8	P	0.000491	1142.2	P	0.000491	1080.2	P	0.000491	1207.3	P	0.000491	1152.9	P	0.000491	1153.7	P	0.000491	1035.2	P	0.000491	1038.4	P	0.000491		326159
1630039_at	friend of echinoid	4.3	A	0.849855	47.5	P	0.036797	39.4	A	0.150145	40.6	A	0.110449	4	A	0.34162	68.7	P	0.007827	18.9	A	0.088557	52.4	P	0.000944	28.5	P	0.042142	31.6	A	0.070073	25.1	P	0.03202	68.1	P	0.027766	50.5	P	0.017732	39.1	P	0.03202	32.9	A	0.078906		33613
1635257_at	CG3407-RA /FEA=BDGP /GEN=CG3407 /DB_XREF=CG3407 FBgn0031573 /SEG=chr2L:-3803367,3805976 /MAP=24C5-24C5 /LEN=2417 /DEF=(CG3407 gene symbol:CG3407 FBgn0031573 )	103.5	P	0.001755	99.5	P	0.001432	99.7	P	0.010972	97.6	P	0.004591	83.5	P	0.012921	95.5	P	0.003159	83.1	P	0.009283	103.5	P	0.001165	91.5	P	0.005504	98.8	P	0.001755	135.8	P	0.003159	115.2	P	0.03202	103.3	P	0.009283	102.1	P	0.007827	128.6	P	0.012921		33606
1637398_a_at	cappuccino	1461	P	0.000491	1471.7	P	0.000491	1568.1	P	0.000491	1648.1	P	0.000491	1404	P	0.000491	1583.2	P	0.000491	1166.8	P	0.000491	1692.7	P	0.000491	1122.1	P	0.000491	1359.3	P	0.000491	1502.2	P	0.000491	1322.5	P	0.000491	1521.5	P	0.000491	1202.4	P	0.000491	1142.7	P	0.000491		33611
1641624_at	CG31957-RA /FEA=BDGP /GEN=CG31957 /DB_XREF=CG31957 FBgn0051957 /SEG=chr2L:-3864081,3864955 /MAP=24C8-24C8 /LEN=571 /DEF=(CG31957 gene symbol:CG31957 FBgn0051957 )	398.9	P	0.000613	398.3	P	0.000762	396	P	0.000762	383.9	P	0.000491	320.6	P	0.000762	401.4	P	0.000613	445.6	P	0.000491	419.8	P	0.000491	462.5	P	0.000491	416.5	P	0.000491	378.3	P	0.000613	384.3	P	0.000613	410.5	P	0.000613	358	P	0.00076	347.3	P	0.000762		319046
1635900_at	Thor	8077.9	P	0.000491	8804.5	P	0.000491	8045.4	P	0.000491	8562.4	P	0.000491	8193.1	P	0.000491	10864.4	P	0.000491	10258.9	P	0.000491	9900.8	P	0.000491	10483.5	P	0.000491	11329.2	P	0.000491	7452.8	P	0.000491	7767.6	P	0.000491	6111.7	P	0.000491	8559	P	0.000491	7605.5	P	0.000491		33569
1623070_a_at	Shaker cognate w	141.1	P	0.003815	131.3	P	0.009283	146.7	P	0.020663	184.6	P	0.015164	140.3	P	0.009283	138.5	P	0.003815	119.7	P	0.006575	125.9	P	0.004591	135	P	0.004591	180.2	P	0.006575	181.3	P	0.001755	190.8	P	0.001755	192.5	P	0.004591	141.6	P	0.003815	197.3	P	0.002143		33599
1632961_at	Shaker cognate w	318.2	P	0.000762	264.9	P	0.001432	268.4	P	0.000762	284.1	P	0.001165	274.1	P	0.002143	281.4	P	0.000944	218	P	0.001165	335.5	P	0.001165	224.5	P	0.000944	260.3	P	0.000944	335.9	P	0.000944	286.1	P	0.000944	266.1	P	0.001755	303.8	P	0.001432	299.4	P	0.000944		33599
1634381_a_at	CG2818-RA /FEA=BDGP /GEN=CG2818 /DB_XREF=CG2818 FBgn0031566 /SEG=chr2L:+3705942,3709382 /MAP=24C1-24C1 /LEN=2793 /DEF=(CG2818 gene symbol:CG2818 FBgn0031566 )	506.3	P	0.000491	488	P	0.000491	456.8	P	0.000491	430.4	P	0.000491	439.8	P	0.000491	442.6	P	0.000491	463.1	P	0.000491	451.7	P	0.000491	484.7	P	0.000491	430	P	0.000491	469.3	P	0.000491	477.9	P	0.000491	462.9	P	0.000491	458.9	P	0.000491	503.5	P	0.000491		33597
1637070_at	CG10017-RA /FEA=BDGP /GEN=CG10017 /DB_XREF=CG10017 FBgn0031557 /SEG=chr2L:+3682889,3684047 /MAP=24B1-24B1 /LEN=800 /DEF=(CG10017 gene symbol:CG10017 FBgn0031557 )	71.1	P	0.000762	63.8	P	0.006575	92.8	P	0.003815	57.2	P	0.001432	75.7	P	0.003815	71.5	P	0.003815	59.4	P	0.002143	58.4	P	0.001432	43.3	P	0.007827	69.5	P	0.007827	74.3	P	0.002607	77.2	P	0.001755	50.2	P	0.007827	114.9	P	0.001755	70.5	P	0.003815		33588
1629189_at	CG8843-RA /FEA=BDGP /GEN=sec5 /DB_XREF=CG8843 FBgn0031537 /SEG=chr2L:+3449897,3452940 /MAP=23F3-23F3 /LEN=2862 /DEF=(CG8843 gene symbol:sec5 FBgn0031537 (GO:0016192 vesicle-mediated transport) (GO:0007269 neurotransmitter secretion) (GO:0016080 . . .	263.6	P	0.000613	235.3	P	0.000944	256.3	P	0.001165	224.6	P	0.000613	245.7	P	0.000944	279.3	P	0.000762	216.3	P	0.000944	244.7	P	0.000944	238.6	P	0.000613	276	P	0.000613	209.3	P	0.000944	272.5	P	0.001165	233.5	P	0.001165	236	P	0.001755	257.9	P	0.001432		33563
1636605_at	CG2816-RA /FEA=BDGP /GEN=CG2816 /DB_XREF=CG2816 FBgn0031564 /SEG=chr2L:+3696148,3696607 /MAP=24C1-24C1 /LEN=292 /DEF=(CG2816 gene symbol:CG2816 FBgn0031564 (GO:0004867 serine protease inhibitor))	79.9	P	0.015164	79.8	P	0.010972	97.5	P	0.006575	124.1	P	0.005504	98.2	P	0.004591	95	P	0.009283	116.4	P	0.023995	90.9	P	0.009283	77.5	P	0.001755	118.7	P	0.003815	135.2	P	0.020663	93.9	P	0.010972	149.5	P	0.012921	153.8	P	0.023995	89.6	P	0.03202		33595
1638330_at	Dorothy	173.4	P	0.001432	174.8	P	0.000491	107.1	P	0.002143	152.8	P	0.000762	133.4	P	0.006575	140	P	0.002607	191.5	P	0.001432	140.8	P	0.001755	235.3	P	0.001165	185.7	P	0.000944	127.1	P	0.000491	135	P	0.000762	187.5	P	0.001432	134.9	P	0.000944	209.8	P	0.000491		44058
1637606_at	CG12795-RA /FEA=BDGP /GEN=CG12795 /DB_XREF=CG12795 FBgn0031535 /SEG=chr2L:+3445056,3445874 /MAP=23F3-23F3 /LEN=750 /DEF=(CG12795 gene symbol:CG12795 FBgn0031535 )	456.1	P	0.000491	561.4	P	0.000944	594.3	P	0.000762	505.8	P	0.000944	420.7	P	0.000762	405.5	P	0.000944	567.5	P	0.000762	464	P	0.000491	515.1	P	0.000613	592.9	P	0.001165	516.3	P	0.000491	514	P	0.001165	648.5	P	0.000944	533.4	P	0.000613	585.6	P	0.000491		33561
1628894_a_at	CG2808-RB /FEA=BDGP /GEN=CG2808 /DB_XREF=CG2808 FBgn0031556 /SEG=chr2L:+3673927,3677679 /MAP=24B1-24B1 /LEN=3468 /DEF=(CG2808 gene symbol:CG2808 FBgn0031556 (GO:0003700 transcription factor) (GO:0005634 nucleus))	3.5	A	0.724538	3.9	A	0.951902	1.9	A	0.98229	2.3	A	0.864026	8.4	A	0.900939	1.3	A	0.938025	1.4	A	0.951902	1.6	A	0.96798	1.6	A	0.849855	3.2	A	0.96798	1.3	A	0.945289	6.2	A	0.635055	22	A	0.318883	2.1	A	0.818657	1.4	A	0.996841		33587
1639369_at	CG8853-RA /FEA=BDGP /GEN=CG8853 /DB_XREF=CG8853 FBgn0031550 /SEG=chr2L:+3523471,3525095 /MAP=24A1-24A1 /LEN=1218 /DEF=(CG8853 gene symbol:CG8853 FBgn0031550 )	48.2	P	0.048099	41.1	A	0.099061	22.7	A	0.388782	50.6	M	0.054711	31	A	0.275462	43.3	A	0.135974	57.9	P	0.015164	59.3	P	0.017732	55.7	P	0.023995	29.7	A	0.254899	32.5	A	0.198363	48.5	P	0.036797	41.2	A	0.070073	31.8	A	0.135974	42	A	0.088557		33579
1633709_at	CG2772-RA /FEA=BDGP /GEN=CG2772 /DB_XREF=CG2772 FBgn0031533 /SEG=chr2L:+3438565,3440117 /MAP=23F3-23F3 /LEN=1292 /DEF=(CG2772 gene symbol:CG2772 FBgn0031533 (GO:0004806 triacylglycerol lipase))	457.2	P	0.001165	325.7	P	0.002607	411.6	P	0.001755	419.2	P	0.002143	402.5	P	0.003159	350.8	P	0.003159	368.7	P	0.002143	278.2	P	0.001432	423.4	P	0.002143	344.9	P	0.000944	227	P	0.003815	249.7	P	0.007827	228.8	P	0.009283	254.1	P	0.003815	362.3	P	0.003815		33559
1625722_at	CG2774-RA /FEA=BDGP /GEN=CG2774 /DB_XREF=CG2774 FBgn0031534 /SEG=chr2L:+3442254,3444675 /MAP=23F3-23F3 /LEN=2025 /DEF=(CG2774 gene symbol:CG2774 FBgn0031534 (GO:0006886 intracellular protein transport))	952.4	P	0.000491	1040.9	P	0.000491	971.7	P	0.000611	996	P	0.000491	866.2	P	0.000491	982.4	P	0.000491	951.2	P	0.000491	912.5	P	0.000491	931.7	P	0.000491	1002.6	P	0.000613	966.9	P	0.000491	1091.2	P	0.000491	927.2	P	0.000491	928.5	P	0.000491	1042.3	P	0.000613		33560
1634249_s_at	CG8844-RA /FEA=BDGP /GEN=Pdsw /DB_XREF=CG8844 FBgn0021967 /SEG=chr2L:+3458730,3459895 /MAP=23F3-23F3 /LEN=638 /DEF=(CG8844 gene symbol:Pdsw FBgn0021967 (GO:0006120 oxidative phosphorylation, NADH to ubiquinone) (GO:0005748 NADH dehydrogenase . . .	6204.9	P	0.000491	7013.9	P	0.000491	6294.2	P	0.000491	5998.2	P	0.000491	5950.6	P	0.000491	6065.3	P	0.000491	7335	P	0.000491	5240.4	P	0.000491	7520.8	P	0.000491	7242	P	0.000491	5641.3	P	0.000491	5641.1	P	0.000491	6505.9	P	0.000491	7823.5	P	0.000491	7581.5	P	0.000491		44228
1624958_a_at	CG8851-RA /FEA=BDGP /GEN=CG8851 /DB_XREF=CG8851 FBgn0031546 /SEG=chr2L:+3512830,3515125 /MAP=23F6-23F6 /LEN=2236 /DEF=(CG8851 gene symbol:CG8851 FBgn0031546 )	891.7	P	0.000491	795.7	P	0.000491	1078.4	P	0.000491	911.7	P	0.000491	787.2	P	0.000491	912.1	P	0.000491	757	P	0.000491	967.7	P	0.000491	733.6	P	0.000491	793.2	P	0.000491	963.7	P	0.000491	885.1	P	0.000491	916.5	P	0.000491	886	P	0.000491	796.2	P	0.000491		33575
1628746_at	CG8851-RA /FEA=BDGP /GEN=CG8851 /DB_XREF=CG8851 FBgn0031546 /SEG=chr2L:+3512830,3515125 /MAP=23F6-23F6 /LEN=2236 /DEF=(CG8851 gene symbol:CG8851 FBgn0031546 )	537	P	0.000491	467.1	P	0.000491	552.2	P	0.000491	513.4	P	0.000491	486.7	P	0.000613	537.9	P	0.000491	385.5	P	0.000613	546.5	P	0.000491	441.9	P	0.000491	444.2	P	0.000613	496.3	P	0.000491	506.1	P	0.000491	549.8	P	0.000491	468.8	P	0.000491	407.4	P	0.000491		33575
1625528_at	CG17593-RA /FEA=BDGP /GEN=CG17593 /DB_XREF=CG17593 FBgn0031544 /SEG=chr2L:+3507305,3509680 /MAP=23F6-23F6 /LEN=1814 /DEF=(CG17593 gene symbol:CG17593 FBgn0031544 )	958.7	P	0.000491	1081.9	P	0.000491	1003.3	P	0.000491	939.8	P	0.000491	1043.8	P	0.000491	938.7	P	0.000491	1015.8	P	0.000491	1074.8	P	0.000491	1047.6	P	0.000491	891.7	P	0.000491	1020	P	0.000491	940.6	P	0.000491	1060.5	P	0.000491	967.4	P	0.000491	940.5	P	0.000491		33573
1624893_at	CG8852-RA /FEA=BDGP /GEN=CG8852 /DB_XREF=CG8852 FBgn0031548 /SEG=chr2L:+3517701,3520157 /MAP=23F6-24A1 /LEN=2398 /DEF=(CG8852 gene symbol:CG8852 FBgn0031548 )	174.8	P	0.000491	226.7	P	0.000613	203.3	P	0.000491	219.5	P	0.000491	214.5	P	0.001165	170.4	P	0.000613	167.2	P	0.000613	166.8	P	0.000491	187.2	P	0.000491	187.9	P	0.000613	175.6	P	0.001432	190.1	P	0.000491	200.3	P	0.001165	235.1	P	0.000944	171.2	P	0.000491		33577
1627100_s_at	drumstick	431.5	P	0.000491	388.9	P	0.000491	383.9	P	0.000491	473.8	P	0.000491	388.5	P	0.000491	393.8	P	0.000491	382.9	P	0.000491	373	P	0.000491	385.6	P	0.000491	366.9	P	0.000491	429.5	P	0.000491	416.5	P	0.000491	404	P	0.000491	433.8	P	0.000491	383.2	P	0.000491		49638
1623789_at	CG31776-RA /FEA=BDGP /GEN=CG31776 /DB_XREF=CG31776 FBgn0051776 /SEG=chr2L:+3462782,3464894 /MAP=23F3-23F3 /LEN=1806 /DEF=(CG31776 gene symbol:CG31776 synonyms:(CG8845) FLAGGED_PROBLEMATIC FBgn0051776 (GO:0004653 polypeptide . . .	307.9	P	0.000944	221.7	P	0.000491	336.2	P	0.001165	311.8	P	0.001165	346.6	P	0.001432	289.6	P	0.000762	287.9	P	0.000944	310.4	P	0.000613	263.7	P	0.000613	304.9	P	0.000944	291.4	P	0.000944	283.7	P	0.000944	281.5	P	0.001755	313.6	P	0.001432	222.8	P	0.000944		33568
1628296_at	polypeptide GalNAc transferase 4	274.7	P	0.000491	400.7	P	0.000491	356.5	P	0.000491	255.6	P	0.000491	323.1	P	0.000491	358.8	P	0.000491	405.5	P	0.000491	361.4	P	0.000491	379.7	P	0.000491	346.1	P	0.000491	324	P	0.000491	324.6	P	0.000491	287.7	P	0.000491	350.1	P	0.000491	330.1	P	0.000491		261610
1629886_s_at	foraging	4751.9	P	0.000491	5076.9	P	0.000491	4695.3	P	0.000491	4785.5	P	0.000491	3994.5	P	0.000491	4769.4	P	0.000491	5325.6	P	0.000491	4789.2	P	0.000491	5292.5	P	0.000491	5022.7	P	0.000491	4930.6	P	0.000491	3929.5	P	0.000491	3833.7	P	0.000491	4397.6	P	0.000491	4586	P	0.000491		44817
1634350_at	sister of odd and bowl	109.5	P	0.000491	89.5	P	0.000613	99.6	P	0.001755	106.9	P	0.003159	97.6	P	0.002143	86.2	P	0.006575	95.9	P	0.001165	104.7	P	0.001432	88.1	P	0.001755	89.9	P	0.009283	99.4	P	0.000944	104.6	P	0.000944	90.7	P	0.001432	84.4	P	0.001165	116.1	P	0.002143		33581
1637422_at	CG3246-RA /FEA=BDGP /GEN=CG3246 /DB_XREF=CG3246 FBgn0031538 /SEG=chr2L:-3452883,3454544 /MAP=23F3-23F3 /LEN=1541 /DEF=(CG3246 gene symbol:CG3246 FBgn0031538 )	1011.4	P	0.000613	1082	P	0.000491	979.7	P	0.000491	1115.2	P	0.000613	1003.1	P	0.000491	926.1	P	0.000491	1395.3	P	0.000491	926.7	P	0.000491	1377	P	0.000491	1312.5	P	0.000491	701.3	P	0.000613	771.9	P	0.000613	763.8	P	0.000613	1060.2	P	0.000491	1062.4	P	0.000491		33564
1625850_at	odd skipped	324.4	P	0.000491	291.7	P	0.000491	284.9	P	0.000491	303.9	P	0.000491	242	P	0.000762	212.3	P	0.000613	222.6	P	0.001165	216.4	P	0.000613	227.6	P	0.000762	225.8	P	0.000613	300.1	P	0.000491	303.7	P	0.000491	348.9	P	0.000491	287.6	P	0.000491	288.3	P	0.001429		33583
1629650_at	CG3248-RA /FEA=BDGP /GEN=CG3248 /DB_XREF=CG3248 FBgn0031536 /SEG=chr2L:-3446265,3449627 /MAP=23F3-23F3 /LEN=2967 /DEF=(CG3248 gene symbol:CG3248 FBgn0031536 )	347.2	P	0.000491	370.3	P	0.000613	348.2	P	0.000491	368.4	P	0.000613	300.7	P	0.000491	376.2	P	0.000491	373.2	P	0.000491	321.8	P	0.000491	311.1	P	0.000491	377.5	P	0.000491	324.2	P	0.000613	439.3	P	0.000491	406.6	P	0.000491	333	P	0.000491	370.1	P	0.000491		33562
1629673_at	CG15418-RA /FEA=BDGP /GEN=CG15418 /DB_XREF=CG15418 FBgn0031554 /SEG=chr2L:-3613717,3614250 /MAP=24A2-24A2 /LEN=469 /DEF=(CG15418 gene symbol:CG15418 FBgn0031554 (GO:0004866 endopeptidase inhibitor))	631.2	P	0.000491	665.1	P	0.000491	759.3	P	0.000491	672.7	P	0.000491	635.7	P	0.000491	704.1	P	0.000491	604.9	P	0.000491	789.1	P	0.000491	581.6	P	0.000491	634	P	0.000491	655.8	P	0.000491	670.9	P	0.000491	705.1	P	0.000491	556.9	P	0.000491	597.9	P	0.000491		33585
1629083_at	CG16704-RA /FEA=BDGP /GEN=CG16704 /DB_XREF=CG16704 FBgn0031558 /SEG=chr2L:-3684695,3685157 /MAP=24B1-24B1 /LEN=347 /DEF=(CG16704 gene symbol:CG16704 FBgn0031558 )	970.7	P	0.003815	1249.2	P	0.001755	1564.4	P	0.001432	1083.8	P	0.003815	1569.3	P	0.003159	926.6	P	0.002607	1192.1	P	0.003159	820.6	P	0.001165	1330.4	P	0.001755	946.5	P	0.003159	1476.1	P	0.000944	1071.2	P	0.003159	1031.5	P	0.003815	1307.7	P	0.003815	1227.7	P	0.002143		33589
1625457_at	CG10031-RA /FEA=BDGP /GEN=CG10031 /DB_XREF=CG10031 FBgn0031563 /SEG=chr2L:-3691123,3691660 /MAP=24B3-24C1 /LEN=472 /DEF=(CG10031 gene symbol:CG10031 FBgn0031563 )	912.6	P	0.000613	1050.5	P	0.000613	672.3	P	0.000613	986.6	P	0.000613	730.5	P	0.000491	669.2	P	0.000491	1127.9	P	0.000491	738	P	0.000762	1144.6	P	0.000491	1054.9	P	0.000613	703.2	P	0.000491	679.7	P	0.000491	844	P	0.000491	1144.9	P	0.000489	908.9	P	0.000491		33594
1624057_at	CG16713-RA /FEA=BDGP /GEN=CG16713 /DB_XREF=CG16713 FBgn0031560 /SEG=chr2L:-3687596,3687975 /MAP=24B2-24B3 /LEN=324 /DEF=(CG16713 gene symbol:CG16713 FBgn0031560 )	1145.7	P	0.000491	1591.5	P	0.000944	1151.2	P	0.000491	1192.5	P	0.001165	1307.4	P	0.000944	1013.8	P	0.000944	1614.6	P	0.000762	1135.7	P	0.000491	1676.1	P	0.000944	1319.1	P	0.000944	2072.1	P	0.000762	1762.1	P	0.000491	1779.3	P	0.000944	1774.1	P	0.000491	1793.4	P	0.000762		33591
1626891_at	CG15414-RA /FEA=BDGP /GEN=CG15414 /DB_XREF=CG15414 FBgn0031542 /SEG=chr2L:-3473522,3474485 /MAP=23F6-23F6 /LEN=963 /DEF=(CG15414 gene symbol:CG15414 FBgn0031542 )	75.7	P	0.020663	54.9	P	0.027766	89.2	P	0.002607	66.6	P	0.010972	76.9	P	0.010972	65.1	P	0.010972	66.4	P	0.012921	59.8	P	0.012921	66.5	P	0.009283	81.8	P	0.012921	101.6	P	0.010972	106	P	0.010972	79.8	P	0.003159	101.1	P	0.005504	98.5	P	0.006575		33570
1628107_at	CG3513-RA /FEA=BDGP /GEN=CG3513 /DB_XREF=CG3513 FBgn0031559 /SEG=chr2L:-3685409,3685737 /MAP=24B1-24B1 /LEN=267 /DEF=(CG3513 gene symbol:CG3513 FBgn0031559 )	441.6	P	0.000491	368.3	P	0.000613	408.4	P	0.000613	352.3	P	0.000944	387.2	P	0.001432	246.4	P	0.000491	381.2	P	0.000613	306.3	P	0.001165	424.7	P	0.000613	350.9	P	0.001165	327.9	P	0.000613	289.3	P	0.000762	276.9	P	0.000944	350.9	P	0.000944	340.7	P	0.000491		33590
1639298_at	CG3213-RA /FEA=BDGP /GEN=CG3213 /DB_XREF=CG3213 FBgn0031545 /SEG=chr2L:-3509836,3512266 /MAP=23F6-23F6 /LEN=2430 /DEF=(CG3213 gene symbol:CG3213 FBgn0031545 )	7131.9	P	0.000491	6431.6	P	0.000491	7793.3	P	0.000491	7520.5	P	0.000491	7663.7	P	0.000491	8455.9	P	0.000491	6734.2	P	0.000491	8288.7	P	0.000491	6448.9	P	0.000491	7047.6	P	0.000491	7765.9	P	0.000491	7120.6	P	0.000491	7800.8	P	0.000491	6851.3	P	0.000491	6941.8	P	0.000491		33574
1635968_at	CG3604-RA /FEA=BDGP /GEN=CG3604 /DB_XREF=CG3604 FBgn0031562 /SEG=chr2L:-3689806,3690346 /MAP=24B3-24B3 /LEN=540 /DEF=(CG3604 gene symbol:CG3604 FBgn0031562 (GO:0004867 serine protease inhibitor))	178.9	P	0.001165	197.6	P	0.002143	150.9	P	0.001165	214.8	P	0.000613	220.4	P	0.002143	121.5	P	0.002607	194.8	P	0.001432	204.2	P	0.000613	175.7	P	0.003815	197.9	P	0.001165	189	P	0.001432	180	P	0.000762	230.8	P	0.000944	183.1	P	0.003159	183.1	P	0.002607		33593
1623179_at	CG15415-RA /FEA=BDGP /GEN=CG15415 /DB_XREF=CG15415 FBgn0031549 /SEG=chr2L:-3520121,3522855 /MAP=24A1-24A1 /LEN=2424 /DEF=(CG15415 gene symbol:CG15415 FBgn0031549 )	149.5	P	0.000762	119.5	P	0.000944	148.6	P	0.006575	127.5	P	0.003815	151.8	P	0.002607	133.6	P	0.000613	99.5	P	0.004591	118.4	P	0.000613	82.4	P	0.000491	111.9	P	0.010972	122.3	P	0.002143	127.1	P	0.001755	99.5	P	0.000491	99.9	P	0.007827	122.4	P	0.001165		33578
1628474_at	CG16712-RA /FEA=BDGP /GEN=CG16712 /DB_XREF=CG16712 FBgn0031561 /SEG=chr2L:-3688806,3689230 /MAP=24B3-24B3 /LEN=364 /DEF=(CG16712 gene symbol:CG16712 FBgn0031561 (GO:0004867 serine protease inhibitor))	10447.7	P	0.000491	11835.1	P	0.000491	10727.2	P	0.000491	11093.6	P	0.000491	12790.2	P	0.000491	10924.4	P	0.000491	11558.4	P	0.000491	10280.3	P	0.000491	11914.9	P	0.000491	12770.9	P	0.000491	12128.6	P	0.000491	10687	P	0.000491	10875.3	P	0.000491	13930.9	P	0.000491	12388.7	P	0.000491		33592
1634188_a_at	timeless	1297.1	P	0.000762	1178.3	P	0.000944	1436.4	P	0.000613	1324.6	P	0.000762	1413.8	P	0.000762	1026.6	P	0.000762	1039.8	P	0.000762	1036.8	P	0.000762	1072.3	P	0.000762	971.9	P	0.000762	1693.5	P	0.000613	1724.2	P	0.000613	1392.5	P	0.000762	1586.3	P	0.000762	1108.2	P	0.001165		33571
1631468_a_at	timeless	146.2	P	0.000944	120.9	P	0.002138	180.8	P	0.001755	149.3	P	0.000944	173.5	P	0.000762	138.7	P	0.000944	167.9	P	0.001165	112	P	0.001165	146	P	0.000762	152.7	P	0.000491	373.1	P	0.000491	288.1	P	0.000613	263.4	P	0.000762	317.2	P	0.000944	237.5	P	0.000491		33571
1637857_at	CG3410-RA /FEA=BDGP /SEG=chr2L:-3709448,3710297	1.2	A	0.635055	3.1	A	0.681117	2.6	A	0.51252	11.4	A	0.635055	1.3	A	0.537511	2.1	A	0.801695	7.1	A	0.65838	8.9	A	0.562354	14.5	A	0.235169	5.5	A	0.745101	2.8	A	0.745101	1	A	0.937979	9.3	A	0.703191	7.9	A	0.703191	1.6	A	0.724538		53543
1624817_at	CG3212-RA /FEA=BDGP /GEN=CG3212 /DB_XREF=CG3212 FBgn0031547 /SEG=chr2L:-3515162,3516529 /MAP=23F6-23F6 /LEN=1221 /DEF=(CG3212 gene symbol:CG3212 FBgn0031547 (GO:0006952 defense response) (GO:0005887 integral to plasma membrane) (GO:0005044 . . .	91.8	A	0.135974	72.6	A	0.216313	70	A	0.364945	55.6	A	0.296809	73.7	A	0.150145	53.9	A	0.296809	66.9	A	0.150145	66	A	0.135974	99.2	P	0.042142	77.6	A	0.216313	69.7	A	0.181343	56.3	A	0.235169	66.5	A	0.216313	100.5	A	0.216313	68.6	A	0.254899		33576
1639821_at	CG3238-RA /FEA=BDGP /GEN=CG3238 /DB_XREF=CG3238 FBgn0031540 /SEG=chr2L:-3459984,3462576 /MAP=23F3-23F3 /LEN=2540 /DEF=(CG3238 gene symbol:CG3238 FBgn0031540 )	40.4	P	0.004591	18.7	A	0.537511	50.8	P	0.020663	33.4	P	0.036797	37.9	A	0.110449	15.3	A	0.216313	36.2	M	0.054711	27.4	A	0.150145	38.3	P	0.012903	40.3	P	0.012921	31.2	A	0.135974	31.5	A	0.078906	37.6	A	0.110449	29.3	A	0.099061	44.4	P	0.015164		33567
1635840_s_at	male-specific lethal 2	272.7	P	0.001432	275.8	P	0.001432	189.7	P	0.001755	208.4	P	0.000491	219.8	P	0.000613	200.1	P	0.000491	255.9	P	0.003159	198.7	P	0.000762	204.8	P	0.001432	216.7	P	0.000944	270.2	P	0.000944	227.7	P	0.000491	237.2	P	0.001432	355.5	P	0.002143	226	P	0.000762		33565
1633946_at	CG31955-RA /FEA=BDGP /GEN=CG31955 /DB_XREF=CG31955 FBgn0051955 /SEG=chr2L:-3704724,3705431 /MAP=24C1-24C1 /LEN=655 /DEF=(CG31955 gene symbol:CG31955 FBgn0051955 )	2.8	A	0.900939	64	A	0.070073	37.2	A	0.296809	28.5	A	0.34162	12.3	A	0.703191	20.8	A	0.51252	31	P	0.048058	42	A	0.150145	28.2	A	0.275413	30.1	A	0.413046	32.5	A	0.275462	62	M	0.062021	40.7	A	0.078906	4.4	A	0.562354	40.5	A	0.165268		319045
1640478_at	CG31777-RA /FEA=BDGP /GEN=CG31777 /DB_XREF=CG31777 FBgn0051777 /SEG=chr2L:-3699111,3699629 /MAP=24C1-24C1 /LEN=388 /DEF=(CG31777 gene symbol:CG31777 FBgn0051777 )	333.7	P	0.000491	476.6	P	0.000491	392.6	P	0.000613	390.4	P	0.000491	362.2	P	0.000491	298.5	P	0.000491	529	P	0.000491	345.2	P	0.000491	501.5	P	0.000491	418.8	P	0.000491	236.6	P	0.000491	240.5	P	0.000762	221.1	P	0.000762	307.6	P	0.000613	289.7	P	0.000491		261617
1636682_at	CG31778-RA /FEA=BDGP /GEN=CG31778 /DB_XREF=CG31778 FBgn0051778 /SEG=chr2L:-3696674,3698031 /MAP=24C1-24C1 /LEN=1111 /DEF=(CG31778 gene symbol:CG31778 FBgn0051778 )	301.2	P	0.000491	367.6	P	0.000491	341.7	P	0.000491	304.7	P	0.000762	453.1	P	0.000491	309.7	P	0.000491	448.6	P	0.000491	363.2	P	0.000491	404	P	0.000491	462.9	P	0.000491	240	P	0.000491	203.1	P	0.000491	275.7	P	0.000613	383.9	P	0.000613	313.9	P	0.000491		261616
1632872_at	CG31779-RA /FEA=BDGP /GEN=CG31779 /DB_XREF=CG31779 FBgn0051779 /SEG=chr2L:-3686123,3686853 /MAP=24B1-24B2 /LEN=324 /DEF=(CG31779 gene symbol:CG31779 FBgn0051779 )	1684.7	P	0.009283	2523.7	P	0.020663	2187.2	P	0.023995	1877.9	P	0.017732	3133.3	P	0.012921	1989.7	P	0.005504	1760.2	P	0.004582	1751.6	P	0.007827	1861.9	P	0.020638	1423	P	0.004591	2242.1	P	0.003815	2223.4	P	0.003815	1331.6	P	0.004591	1559.4	P	0.027766	1524.8	P	0.017732		318936
1638098_at	CG31954-RA /FEA=BDGP /GEN=CG31954 /DB_XREF=CG31954 FBgn0051954 /SEG=chr2L:-3501740,3502641 /MAP=23F6-23F6 /LEN=834 /DEF=(CG31954 gene symbol:CG31954 synonyms:(CG3229) FLAGGED_PROBLEMATIC FBgn0051954 )	37	A	0.078906	12.3	A	0.388782	39.2	A	0.235169	39.7	A	0.088557	15.3	A	0.34162	8	A	0.181343	4	A	0.462489	25.3	A	0.275462	16.7	A	0.34162	10.2	A	0.364945	21.6	A	0.34162	32.8	A	0.165268	31.7	A	0.235169	52.7	A	0.150145	52.3	A	0.254899		33572
1637800_at	CG3347-RA /FEA=BDGP /GEN=CG3347 /DB_XREF=CG3347 FBgn0031513 /SEG=chr2L:+3252370,3264265 /MAP=23E1-23E1 /LEN=1672 /DEF=(CG3347 gene symbol:CG3347 FBgn0031513 )	220.5	P	0.003815	148.5	P	0.005504	214.9	P	0.005504	197.2	P	0.003815	201.6	P	0.003159	191.9	P	0.002607	201.1	P	0.004591	226.5	P	0.002607	227.4	P	0.003815	199.1	P	0.007827	198.4	P	0.003815	217.3	P	0.005504	221.1	P	0.002143	171.4	P	0.006575	146.5	P	0.009283		33538
1625342_at	CG15407-RA /FEA=BDGP /GEN=CG15407 /DB_XREF=CG15407 FBgn0031521 /SEG=chr2L:+3316811,3322194 /MAP=23E4-23E4 /LEN=2674 /DEF=(CG15407 gene symbol:CG15407 FBgn0031521 (GO:0015145 monosaccharide transporter))	36.2	M	0.054711	47.5	P	0.027766	34.3	A	0.135974	45.1	P	0.023995	31.1	P	0.03202	52.8	P	0.007827	42.7	P	0.003815	57.5	P	0.001755	36	A	0.150145	56.8	M	0.054711	57.4	P	0.010972	64.5	P	0.012921	62.2	P	0.048099	64.3	P	0.004582	29	A	0.135974		33546
1637123_a_at	CG15407-RB /FEA=BDGP /GEN=CG15407 /DB_XREF=CG15407 FBgn0031521 /SEG=chr2L:+3316811,3319202 /MAP=23E4-23E4 /LEN=1584 /DEF=(CG15407 gene symbol:CG15407 FBgn0031521 (GO:0015145 monosaccharide transporter))	532.5	P	0.001165	433	P	0.001165	478.5	P	0.001432	473.8	P	0.001432	482.1	P	0.000944	346	P	0.001432	434.3	P	0.000944	425.7	P	0.001755	417.3	P	0.001432	370.3	P	0.001755	457.9	P	0.001755	461	P	0.001755	415.1	P	0.001165	450.7	P	0.001755	418.4	P	0.001432		33546
1634418_at	CG15407-RB /FEA=BDGP /GEN=CG15407 /DB_XREF=CG15407 FBgn0031521 /SEG=chr2L:+3316811,3319202 /MAP=23E4-23E4 /LEN=1584 /DEF=(CG15407 gene symbol:CG15407 FBgn0031521 (GO:0015145 monosaccharide transporter))	660.7	P	0.000491	532.8	P	0.000491	708.5	P	0.000491	683.5	P	0.000491	817.8	P	0.000491	584.9	P	0.000491	550.8	P	0.000491	649.8	P	0.000491	525	P	0.000491	554.5	P	0.000491	699	P	0.000491	700.6	P	0.000491	596.4	P	0.000491	711.8	P	0.000491	534.7	P	0.000491		33546
1640529_at	CG15408-RA /FEA=BDGP /GEN=CG15408 /DB_XREF=CG15408 FBgn0031523 /SEG=chr2L:+3325479,3327292 /MAP=23E4-23E4 /LEN=1401 /DEF=(CG15408 gene symbol:CG15408 FBgn0031523 (GO:0005353 fructose transporter))	910.2	P	0.000491	847.7	P	0.000491	963.2	P	0.000491	874.1	P	0.000491	913.3	P	0.000613	784.9	P	0.000491	967.6	P	0.000491	778.4	P	0.000491	820.6	P	0.000491	797	P	0.000491	878.8	P	0.000491	721.5	P	0.000491	823.8	P	0.000491	780	P	0.000491	806.4	P	0.000491		33548
1629241_at	Phosphotyrosyl phosphatase activator	406.6	P	0.000491	467.7	P	0.000491	461.2	P	0.000491	400.7	P	0.000491	401.4	P	0.000491	416.6	P	0.000491	413.3	P	0.000491	355.1	P	0.000491	425	P	0.000491	441.4	P	0.000491	405.7	P	0.000491	380.2	P	0.000491	432.8	P	0.000491	426	P	0.000491	411	P	0.000491		33555
1625608_at	CG8840-RA /FEA=BDGP /GEN=CG8840 /DB_XREF=CG8840 FBgn0031531 /SEG=chr2L:+3403172,3403758 /MAP=23F1-23F1 /LEN=586 /DEF=(CG8840 gene symbol:CG8840 FBgn0031531 )	1553.2	P	0.000491	1480.5	P	0.000491	1632.4	P	0.000491	1564.4	P	0.000491	1398.9	P	0.000491	1677.6	P	0.000491	1515	P	0.000491	1830.4	P	0.000491	1375	P	0.000491	1434.7	P	0.000491	1601.6	P	0.000491	1699.6	P	0.000491	1540.2	P	0.000491	1296.9	P	0.000491	1267.7	P	0.000491		33557
1640914_at	CG8838-RA /FEA=BDGP /GEN=CG8838 /DB_XREF=CG8838 FBgn0031526 /SEG=chr2L:+3350252,3351187 /MAP=23E5-23E5 /LEN=935 /DEF=(CG8838 gene symbol:CG8838 FBgn0031526 )	2222.8	P	0.000491	1860.2	P	0.000491	2235.3	P	0.000491	2284.1	P	0.000491	2363.7	P	0.000491	2558.9	P	0.000491	2257.6	P	0.000491	2599	P	0.000491	2192.4	P	0.000491	2243.8	P	0.000491	2545.5	P	0.000491	2180.5	P	0.000491	2319.2	P	0.000491	1764.9	P	0.000491	1942.1	P	0.000491		33551
1626081_at	CG8837-RA /FEA=BDGP /GEN=CG8837 /DB_XREF=CG8837 FBgn0031520 /SEG=chr2L:+3313158,3315606 /MAP=23E3-23E4 /LEN=1458 /DEF=(CG8837 gene symbol:CG8837 FBgn0031520 )	130.3	P	0.004591	160.1	P	0.000944	123.8	P	0.003159	155.3	P	0.001165	135.3	P	0.001165	141.3	P	0.000613	126.7	P	0.001755	168.2	P	0.001165	134.9	P	0.000491	151.4	P	0.003153	203	P	0.000613	200.5	P	0.000762	213.5	P	0.000613	190.3	P	0.002143	227.7	P	0.000944		33545
1623393_a_at	CG3277-RA /FEA=BDGP /GEN=CG3277 /DB_XREF=CG3277 FBgn0031518 /SEG=chr2L:+3305915,3309655 /MAP=23E3-23E3 /LEN=2274 /DEF=(CG3277 gene symbol:CG3277 FBgn0031518 (GO:0006468 protein amino acid phosphorylation) (GO:0004713 protein tyrosine kinase))	96.5	P	0.002607	117.1	P	0.000762	108.5	P	0.001755	116.3	P	0.000944	126.9	P	0.002143	121.5	P	0.001432	119	P	0.000613	105.8	P	0.000613	133.6	P	0.000613	97	P	0.001165	140.2	P	0.001165	102.4	P	0.000944	118.4	P	0.000613	166.1	P	0.001432	119.3	P	0.000491		33543
1624269_at	Tyrosyl-DNA phosophodiesterase 1 /// ---	18.9	A	0.181343	21.5	M	0.054711	29.2	P	0.009283	32.3	P	0.009283	41.4	P	0.023995	42.9	P	0.015164	18.5	A	0.122747	35.8	P	0.036797	16.7	A	0.122747	48.4	P	0.027766	35.6	A	0.110449	35	P	0.017732	22	A	0.235169	16.3	A	0.275462	18.4	A	0.135974		261611/
1637995_at	CG15404-RA /FEA=BDGP /GEN=CG15404 /DB_XREF=CG15404 FBgn0031512 /SEG=chr2L:+3166560,3166994 /MAP=23D4-23D4 /LEN=369 /DEF=(CG15404 gene symbol:CG15404 FBgn0031512 )	16.2	A	0.586976	35.8	P	0.036797	43.1	A	0.078906	42.1	A	0.122747	56.8	A	0.099061	33.9	A	0.135974	7.1	A	0.611218	22.1	A	0.099061	15.8	A	0.275462	31.8	A	0.198363	25.3	A	0.099061	44.7	A	0.216313	5.7	A	0.51252	18.2	A	0.364945	5.3	A	0.537511		33537
1626664_at	CG3285-RA /FEA=BDGP /GEN=CG3285 /DB_XREF=CG3285 FBgn0031522 /SEG=chr2L:+3323521,3325447 /MAP=23E4-23E4 /LEN=1608 /DEF=(CG3285 gene symbol:CG3285 FBgn0031522 )	685.1	P	0.000491	739	P	0.000491	709	P	0.000491	727.8	P	0.000491	830.5	P	0.000491	637.5	P	0.000491	667.2	P	0.000491	724.9	P	0.000491	704.2	P	0.000491	639.9	P	0.000491	955.1	P	0.000491	838.5	P	0.000491	843.6	P	0.000491	783.7	P	0.000491	862.7	P	0.000491		33547
1638937_at	CG3488-RA /FEA=BDGP /GEN=CG3488 /DB_XREF=CG3488 FBgn0014906 /SEG=chr2L:+3156215,3161568 /MAP=23D4-23D4 /LEN=2268 /DEF=(CG3488 gene symbol:CG3488 FBgn0014906 (GO:0016298 lipase))	1274.3	P	0.000491	1236.2	P	0.000491	1173	P	0.000491	1309.3	P	0.000491	1195.7	P	0.000491	1219.9	P	0.000491	1235.8	P	0.000491	1288	P	0.000491	1274.9	P	0.000491	1131	P	0.000491	1370.8	P	0.000491	1302.9	P	0.000491	1291.8	P	0.000491	1249.9	P	0.000491	1165.8	P	0.000491		33532
1630334_at	CG15406-RA /FEA=BDGP /GEN=CG15406 /DB_XREF=CG15406 FBgn0031517 /SEG=chr2L:+3301791,3304220 /MAP=23E3-23E3 /LEN=1623 /DEF=(CG15406 gene symbol:CG15406 FBgn0031517 (GO:0005353 fructose transporter))	1884.8	P	0.000491	2143.5	P	0.000491	2252.5	P	0.000491	1852.5	P	0.000491	2029.9	P	0.000491	2677.4	P	0.000491	2164.8	P	0.000491	2352.8	P	0.000491	1991.6	P	0.000491	2029.7	P	0.000491	2082.4	P	0.000491	2623.3	P	0.000491	2498.2	P	0.000491	2106.6	P	0.000491	2470.7	P	0.000491		33542
1624274_at	CG31953-RA /FEA=BDGP /GEN=CG31953 /DB_XREF=CG31953 FBgn0051953 /SEG=chr2L:+3155083,3155716 /MAP=23D3-23D3 /LEN=633 /DEF=(CG31953 gene symbol:CG31953 FBgn0051953 )	34.1	P	0.023995	4.4	A	0.681117	2.6	A	0.801637	3	A	0.635055	11.9	A	0.537511	2.7	A	0.724587	14.6	A	0.34162	15.3	P	0.042142	10.2	A	0.48748	24.8	A	0.181343	15.5	A	0.275462	2	A	0.929927	17.7	A	0.254899	15.4	A	0.537511	29.1	P	0.042142		261611/
1626850_s_at	CG31953-RA /FEA=BDGP /GEN=CG31953 /DB_XREF=CG31953 FBgn0051953 /SEG=chr2L:+3155083,3155716 /MAP=23D3-23D3 /LEN=633 /DEF=(CG31953 gene symbol:CG31953 FBgn0051953 )	223.1	P	0.001432	233.9	P	0.001432	241.2	P	0.003815	223.9	P	0.002143	273.8	P	0.005504	289.7	P	0.001165	200.3	P	0.003159	266.3	P	0.001755	208	P	0.002143	223.2	P	0.003159	273.1	P	0.003815	246.6	P	0.002607	248.3	P	0.000944	245.9	P	0.001755	240.4	P	0.002143		261611/
1628401_at	CG31952-RA /FEA=BDGP /GEN=CG31952 /DB_XREF=CG31952 FBgn0051952 /SEG=chr2L:+3409433,3409979 /MAP=23F1-23F1 /LEN=546 /DEF=(CG31952 gene symbol:CG31952 FLAGGED_PROBLEMATIC FBgn0051952 )	622.4	P	0.000762	572.9	P	0.000762	716.2	P	0.001165	668.9	P	0.000613	760.1	P	0.000944	851.6	P	0.000491	615.2	P	0.000491	847.1	P	0.000491	588	P	0.000613	740.9	P	0.000944	873.4	P	0.000491	860.4	P	0.000491	698	P	0.000762	630.5	P	0.001432	656.8	P	0.000944		326179
1634683_at	Mothers against dpp	486.7	P	0.000491	471	P	0.000491	392.8	P	0.000491	461.7	P	0.000491	412	P	0.000491	469.9	P	0.000491	497.8	P	0.000491	475.4	P	0.000491	512.6	P	0.000491	504.7	P	0.000491	545.7	P	0.000491	499.3	P	0.000491	440.6	P	0.000491	447.7	P	0.000491	471.4	P	0.000491		33529
1634758_at	CG15405-RA /FEA=BDGP /GEN=CG15405 /DB_XREF=CG15405 FBgn0031509 /SEG=chr2L:-3181105,3185455 /MAP=23D5-23D5 /LEN=1416 /DEF=(CG15405 gene symbol:CG15405 FBgn0031509 )	57.8	P	0.001755	29.1	A	0.135974	41.8	M	0.054711	56.5	A	0.070073	50.8	A	0.099061	59	P	0.036797	58.6	P	0.027766	32.4	M	0.062021	43.7	P	0.007827	65.5	P	0.020663	69	P	0.015164	50.6	P	0.023995	51.7	M	0.062021	40	A	0.198305	59.7	M	0.062021		33534
1630694_at	CG3304-RA /FEA=BDGP /GEN=CG3304 /DB_XREF=CG3304 FBgn0031527 /SEG=chr2L:-3353286,3361167 /MAP=23E5-23E6 /LEN=3816 /DEF=(CG3304 gene symbol:CG3304 FBgn0031527 )	134.5	P	0.009283	142.6	P	0.007827	129.7	P	0.009283	149.9	P	0.012921	170.4	P	0.015164	155	P	0.007827	151.5	P	0.007827	169.2	P	0.007814	157.7	P	0.007827	132.2	P	0.012921	176.4	P	0.009283	151.6	P	0.009283	167.3	P	0.007827	171.3	P	0.009283	191.6	P	0.007827		33552
1639535_at	polypeptide GalNAc transferase 2	212.6	P	0.000491	196.5	P	0.000491	202.4	P	0.000944	227.3	P	0.000491	230.3	P	0.000613	184.2	P	0.000491	187.3	P	0.000491	175.1	P	0.000491	208.6	P	0.000613	225.4	P	0.000944	170.1	P	0.000613	200.5	P	0.000613	155.2	P	0.000613	160.2	P	0.000491	169	P	0.000491		33556
1637626_at	CG15412-RA /FEA=BDGP /GEN=CG15412 /DB_XREF=CG15412 FBgn0031528 /SEG=chr2L:-3366349,3367977 /MAP=23F1-23F1 /LEN=1452 /DEF=(CG15412 gene symbol:CG15412 FBgn0031528 )	578	P	0.000491	712	P	0.000491	509.9	P	0.000491	532.3	P	0.000491	517	P	0.000491	488.8	P	0.000491	605.8	P	0.000491	551.9	P	0.000491	656.1	P	0.000491	690.7	P	0.000491	423.8	P	0.000491	489.7	P	0.000491	490.5	P	0.000491	642	P	0.000491	627.1	P	0.000491		33553
1634129_at	CG9663-RA /FEA=BDGP /GEN=CG9663 /DB_XREF=CG9663 FBgn0031516 /SEG=chr2L:-3287494,3295698 /MAP=23E1-23E3 /LEN=3061 /DEF=(CG9663 gene symbol:CG9663 FBgn0031516 (GO:0004009 ATP-binding cassette (ABC) transporter))	201.9	P	0.004591	213.7	P	0.003815	174.7	P	0.003815	225.5	P	0.006575	192.2	P	0.012921	169.2	P	0.002607	167.6	P	0.004591	176	P	0.003815	193.5	P	0.002607	166.9	P	0.009283	201.9	P	0.003159	137.5	P	0.004591	161.7	P	0.005504	213.8	P	0.012921	143.5	P	0.003159		33541
1641663_at	CG15411-RA /FEA=BDGP /GEN=CG15411 /DB_XREF=CG15411 FBgn0040712 /SEG=chr2L:-3365343,3365616 /MAP=23F1-23F1 /LEN=273 /DEF=(CG15411 gene symbol:CG15411 FBgn0040712 )	24.2	A	0.364945	54.9	A	0.254899	64.5	A	0.216313	22.5	A	0.388782	57.5	A	0.364914	35.9	A	0.34162	58.7	A	0.135974	58.8	A	0.122747	50.4	A	0.216313	46.2	A	0.135974	53.7	A	0.235169	75.5	A	0.235169	51.4	A	0.110449	59.7	A	0.216313	102.4	A	0.165268		50185
1634180_s_at	CG9664-RB /FEA=BDGP /GEN=CG9664 /DB_XREF=CG9664 FBgn0031515 /SEG=chr2L:-3283813,3287259 /MAP=23E1-23E1 /LEN=2775 /DEF=(CG9664 gene symbol:CG9664 FBgn0031515 (GO:0004009 ATP-binding cassette (ABC) transporter))	305.9	P	0.000491	347	P	0.000491	276.6	P	0.000491	316.9	P	0.000491	270.3	P	0.000491	289.7	P	0.000491	299.2	P	0.000491	339.3	P	0.000491	358.3	P	0.000491	301.4	P	0.000491	331.2	P	0.000491	359.2	P	0.000491	391.4	P	0.000491	356.8	P	0.000613	305.7	P	0.000491		33540
1637041_a_at	CG3332-RB /FEA=BDGP /GEN=CG3332 /DB_XREF=CG3332 FBgn0031514 /SEG=chr2L:-3268362,3273102 /MAP=23E1-23E1 /LEN=2221 /DEF=(CG3332 gene symbol:CG3332 FBgn0031514 )	275.4	P	0.002143	348.4	P	0.000944	290.2	P	0.004591	293.7	P	0.002143	263.7	P	0.005504	299.9	P	0.001432	299.7	P	0.000613	311.4	P	0.000944	295.8	P	0.001165	303.8	P	0.000944	332.3	P	0.000613	294.7	P	0.002143	317.5	P	0.000944	295.3	P	0.002607	342	P	0.001165		33539
1628661_at	CG8829-RA /FEA=BDGP /GEN=CG8829 /DB_XREF=CG8829 FBgn0031508 /SEG=chr2L:-3177517,3178359 /MAP=23D4-23D5 /LEN=665 /DEF=(CG8829 gene symbol:CG8829 FBgn0031508 )	38.6	P	0.027766	20.5	P	0.048058	4.8	A	0.56237	28	A	0.296809	42.5	P	0.017732	24.3	A	0.135974	30.7	M	0.054711	32.7	M	0.062021	26.6	A	0.122747	26.3	P	0.009283	34	P	0.03202	41.4	P	0.023995	69.8	P	0.003159	42.7	M	0.054711	22	A	0.150145		33533
1641506_at	CG12400-RA /FEA=BDGP /GEN=CG12400 /DB_XREF=CG12400 FBgn0031505 /SEG=chr2L:-3137693,3138288 /MAP=23D3-23D3 /LEN=461 /DEF=(CG12400 gene symbol:CG12400 FBgn0031505 (GO:0005748 NADH dehydrogenase complex (ubiquinone) (sensu Eukarya)) (GO:0008137 NADH . . .	5746	P	0.000491	7033	P	0.000491	5913.5	P	0.000491	5753	P	0.000491	5744.1	P	0.000491	5100.1	P	0.000491	8004.5	P	0.000491	4812.2	P	0.000491	7841.2	P	0.000491	6866	P	0.000491	4699.7	P	0.000491	5000.9	P	0.000491	5819.5	P	0.000491	8193	P	0.000491	7318.4	P	0.000491		33528
1633192_at	CG3485-RA /FEA=BDGP /GEN=CG3485 /DB_XREF=CG3485 FBgn0031511 /SEG=chr2L:-3164153,3165278 /MAP=23D4-23D4 /LEN=993 /DEF=(CG3485 gene symbol:CG3485 FBgn0031511 )	31.7	A	0.150145	7	A	0.611218	30.2	A	0.099061	34.1	A	0.165268	6.8	A	0.48748	3.2	A	0.864026	42.7	P	0.048099	27.9	A	0.099061	5.2	A	0.586976	18.9	A	0.275462	27.9	A	0.122747	11.4	A	0.34162	4.7	A	0.635055	19.1	A	0.388782	37.1	A	0.216313		33536
1628224_a_at	Early gene at 23	124.6	P	0.007827	155.9	P	0.006575	109.9	P	0.006575	138.6	P	0.007827	123.4	P	0.007827	128.1	P	0.006575	135.4	P	0.007827	116.1	P	0.006575	134.5	P	0.006575	138.9	P	0.006575	137	P	0.006575	146.4	P	0.007827	106.6	P	0.010972	139.8	P	0.009283	145.1	P	0.010972		43895
1624312_at	CG3326-RA /FEA=BDGP /GEN=CG3326 /DB_XREF=CG3326 FBgn0031519 /SEG=chr2L:-3310037,3312441 /MAP=23E3-23E3 /LEN=1734 /DEF=(CG3326 gene symbol:CG3326 FBgn0031519 (GO:0004002 adenosinetriphosphatase))	42.9	P	0.017732	1.8	A	0.586955	26.3	P	0.003815	30.7	A	0.235169	41.2	A	0.181343	35.5	P	0.023995	25.6	A	0.135974	47.9	P	0.004591	39	P	0.004591	62.5	P	0.023967	50	P	0.010972	44.2	P	0.015164	53.9	P	0.020663	43.6	P	0.048099	33.8	A	0.216313		33544
1638645_at	CG9662-RA /FEA=BDGP /GEN=CG9662 /DB_XREF=CG9662 FBgn0031529 /SEG=chr2L:-3368453,3368999 /MAP=23F1-23F1 /LEN=546 /DEF=(CG9662 gene symbol:CG9662 FBgn0031529 )	554.4	P	0.000762	531.8	P	0.000762	588.1	P	0.000762	558.6	P	0.000762	559.7	P	0.001755	523.1	P	0.000613	471.9	P	0.000613	544	P	0.000491	590.2	P	0.000762	479.5	P	0.000613	584.5	P	0.000762	610.4	P	0.000762	461.7	P	0.000613	374.6	P	0.001755	499	P	0.000944		33554
1637486_at	CG31698-RA /FEA=BDGP /GEN=CG31698 /DB_XREF=CG31698 FBgn0051698 /SEG=chr2L:-3165838,3166395 /MAP=23D4-23D4 /LEN=490 /DEF=(CG31698 gene symbol:CG31698 FBgn0051698 )	17.3	A	0.388782	21.4	A	0.34162	18.4	A	0.586976	2.4	A	0.849855	4.1	A	0.801637	2.2	A	0.911443	5.7	A	0.611218	5.5	A	0.764831	4.8	A	0.611218	27.4	A	0.088557	23.7	A	0.48748	22.4	A	0.34162	7.3	A	0.745101	36.9	A	0.150145	3.4	A	0.849855		318888
1625298_at	CG18555-RA /FEA=BDGP /GEN=CG18555 /DB_XREF=CG18555 FBgn0031510 /SEG=chr2L:-3162482,3163520 /MAP=23D4-23D4 /LEN=1038 /DEF=(CG18555 gene symbol:CG18555 FBgn0031510 )	36.1	A	0.235169	18.5	A	0.364945	28.9	A	0.275462	39.7	A	0.181343	22.8	A	0.413046	52.3	A	0.078906	42.5	P	0.020663	21	P	0.048099	18.6	A	0.275462	41.7	A	0.165268	34	A	0.198305	37	A	0.216313	56.9	P	0.036797	42.3	A	0.078906	21.7	A	0.65838		33535
1626125_at	Tubulin at 23C	249	P	0.000491	268.3	P	0.000491	297.3	P	0.000491	271.2	P	0.000491	330.1	P	0.000491	247.9	P	0.000491	230.9	P	0.000489	280.6	P	0.000491	221.6	P	0.000491	217.6	P	0.000491	289.4	P	0.000491	284.5	P	0.000491	323.7	P	0.000491	265.7	P	0.000613	280.2	P	0.000491		33501
1637957_s_at	RNA-binding protein 9	1795.6	P	0.000491	2211.4	P	0.000491	1753.6	P	0.000491	1893.9	P	0.000491	1838.2	P	0.000491	1913.5	P	0.000491	1898.6	P	0.000613	1868.9	P	0.000613	2037.2	P	0.000491	1742.1	P	0.000491	1891.8	P	0.000491	1970.3	P	0.000491	1798.4	P	0.000491	2034.6	P	0.000491	1861.2	P	0.000613		33498
1630196_at	CG18642-RA /FEA=BDGP /GEN=Bem46 /DB_XREF=CG18642 FBgn0025109 /SEG=chr2L:+2980703,2982663 /MAP=23C4-23C4 /LEN=1710 /DEF=(CG18642 gene symbol:Bem46 FBgn0025109 )	191.2	P	0.000944	274.8	P	0.002143	248.1	P	0.001165	253.6	P	0.001755	261.7	P	0.001432	284.7	P	0.001432	234.5	P	0.001165	250.3	P	0.001432	289.7	P	0.001755	207.9	P	0.001162	230.5	P	0.001165	279.7	P	0.000944	162.6	P	0.000762	215.2	P	0.002143	250.1	P	0.001165		44441
1631182_at	CG2983-RA /FEA=BDGP /GEN=CG2983 /DB_XREF=CG2983 FBgn0031472 /SEG=chr2L:+2840200,2841303 /MAP=23B5-23B5 /LEN=1044 /DEF=(CG2983 gene symbol:CG2983 FBgn0031472 )	171.9	P	0.001432	134.4	P	0.001432	144.7	P	0.002143	177.2	P	0.001432	122.9	P	0.002138	121.7	P	0.000613	119.7	P	0.000491	142.4	P	0.000762	111	P	0.003159	119.1	P	0.003159	103.2	P	0.006575	107.5	P	0.002607	152.7	P	0.000762	121.9	P	0.001755	153.3	P	0.001432		33485
1638446_a_at	CG3542-RA /FEA=BDGP /GEN=CG3542 /DB_XREF=CG3542 FBgn0031492 /SEG=chr2L:+3015803,3019019 /MAP=23C5-23C5 /LEN=2908 /DEF=(CG3542 gene symbol:CG3542 FBgn0031492 (GO:0005685 snRNP U1) (GO:0017058 FH1-domain binding) (GO:0030532 small nuclear . . .	121.6	P	0.000613	110.7	P	0.000944	122.6	P	0.001432	106.6	P	0.002143	126.1	P	0.003159	78.6	P	0.000491	143.2	P	0.000944	93.3	P	0.000613	109.8	P	0.001755	88.2	P	0.005504	123.7	P	0.000491	104.6	P	0.005504	154.6	P	0.001432	104.4	P	0.001755	163.5	P	0.002607		33513
1633253_s_at	CG2991-RA /FEA=BDGP /GEN=CG2991 /DB_XREF=CG2991 FBgn0031474 /SEG=chr2L:+2849727,2861117 /MAP=23B6-23B6 /LEN=3093 /DEF=(CG2991 gene symbol:CG2991 FBgn0031474 )	1181.5	P	0.000613	1137.2	P	0.000613	1022.9	P	0.000491	1216.9	P	0.000613	1011.1	P	0.000613	1104.7	P	0.000491	1117.8	P	0.000491	1229.1	P	0.000613	1142.1	P	0.000491	1248.1	P	0.000491	1295.4	P	0.000613	1206.5	P	0.000491	1097.1	P	0.000613	1387.2	P	0.000613	1251.4	P	0.000613		33488
1625184_at	CG15403-RA /FEA=BDGP /GEN=CG15403 /DB_XREF=CG15403 FBgn0031504 /SEG=chr2L:+3121528,3121936 /MAP=23D2-23D3 /LEN=408 /DEF=(CG15403 gene symbol:CG15403 FBgn0031504 )	1081.7	P	0.000944	1092.1	P	0.001165	1113.3	P	0.001432	1156.4	P	0.000944	1014.4	P	0.000944	1184	P	0.001165	1009.9	P	0.001165	1196.5	P	0.001165	1056.2	P	0.000944	1081.2	P	0.001165	1016.5	P	0.000762	1199.6	P	0.000944	1114.3	P	0.001755	932.2	P	0.001432	911.7	P	0.001165		33527
1622962_a_at	CG17221-RB /FEA=BDGP /GEN=CG17221 /DB_XREF=CG17221 FBgn0031500 /SEG=chr2L:+3032544,3034194 /MAP=23D1-23D1 /LEN=1318 /DEF=(CG17221 gene symbol:CG17221 FBgn0031500 )	253.6	P	0.000944	251.4	P	0.000491	298.3	P	0.000613	280.6	P	0.001165	264.9	P	0.001165	291.2	P	0.000762	310.4	P	0.000762	264.1	P	0.000762	337.7	P	0.000613	319	P	0.000944	207.3	P	0.000491	234	P	0.000762	256.2	P	0.001165	259.3	P	0.002143	247.8	P	0.000762		33521
1625524_at	CG3165-RA /FEA=BDGP /GEN=CG3165 /DB_XREF=CG3165 FBgn0031484 /SEG=chr2L:+2969695,2971070 /MAP=23C4-23C4 /LEN=1319 /DEF=(CG3165 gene symbol:CG3165 FBgn0031484 )	346.6	P	0.000491	340.8	P	0.000491	342.6	P	0.000491	285.9	P	0.000491	322.1	P	0.000491	336.1	P	0.000491	280.9	P	0.000491	353.3	P	0.000491	316.7	P	0.000491	295.2	P	0.000491	369.3	P	0.000491	368.1	P	0.000491	390.3	P	0.000491	304.6	P	0.000491	359.8	P	0.000491		33503
1629084_at	subunit of type II geranylgeranyl transferase	517.1	P	0.000613	486.2	P	0.000613	485.1	P	0.000762	492.7	P	0.000613	549	P	0.000613	544.7	P	0.000491	478.7	P	0.000613	518.3	P	0.000613	536.6	P	0.000613	547	P	0.000491	579.2	P	0.000613	570.4	P	0.000613	579	P	0.000491	559	P	0.000491	548.9	P	0.000613		47757
1624880_at	CG8813-RA /FEA=BDGP /GEN=CG8813 /DB_XREF=CG8813 FBgn0031476 /SEG=chr2L:+2862220,2863218 /MAP=23B6-23B6 /LEN=998 /DEF=(CG8813 gene symbol:CG8813 FBgn0031476 )	4681.7	P	0.000491	3783	P	0.000491	4885.3	P	0.000491	4749.5	P	0.000491	4897.8	P	0.000491	5435.1	P	0.000491	4984.4	P	0.000491	5491.2	P	0.000491	4576.7	P	0.000491	4736.6	P	0.000491	4931.9	P	0.000491	4688.8	P	0.000491	4514.5	P	0.000491	4104.2	P	0.000491	4437.6	P	0.000491		33490
1623810_at	CG17265-RA /FEA=BDGP /GEN=CG17265 /DB_XREF=CG17265 FBgn0031488 /SEG=chr2L:+3006069,3008638 /MAP=23C5-23C5 /LEN=2432 /DEF=(CG17265 gene symbol:CG17265 FBgn0031488 )	53.9	P	0.002143	74.2	P	0.002143	61.5	P	0.005504	57	P	0.023995	44.7	P	0.007827	54.6	P	0.007827	43.3	P	0.010972	35.9	P	0.005504	72.7	P	0.005504	68.1	P	0.001755	70.1	P	0.010972	72.2	P	0.006575	41.7	M	0.062021	64	P	0.048099	35.2	A	0.078906		33509
1639712_at	CG17261-RA /FEA=BDGP /GEN=CG17261 /DB_XREF=CG17261 FBgn0031501 /SEG=chr2L:+3035484,3036164 /MAP=23D1-23D1 /LEN=603 /DEF=(CG17261 gene symbol:CG17261 FBgn0031501 )	3140.4	P	0.000491	3010.9	P	0.000491	3574.9	P	0.000491	3269.1	P	0.000491	3191.9	P	0.000491	3782.9	P	0.000491	2885.2	P	0.000491	3926.4	P	0.000491	2945.3	P	0.000491	3231.1	P	0.000491	3129.3	P	0.000491	3251.2	P	0.000491	3316.8	P	0.000491	2511.7	P	0.000491	2522.2	P	0.000491		33522
1640890_at	CG2973-RA /FEA=BDGP /GEN=CG2973 /DB_XREF=CG2973 FBgn0031467 /SEG=chr2L:+2830982,2832118 /MAP=23B3-23B3 /LEN=1065 /DEF=(CG2973 gene symbol:CG2973 FBgn0031467 (GO:0005214 structural constituent of cuticle (sensu Insecta)))	1.6	A	0.864026	7.7	A	0.801637	12.3	A	0.764831	6	A	0.801637	6.5	A	0.834732	3.7	A	0.849855	2.9	A	0.957858	19.2	A	0.764831	1.2	A	0.951902	6.8	A	0.801637	3.1	A	0.921094	1.5	A	0.993425	5.5	A	0.889551	3	A	0.982268	2.6	A	0.979337		33480
1634796_at	CG17219-RA /FEA=BDGP /GEN=CG17219 /DB_XREF=CG17219 FBgn0031494 /SEG=chr2L:+3021825,3023186 /MAP=23C5-23C5 /LEN=1250 /DEF=(CG17219 gene symbol:CG17219 FBgn0031494 )	94.8	P	0.015164	108.1	P	0.017732	81.2	P	0.012921	129.6	P	0.009283	85.4	P	0.010972	87.6	P	0.042104	96.8	P	0.009283	75.6	P	0.03202	94.3	M	0.062021	90.4	P	0.015164	88.5	P	0.012921	107.2	P	0.015164	123.8	P	0.007827	110.4	P	0.020663	88.9	P	0.020638		33515//
1639579_s_at	CG17257-RB /FEA=BDGP /GEN=CG17257 /DB_XREF=CG17257 FBgn0031495 /SEG=chr2L:+3023113,3024874 /MAP=23C5-23C5 /LEN=1558 /DEF=(CG17257 gene symbol:CG17257 FBgn0031495 )	481	P	0.000491	495.9	P	0.000491	549.7	P	0.000491	524.9	P	0.000491	518.4	P	0.000491	509	P	0.000491	482.5	P	0.000491	521.3	P	0.000491	454.2	P	0.000491	477.7	P	0.000491	467.8	P	0.000491	553.5	P	0.000491	494	P	0.000491	472.6	P	0.000944	465.4	P	0.000491		33515//
1633410_at	CG2975-RA /FEA=BDGP /GEN=CG2975 /DB_XREF=CG2975 FBgn0031468 /SEG=chr2L:+2833565,2835007 /MAP=23B4-23B4 /LEN=1158 /DEF=(CG2975 gene symbol:CG2975 FBgn0031468 )	189.2	P	0.002607	187.5	P	0.004591	218.9	P	0.005504	186.5	P	0.004591	248.7	P	0.002143	188.4	P	0.001432	192	P	0.001755	191.1	P	0.003815	160.9	P	0.004591	185.6	P	0.007827	209.1	P	0.001432	234.8	P	0.001432	184.8	P	0.007827	194.1	P	0.006575	173.6	P	0.006575		33481
1625081_at	CG17260-RA /FEA=BDGP /GEN=CG17260 /DB_XREF=CG17260 FBgn0031498 /SEG=chr2L:+3029979,3031364 /MAP=23C5-23D1 /LEN=1385 /DEF=(CG17260 gene symbol:CG17260 FBgn0031498 )	518.1	P	0.000491	500.8	P	0.000491	491.7	P	0.000491	522.8	P	0.000491	556.5	P	0.000491	530.3	P	0.000491	437.4	P	0.000491	543.3	P	0.000491	508.2	P	0.000491	532.1	P	0.000491	517.9	P	0.000491	546.4	P	0.000491	602.3	P	0.000491	506.6	P	0.000491	524.1	P	0.000613		33519
1628315_at	CG17264-RA /FEA=BDGP /GEN=CG17264 /DB_XREF=CG17264 FBgn0031490 /SEG=chr2L:+3011076,3014075 /MAP=23C5-23C5 /LEN=2736 /DEF=(CG17264 gene symbol:CG17264 FBgn0031490 )	66.9	P	0.017732	96.4	P	0.020663	16.7	A	0.318883	67.4	P	0.020663	42.9	A	0.122747	67.7	P	0.048099	68.9	P	0.036797	76.8	A	0.078906	59.5	A	0.122747	34.8	A	0.296809	57	P	0.027766	60.2	A	0.078906	33.5	A	0.235169	12.2	A	0.216313	34.4	A	0.135974		33511
1623644_s_at	overgrown hematopoietic organs at 23B	16106.1	P	0.000944	16919.5	P	0.000613	18481.1	P	0.000613	18944.4	P	0.001165	19541.6	P	0.000944	18636.1	P	0.000491	17328.8	P	0.000944	17718.2	P	0.001432	17018.2	P	0.000613	18609.5	P	0.000944	17260.2	P	0.000491	16000.8	P	0.001755	18585	P	0.000944	18512.3	P	0.000613	19015.2	P	0.000491		33487
1639436_at	Protein phosphatase D6	278.3	P	0.001432	204.4	P	0.002143	277.3	P	0.001432	302.5	P	0.000944	294.1	P	0.001432	270.3	P	0.000944	288.7	P	0.000762	342.2	P	0.000762	234.1	P	0.001165	267.6	P	0.000613	329.7	P	0.000944	357.1	P	0.000944	239.6	P	0.001755	271	P	0.001432	212.4	P	0.003159		49780
1639230_at	CG3524-RA /FEA=BDGP /GEN=v(2)k05816 /DB_XREF=CG3524 FBgn0042627 /SEG=chr2L:+3036541,3048170 /MAP=23D1-23D1 /LEN=7590 /DEF=(CG3524 gene symbol:v(2)k05816 FBgn0042627 (GO:0004313 (acyl-carrier protein) S-acetyltransferase) (GO:0004314 (acyl-carrier . . .	2658.9	P	0.000491	2746.7	P	0.000491	2948.6	P	0.000491	2801	P	0.000491	2442.2	P	0.000491	3201	P	0.000491	2617.2	P	0.000491	2865.9	P	0.000491	2590.3	P	0.000491	2718.7	P	0.000491	3591.2	P	0.000491	3487.1	P	0.000491	3632.7	P	0.000491	3388.1	P	0.000491	3352.8	P	0.000491		117361
1640698_at	CG8814-RA /FEA=BDGP /GEN=CG8814 /DB_XREF=CG8814 FBgn0031478 /SEG=chr2L:+2867440,2869732 /MAP=23B7-23B7 /LEN=1798 /DEF=(CG8814 gene symbol:CG8814 FBgn0031478 (GO:0000062 acyl-CoA binding) (GO:0008025 diazepam-binding inhibitor) (GO:0042049 acyl-CoA . . .	1243.4	P	0.000491	1410.2	P	0.000491	1340.9	P	0.000491	1244.5	P	0.000491	1245.6	P	0.000491	1191.8	P	0.000491	1310.2	P	0.000491	1185.6	P	0.000491	1258	P	0.000491	1178.3	P	0.000491	1282.8	P	0.000491	1287	P	0.000491	1198.9	P	0.000491	1199.2	P	0.000491	1159.4	P	0.000491		33492
1635264_s_at	lilliputian	279	P	0.000613	234.5	P	0.000944	271.8	P	0.000762	258.4	P	0.003159	214.2	P	0.000613	279.2	P	0.000762	190.6	P	0.000613	245.8	P	0.000491	215.4	P	0.000491	250.9	P	0.001755	279	P	0.000762	327.6	P	0.000613	290.2	P	0.001432	271.4	P	0.000944	183	P	0.000613		33496
1640924_a_at	CG3558-RA /FEA=BDGP /SEG=chr2L:+2985532,2991183	620.4	P	0.000613	610.9	P	0.000613	567.3	P	0.000491	541	P	0.000613	618.5	P	0.000491	531.3	P	0.000762	490.2	P	0.000613	618.3	P	0.000613	547.7	P	0.000613	602.5	P	0.000613	592.7	P	0.000613	599.1	P	0.000613	542.5	P	0.000613	586.9	P	0.000613	554.6	P	0.000613		48421
1624549_at	CG3523-RA /FEA=BDGP /SEG=chr2L:+3049183,3060753	16016.8	P	0.000491	16069.5	P	0.000491	17268.9	P	0.000491	16937.1	P	0.000491	16602.8	P	0.000491	16273.9	P	0.000491	15342.9	P	0.000491	15491.3	P	0.000491	15220.4	P	0.000491	16233.6	P	0.000491	16575.3	P	0.000491	13994.2	P	0.000491	16594.1	P	0.000491	18207.1	P	0.000491	18312.2	P	0.000491		33524
1639522_at	CG31950-RA /FEA=BDGP /GEN=CG31950 /DB_XREF=CG31950 FBgn0051950 /SEG=chr2L:+2871161,2871527 /MAP=23B7-23B7 /LEN=366 /DEF=(CG31950 gene symbol:CG31950 FBgn0051950 )	304.6	P	0.000613	358	P	0.000944	364.1	P	0.000762	337.4	P	0.000611	366.8	P	0.000491	385	P	0.000491	361.6	P	0.000491	369.7	P	0.000613	312.5	P	0.000613	366.6	P	0.000613	364.4	P	0.000491	357.4	P	0.000613	389.3	P	0.000944	312.6	P	0.000613	298.1	P	0.001165		319043
1630857_s_at	CG3059-RD /FEA=BDGP /GEN=NTPase /DB_XREF=CG3059 FBgn0024947 /SEG=chr2L:-2873281,2878419 /MAP=23B7-23B7 /LEN=2102 /DEF=(CG3059 gene symbol:NTPase FBgn0024947 (GO:0004382 guanosine diphosphatase) (GO:0017110 nucleoside diphosphatase) (GO:0017111 . . .	4026.7	P	0.000491	4004.2	P	0.000491	3674.1	P	0.000491	4285.7	P	0.000491	3465.8	P	0.000491	3798	P	0.000491	4216	P	0.000491	3566.9	P	0.000491	4337.6	P	0.000491	4370.1	P	0.000491	4061.8	P	0.000491	4040.5	P	0.000491	4004.6	P	0.000491	4613.4	P	0.000491	4381.7	P	0.000491		33495
1639816_at	Chromodomain-helicase-DNA-binding protein	411.5	P	0.000491	429.6	P	0.000491	397.1	P	0.000491	447.8	P	0.000491	405	P	0.000491	450.8	P	0.000491	406	P	0.000491	459.7	P	0.000491	378.1	P	0.000491	409.1	P	0.000491	443.9	P	0.000491	406.3	P	0.000491	379.7	P	0.000491	372.4	P	0.000491	381.8	P	0.000491		33505
1624747_at	CG3181-RA /FEA=BDGP /GEN=Ts /DB_XREF=CG3181 FBgn0024920 /SEG=chr2L:-2960861,2962189 /MAP=23C3-23C3 /LEN=1328 /DEF=(CG3181 gene symbol:Ts FBgn0024920 (GO:0009263 deoxyribonucleotide biosynthesis) (GO:0004799 thymidylate synthase))	8.5	A	0.437646	13.9	A	0.296809	6	A	0.611218	67.1	A	0.198363	29.9	A	0.296809	20.1	A	0.364945	17.8	A	0.275462	27.5	A	0.413046	19.9	A	0.181343	18.9	A	0.296809	10.3	A	0.462489	33.3	A	0.318883	20.1	A	0.437646	2.3	A	0.818657	6.3	A	0.611218		33499
1625109_at	Recombination repair protein 1	287.3	P	0.000613	275.7	P	0.000491	262.3	P	0.000613	296.7	P	0.000762	251	P	0.000762	286	P	0.000611	226.9	P	0.000944	292.2	P	0.000944	251.9	P	0.001165	274.4	P	0.000613	288.6	P	0.000613	253.7	P	0.000762	295	P	0.000611	294.8	P	0.000491	262.8	P	0.000762		33500
1628198_at	okra	72.1	P	0.009283	70.8	P	0.003159	43.9	A	0.110449	61.7	M	0.054711	70.2	P	0.003159	74.4	P	0.003815	61.8	P	0.015164	56.3	M	0.062021	49.7	P	0.027766	60	P	0.012921	81.5	P	0.004591	50	P	0.036797	103.8	P	0.015164	79	P	0.004591	96	P	0.03202		33507
1641048_a_at	toucan	743.2	P	0.000491	680.2	P	0.000491	637	P	0.000491	665.5	P	0.000491	533.4	P	0.000762	643.3	P	0.000491	660.6	P	0.000491	770.3	P	0.000491	637.9	P	0.000491	590.5	P	0.000491	649.6	P	0.000491	706.2	P	0.000491	638.3	P	0.000491	802.2	P	0.000613	655.1	P	0.000491		33526
1635783_a_at	CG3119-RB /FEA=BDGP /GEN=CG3119 /DB_XREF=CG3119 FBgn0031466 /SEG=chr2L:-2828667,2830400 /MAP=23B3-23B3 /LEN=660 /DEF=(CG3119 gene symbol:CG3119 FBgn0031466 )	7	A	0.635055	37.5	A	0.364945	43.8	A	0.165268	20	A	0.537511	40.5	A	0.088557	13.1	A	0.48748	28.4	A	0.388756	21.2	A	0.48748	12.3	A	0.611218	24.1	A	0.586955	32.1	A	0.150145	32.5	A	0.099061	7.2	A	0.537511	7.4	A	0.724538	21.4	A	0.437646		33479
1638081_at	CG3119-RA /FEA=BDGP /GEN=CG3119 /DB_XREF=CG3119 FBgn0031466 /SEG=chr2L:-2827535,2830400 /MAP=23B3-23B3 /LEN=1111 /DEF=(CG3119 gene symbol:CG3119 FBgn0031466 )	4.8	A	0.51252	15.7	A	0.254899	27.2	A	0.135974	33.1	A	0.235169	19.1	A	0.110449	1.4	A	0.51252	22.4	A	0.235169	18.2	A	0.110449	19	A	0.216313	9.4	A	0.437646	23.4	A	0.235169	21.7	A	0.110449	8.7	A	0.537511	39.7	P	0.005504	42.9	A	0.099061		33479
1640103_s_at	CG17224-RA /FEA=BDGP /GEN=CG17224 /DB_XREF=CG17224 FBgn0031489 /SEG=chr2L:-3009159,3010858 /MAP=23C5-23C5 /LEN=1351 /DEF=(CG17224 gene symbol:CG17224 FBgn0031489 (GO:0004850 uridine phosphorylase))	484.8	P	0.000613	473	P	0.000762	501.2	P	0.000762	479.1	P	0.000762	418.8	P	0.000762	398.8	P	0.000762	436.4	P	0.000613	503.3	P	0.000613	457.5	P	0.000613	384.1	P	0.000613	366.4	P	0.000762	400.7	P	0.000762	387.5	P	0.000762	336.9	P	0.001755	362.3	P	0.000613		33510
1641706_at	CG17258-RA /FEA=BDGP /GEN=CG17258 /DB_XREF=CG17258 FBgn0031496 /SEG=chr2L:-3024904,3027917 /MAP=23C5-23C5 /LEN=2731 /DEF=(CG17258 gene symbol:CG17258 FBgn0031496 )	203	P	0.000944	180.5	P	0.001432	179.7	P	0.000762	167.8	P	0.003159	223.7	P	0.000762	206.4	P	0.000491	211.1	P	0.001755	205.9	P	0.000491	159.1	P	0.000762	144.7	P	0.001165	172.8	P	0.000944	207.8	P	0.000762	201.2	P	0.000944	184.5	P	0.001432	181.1	P	0.000944		33517
1627281_at	CG3117-RA /FEA=BDGP /GEN=CG3117 /DB_XREF=CG3117 FBgn0031471 /SEG=chr2L:-2838652,2840019 /MAP=23B4-23B5 /LEN=1128 /DEF=(CG3117 gene symbol:CG3117 FBgn0031471 (GO:0004252 serine-type endopeptidase))	31.9	A	0.122747	1	A	0.818657	29.6	A	0.135974	6.8	A	0.562354	5	A	0.764831	4.7	A	0.562354	18.2	A	0.150145	15.5	A	0.165268	23.5	A	0.181343	1.6	A	0.681117	33.9	A	0.099061	23.9	A	0.235169	5.3	A	0.703191	41.5	A	0.254899	21.4	A	0.413046		33484
1637307_at	CG31694-RA /FEA=BDGP /GEN=CG31694 /DB_XREF=CG31694 FBgn0051694 /SEG=chr2L:-2861195,2867087 /MAP=23B6-23B6 /LEN=2668 /DEF=(CG31694 gene symbol:CG31694 synonyms:(CG15401 CG3098) FBgn0051694 )	1846.7	P	0.000613	1909.8	P	0.000613	1965.1	P	0.000491	1791.4	P	0.000491	2104.4	P	0.000491	2114.8	P	0.000613	1955.4	P	0.000613	2239.9	P	0.000491	1882.8	P	0.000491	1907.4	P	0.000613	2184.8	P	0.000491	2058.4	P	0.000613	1844.9	P	0.000613	2037.9	P	0.000613	1977.6	P	0.000491		33489
1635418_at	CG18558-RA /FEA=BDGP /GEN=CG18558 /DB_XREF=CG18558 FBgn0031469 /SEG=chr2L:-2835146,2836845 /MAP=23B4-23B4 /LEN=1587 /DEF=(CG18558 gene symbol:CG18558 FBgn0031469 )	48.8	P	0.001165	62.7	P	0.007827	57.8	P	0.002607	58.9	P	0.006575	50.4	P	0.002607	42.1	P	0.002143	61.1	P	0.001755	44.2	P	0.002143	58.4	P	0.003159	39	P	0.007827	60.6	P	0.002143	51.6	P	0.006575	36.2	P	0.003815	74.5	P	0.002143	43.9	P	0.006575		33482
1634107_at	Peroxiredoxin 6005	284.6	P	0.004591	392.1	P	0.006575	320.9	P	0.027766	214.5	P	0.003159	305.1	P	0.010972	277	P	0.003815	255.9	P	0.003815	270.1	P	0.007827	288.3	P	0.003159	279.2	P	0.004591	303.3	P	0.005504	221.9	P	0.005504	305.8	P	0.006575	337.8	P	0.020663	344.4	P	0.007827		33493
1637143_at	CG9643-RA /FEA=BDGP /GEN=CG9643 /DB_XREF=CG9643 FBgn0031485 /SEG=chr2L:-2971094,2971979 /MAP=23C4-23C4 /LEN=885 /DEF=(CG9643 gene symbol:CG9643 FBgn0031485 )	204.4	P	0.001165	189.9	P	0.001165	239.1	P	0.001165	226.2	P	0.001165	218.8	P	0.001755	208.7	P	0.000762	226.3	P	0.000762	188.3	P	0.000762	204.5	P	0.000944	234.7	P	0.000944	198.2	P	0.001432	215.4	P	0.000762	230.3	P	0.000613	207.6	P	0.000762	217.3	P	0.001165		33504
1626262_s_at	CG3104-RA /FEA=BDGP /GEN=CG3104 /DB_XREF=CG3104 FBgn0031473 /SEG=chr2L:-2842300,2848318 /MAP=23B5-23B5 /LEN=1441 /DEF=(CG3104 gene symbol:CG3104 FBgn0031473 )	44.1	A	0.48748	33.8	A	0.635055	40.9	A	0.586955	41	A	0.586955	34.1	A	0.724538	27.4	A	0.562354	28.8	A	0.413046	21.2	A	0.562354	16.8	A	0.586955	18	A	0.537511	35.1	A	0.562354	16.1	A	0.586955	22.1	A	0.388782	10.9	A	0.562354	33.9	A	0.611218		33486
1638047_at	CG17262-RA /FEA=BDGP /GEN=CG17262 /DB_XREF=CG17262 FBgn0031499 /SEG=chr2L:-3031699,3032289 /MAP=23D1-23D1 /LEN=474 /DEF=(CG17262 gene symbol:CG17262 FBgn0031499 )	100.8	P	0.000491	64.8	P	0.001165	98.6	P	0.001165	83.8	P	0.000941	61.9	P	0.000491	82.1	P	0.000491	74.8	P	0.000491	95.8	P	0.000613	81.5	P	0.000613	72.8	P	0.000944	92.5	P	0.000491	83.7	P	0.000491	79.3	P	0.000491	96.8	P	0.000491	119.3	P	0.000944		33520
1639643_at	CG18557-RA /FEA=BDGP /GEN=CG18557 /DB_XREF=CG18557 FBgn0031470 /SEG=chr2L:-2837187,2838280 /MAP=23B4-23B4 /LEN=1032 /DEF=(CG18557 gene symbol:CG18557 FBgn0031470 )	5.6	A	0.818657	2.9	A	0.921094	12.6	A	0.783687	5.9	A	0.586955	4	A	0.764831	3.5	A	0.929927	1.5	A	0.929927	9.2	A	0.724538	2.9	A	0.889551	5.1	A	0.834732	5.5	A	0.801637	5	A	0.849855	1.7	A	0.937979	6.5	A	0.635055	12.9	A	0.56237		33483
1638857_at	CG3605-RA /FEA=BDGP /GEN=CG3605 /DB_XREF=CG3605 FBgn0031493 /SEG=chr2L:-3019096,3021758 /MAP=23C5-23C5 /LEN=2429 /DEF=(CG3605 gene symbol:CG3605 FBgn0031493 (GO:0008248 pre-mRNA splicing factor) (GO:0005681 spliceosome complex) (GO:0005686 snRNP . . .	316	P	0.000491	379.6	P	0.000491	330.8	P	0.000491	338.1	P	0.000491	356.7	P	0.000491	381.6	P	0.000613	369.8	P	0.000491	317.5	P	0.000613	379.4	P	0.000491	325.3	P	0.000613	335.9	P	0.000491	356.3	P	0.000491	332.8	P	0.000491	359.5	P	0.000491	338	P	0.000491		33514
1632846_at	CG17223-RA /FEA=BDGP /GEN=CG17223 /DB_XREF=CG17223 FBgn0031491 /SEG=chr2L:-3013874,3015717 /MAP=23C5-23C5 /LEN=1724 /DEF=(CG17223 gene symbol:CG17223 FBgn0031491 )	435.6	P	0.000491	463.5	P	0.000491	397.5	P	0.000491	402.3	P	0.000491	412.1	P	0.000491	421.6	P	0.000491	438.3	P	0.000491	455.5	P	0.000491	511.7	P	0.000491	438	P	0.000491	422.6	P	0.000491	400.9	P	0.000491	438.7	P	0.000491	463.1	P	0.000491	506.1	P	0.000491		33512
1638642_at	CG17259-RA /FEA=BDGP /GEN=CG17259 /DB_XREF=CG17259 FBgn0031497 /SEG=chr2L:-3028059,3029972 /MAP=23C5-23C5 /LEN=1913 /DEF=(CG17259 gene symbol:CG17259 FBgn0031497 (GO:0004828 serine-tRNA ligase) (GO:0006434 seryl-tRNA aminoacylation))	978.7	P	0.000491	975.9	P	0.000491	793.6	P	0.000491	982.2	P	0.000491	885.9	P	0.000491	860.6	P	0.000491	862.5	P	0.000491	793.1	P	0.000491	940.9	P	0.000491	977.2	P	0.000491	820.3	P	0.000491	912.7	P	0.000491	1027.9	P	0.000491	935.3	P	0.000491	969.1	P	0.000491		33518
1635939_a_at	CG9641-RA /FEA=BDGP /GEN=CG9641 /DB_XREF=CG9641 FBgn0031483 /SEG=chr2L:-2967422,2969428 /MAP=23C4-23C4 /LEN=1935 /DEF=(CG9641 gene symbol:CG9641 FBgn0031483 )	593.3	P	0.000491	613.5	P	0.000491	588.9	P	0.000491	618.2	P	0.000491	523.9	P	0.000762	628	P	0.000613	525.4	P	0.000613	648.1	P	0.000613	539.4	P	0.000613	523.8	P	0.000491	629.5	P	0.000762	566.6	P	0.000491	637.8	P	0.000613	618.7	P	0.000491	523.4	P	0.000491		33502
1635508_at	TBP-associated factor 10	589	P	0.007827	608.4	P	0.006575	565.9	P	0.007827	534.1	P	0.007827	557.5	P	0.007827	517.3	P	0.006575	638	P	0.007827	475.4	P	0.006575	644.1	P	0.007827	615.7	P	0.007827	546.7	P	0.009283	565.6	P	0.006575	592.4	P	0.007827	569.7	P	0.007827	592.1	P	0.007827		33469
1630393_a_at	Hepatocyte growth factor regulated tyrosine kinase substrate	513.7	P	0.000762	483.3	P	0.000944	487.1	P	0.000762	477.7	P	0.000762	612.9	P	0.000944	521.3	P	0.000944	501.7	P	0.000491	482.1	P	0.000944	497.5	P	0.000762	527.9	P	0.000944	667.8	P	0.000491	618.3	P	0.000762	543.7	P	0.000491	627.3	P	0.000613	563.3	P	0.000491		33458
1638878_at	CG17302-RA /FEA=BDGP /GEN=CG17302 /DB_XREF=CG17302 FBgn0031443 /SEG=chr2L:+2647960,2653397 /MAP=23A2-23A2 /LEN=1303 /DEF=(CG17302 gene symbol:CG17302 FBgn0031443 (GO:0005839 20S core proteasome complex) (GO:0006511 ubiquitin-dependent protein . . .	39	P	0.015164	16.7	A	0.070073	37.8	P	0.015164	54.8	P	0.007827	37.2	P	0.048099	61.6	P	0.003815	59.7	P	0.023995	68.9	P	0.002143	29.5	P	0.005504	36.2	P	0.010972	42.5	P	0.020663	57.4	P	0.027766	29.5	A	0.099061	46.2	P	0.004591	25.9	A	0.135974		33450//
1637921_a_at	Gustatory receptor 23a	1.3	A	0.900939	1.2	A	0.921094	0.9	A	0.993425	1.4	A	0.972234	0.8	A	0.976005	12.4	A	0.48748	0.9	A	0.951902	2.4	A	0.834732	1.1	A	0.979337	1.1	A	0.976005	10.7	A	0.635055	2.3	A	0.834732	3.1	A	0.681117	0.6	A	0.984836	2.4	A	0.900939		33453
1627186_at	Gustatory receptor 23a	26.9	A	0.198363	28	A	0.216313	41.8	A	0.165268	40.6	A	0.235169	34	M	0.054711	27.8	A	0.198363	36.2	P	0.048099	14.7	A	0.388782	8.9	A	0.462489	24.1	A	0.275462	13.2	A	0.48748	36	A	0.165268	12.9	A	0.413024	21.6	A	0.34162	7	A	0.275462		33453
1636042_at	Gustatory receptor 23a	2.7	A	0.900939	6.8	A	0.635055	5	A	0.635055	18.7	A	0.537511	10.3	A	0.296809	15.8	A	0.48748	3.1	A	0.703191	4.7	A	0.703191	4.1	A	0.586955	3.5	A	0.834732	3.2	A	0.745101	19.4	A	0.51252	33.5	A	0.216313	11.6	A	0.437646	14.4	A	0.562354		33453
1630254_at	CG2964-RA /FEA=BDGP /GEN=CG2964 /DB_XREF=CG2964 FBgn0031462 /SEG=chr2L:+2805024,2806901 /MAP=23B2-23B2 /LEN=1814 /DEF=(CG2964 gene symbol:CG2964 FBgn0031462 (GO:0004743 pyruvate kinase))	1004.1	P	0.000491	1048.9	P	0.000491	1085.7	P	0.000491	957.3	P	0.000491	923.1	P	0.000491	947	P	0.000491	773.2	P	0.000491	998.3	P	0.000491	791.1	P	0.000491	981.9	P	0.000491	899.4	P	0.000491	1000.4	P	0.000491	1100.3	P	0.000491	821.3	P	0.000491	882.9	P	0.000491		33475
1630931_at	CG2843-RA /FEA=BDGP /GEN=CG2843 /DB_XREF=CG2843 FBgn0031452 /SEG=chr2L:+2737670,2739513 /MAP=23A3-23A3 /LEN=1726 /DEF=(CG2843 gene symbol:CG2843 FBgn0031452 )	65	P	0.015164	101.6	P	0.006575	69.4	P	0.015164	81.2	P	0.027766	104.8	P	0.007827	101.8	P	0.004591	71.1	P	0.015164	101	P	0.005504	74.7	P	0.017732	70.9	P	0.002143	120	P	0.005504	100.5	P	0.015164	75.8	P	0.017732	86.9	P	0.042142	103.8	P	0.010972		33460
1624338_at	CG17301-RA /FEA=BDGP /GEN=CG17301 /DB_XREF=CG17301 FBgn0031442 /SEG=chr2L:+2645678,2646498 /MAP=23A2-23A2 /LEN=769 /DEF=(CG17301 gene symbol:CG17301 FBgn0031442 (GO:0005839 20S core proteasome complex) (GO:0006511 ubiquitin-dependent protein . . .	589.4	P	0.000491	561	P	0.000491	567.1	P	0.000491	592.9	P	0.000491	505	P	0.000491	647.2	P	0.000491	513.3	P	0.000491	643.9	P	0.000491	512.9	P	0.000491	555.1	P	0.000491	579.7	P	0.000491	637.1	P	0.000491	549.9	P	0.000491	460.9	P	0.000491	472.9	P	0.000491		33449
1634204_at	CG9881-RA /FEA=BDGP /SEG=chr2L:+2572857,2573681	744.4	P	0.002607	768.3	P	0.005504	874.5	P	0.006575	813	P	0.003159	829.1	P	0.001755	811.6	P	0.001165	763.5	P	0.001165	862	P	0.000944	828.9	P	0.002607	847.4	P	0.001165	802.8	P	0.001165	838.7	P	0.001165	795.1	P	0.001432	782.2	P	0.006575	838	P	0.003159		33444
1626264_at	CG9883-RA /FEA=BDGP /GEN=CG9883 /DB_XREF=CG9883 FBgn0031435 /SEG=chr2L:+2570237,2571747 /MAP=23A1-23A1 /LEN=1510 /DEF=(CG9883 gene symbol:CG9883 FBgn0031435 )	77.9	P	0.001432	84.7	P	0.001432	72.3	P	0.001755	66	P	0.001432	91.8	P	0.005504	86.5	P	0.000613	60.7	P	0.000613	80.1	P	0.000491	60.9	P	0.000491	56.6	P	0.003815	43.2	P	0.010972	93.8	P	0.000762	73.4	P	0.001755	41.5	P	0.015164	119	P	0.001432		33442
1631653_at	CG15395-RA /FEA=BDGP /GEN=CG15395 /DB_XREF=CG15395 FBgn0031440 /SEG=chr2L:+2602712,2603852 /MAP=23A1-23A1 /LEN=1084 /DEF=(CG15395 gene symbol:CG15395 FBgn0031440 )	293.8	P	0.001432	222.9	P	0.002607	246.1	P	0.002607	248.5	P	0.002143	266.3	P	0.003159	237.9	P	0.001755	246.3	P	0.000944	282.9	P	0.000762	259.7	P	0.001165	249.5	P	0.003159	278.8	P	0.000944	236.5	P	0.003159	278	P	0.001755	209.8	P	0.003815	263.6	P	0.001165		33447
1632642_a_at	CG2862-RA /FEA=BDGP /GEN=CG2862 /DB_XREF=CG2862 FBgn0031459 /SEG=chr2L:+2762705,2763473 /MAP=23A5-23A5 /LEN=642 /DEF=(CG2862 gene symbol:CG2862 FBgn0031459 (GO:0008252 nucleotidase))	2196.5	P	0.000491	2831.2	P	0.000491	2698.5	P	0.000491	2456.8	P	0.000491	2463	P	0.000491	2524.8	P	0.000491	2467.3	P	0.000491	2386.3	P	0.000491	2597.4	P	0.000491	2598	P	0.000491	2141.4	P	0.000491	2369.1	P	0.000491	2327.3	P	0.000491	2140.8	P	0.000491	2546.5	P	0.000491		33471
1630787_at	CG9879-RA /FEA=BDGP /GEN=CG9879 /DB_XREF=CG9879 FBgn0031444 /SEG=chr2L:+2657676,2658762 /MAP=23A2-23A2 /LEN=1029 /DEF=(CG9879 gene symbol:CG9879 FBgn0031444 )	382.3	P	0.000613	370.9	P	0.001165	382	P	0.000613	303	P	0.000944	326.1	P	0.000944	365	P	0.000944	320.7	P	0.000944	378.5	P	0.000491	319.4	P	0.001165	331.7	P	0.000613	376.7	P	0.000613	333.2	P	0.000613	377.2	P	0.000944	295.1	P	0.000944	232.2	P	0.000762		33452
1626766_s_at	Activin Like Protein at 23B	619.8	P	0.000491	659.6	P	0.000491	762.2	P	0.000491	659.1	P	0.000491	700.4	P	0.000491	501.1	P	0.000491	608.2	P	0.000491	547.3	P	0.000491	650	P	0.000491	668.7	P	0.000491	485.3	P	0.000491	477.9	P	0.000491	543.8	P	0.000491	698.7	P	0.000491	631.3	P	0.000491		33474
1635945_at	CG15394-RA /FEA=BDGP /GEN=CG15394 /DB_XREF=CG15394 FBgn0031439 /SEG=chr2L:+2584542,2585265 /MAP=23A1-23A1 /LEN=444 /DEF=(CG15394 gene symbol:CG15394 FBgn0031439 )	4701.1	P	0.000491	4015.2	P	0.000491	5160.1	P	0.000491	4674.5	P	0.000491	4236.1	P	0.000491	4928.1	P	0.000491	5082.4	P	0.000491	5163.3	P	0.000491	4913.1	P	0.000491	4339.9	P	0.000491	4995.2	P	0.000491	5224.6	P	0.000491	4353.7	P	0.000491	4552.8	P	0.000491	4496	P	0.000491		33446
1630732_at	Transportin-Serine/Arginine rich	150.7	P	0.000944	145.5	P	0.001165	133.2	P	0.000944	157.2	P	0.000491	121.1	P	0.001755	122.2	P	0.000491	157.1	P	0.000491	133.7	P	0.000491	162.4	P	0.001165	132.2	P	0.000491	172	P	0.000762	170.7	P	0.000762	179	P	0.000762	137.9	P	0.000944	149.9	P	0.000762		33465
1628814_s_at	CG9894-RB /FEA=BDGP /GEN=CG9894 /DB_XREF=CG9894 FBgn0031453 /SEG=chr2L:+2745367,2749175 /MAP=23A3-23A3 /LEN=856 /DEF=(CG9894 gene symbol:CG9894 FBgn0031453 )	4203.2	P	0.000491	4593	P	0.000491	4006.4	P	0.000491	4186.1	P	0.000491	4173.5	P	0.000491	3962.8	P	0.000491	4678.2	P	0.000491	4248.1	P	0.000491	4774.3	P	0.000491	4576.7	P	0.000491	4260.6	P	0.000491	4066.6	P	0.000491	4459	P	0.000491	4707.7	P	0.000491	4450.9	P	0.000491		33462
1633763_at	anterior pharynx defective 1	382.6	P	0.000613	402	P	0.000762	383.7	P	0.000613	392.9	P	0.000491	424.5	P	0.000613	374.3	P	0.000613	387.4	P	0.000613	374.9	P	0.000491	378.7	P	0.000491	422.8	P	0.000491	408.1	P	0.000491	434.3	P	0.000491	469.3	P	0.000613	436.7	P	0.000491	490.2	P	0.000491		33467
1626238_at	CG31690-RB /FEA=BDGP /GEN=CG31690 /DB_XREF=CG31690 FBgn0051690 /SEG=chr2L:+2667391,2712004 /MAP=23A2-23A2 /LEN=3707 /DEF=(CG31690 gene symbol:CG31690 synonyms:(CG15397 CG11542) FBgn0051690 (GO:0016253 UDP-N-acetylglucosamine-peptide . . .	39.8	P	0.017732	72.7	P	0.012921	89.5	P	0.003159	77.8	P	0.03202	100.2	P	0.020663	48.1	P	0.023995	77.6	P	0.003815	55.8	P	0.010972	65.3	P	0.048099	56.5	A	0.135974	50.3	P	0.006575	73.7	P	0.020663	79.5	P	0.020663	71.6	P	0.010972	60.5	M	0.062021		33455
1639286_s_at	CG31689-RC /FEA=BDGP /GEN=CG31689 /DB_XREF=CG31689 FBgn0051689 /SEG=chr2L:+2722674,2732402 /MAP=23A3-23A3 /LEN=2614 /DEF=(CG31689 gene symbol:CG31689 FBgn0051689 )	1863.7	P	0.000491	2125.4	P	0.000491	2002.9	P	0.000491	1961.8	P	0.000491	1869.2	P	0.000491	1963.1	P	0.000491	2281.9	P	0.000491	1884	P	0.000491	2219.2	P	0.000491	2223.4	P	0.000491	1953	P	0.000491	1837.4	P	0.000491	1892	P	0.000491	2068.4	P	0.000491	1912.5	P	0.000491
1638928_at	Odorant receptor 23a /// ---	43.1	P	0.004591	44.4	P	0.000491	39	P	0.001432	52.2	P	0.009283	46.4	P	0.007827	31.1	P	0.007827	49.2	P	0.007827	34	P	0.003815	27.7	P	0.004591	35.9	P	0.007827	24.5	P	0.015164	30.5	P	0.000944	59.6	P	0.010972	46.3	P	0.010972	37.5	P	0.012921		33450//
1632949_at	CG3240-RA /FEA=BDGP /GEN=Rad1 /DB_XREF=CG3240 FBgn0026778 /SEG=chr2L:-2565990,2567618 /MAP=23A1-23A1 /LEN=1495 /DEF=(CG3240 gene symbol:Rad1 FBgn0026778 (GO:0003684 damaged DNA binding) (GO:0004527 exonuclease) (GO:0006281 DNA repair))	66.3	P	0.000613	58.2	P	0.001165	58	P	0.001165	58.3	P	0.002607	74.7	P	0.015164	58.3	P	0.000613	64.3	P	0.000613	44.8	P	0.012921	57.9	P	0.000762	77	P	0.000613	75.1	P	0.003815	57.8	P	0.000613	60.7	P	0.000762	87.8	P	0.004591	95.5	P	0.000613		33440
1630803_at	TBP-associated factor 10b	457.9	P	0.000491	465.1	P	0.000491	482.8	P	0.000491	405.5	P	0.000491	513.5	P	0.000491	455.2	P	0.000491	405.7	P	0.000491	437.4	P	0.000491	394.5	P	0.000491	413.7	P	0.000491	441.2	P	0.000491	486.6	P	0.000491	477.2	P	0.000491	431.8	P	0.000491	394.7	P	0.000491		33468
1639766_at	Phosphoglycerate kinase	4344.8	P	0.000491	5750.8	P	0.000491	4261.2	P	0.000491	4259.4	P	0.000491	4185.4	P	0.000491	4084.1	P	0.000491	6579.5	P	0.000491	3696.3	P	0.000491	6623.4	P	0.000491	6131	P	0.000491	4072.1	P	0.000491	4713.1	P	0.000491	5043.3	P	0.000491	7085.3	P	0.000491	7129.7	P	0.000491		33461
1628991_at	congested-like trachea	2045	P	0.000491	2421.4	P	0.000491	2257.5	P	0.000491	2039.4	P	0.000491	2226.8	P	0.000491	2205	P	0.000491	2590.6	P	0.000491	2125.2	P	0.000491	2630.2	P	0.000491	2452.6	P	0.000491	2033.8	P	0.000491	1949.9	P	0.000491	2160.2	P	0.000491	2249.4	P	0.000491	2358.9	P	0.000491		33470
1635897_at	CG15399-RA /FEA=BDGP /GEN=CG15399 /DB_XREF=CG15399 FBgn0031460 /SEG=chr2L:-2763506,2764304 /MAP=23A5-23A5 /LEN=729 /DEF=(CG15399 gene symbol:CG15399 FBgn0031460 )	277.2	P	0.002143	236	P	0.001755	326.8	P	0.000944	319.3	P	0.006575	336.1	P	0.001755	298.7	P	0.000762	267.5	P	0.000944	348.9	P	0.001432	296.8	P	0.000944	327.1	P	0.002143	303.7	P	0.001165	275.7	P	0.001165	258.2	P	0.001432	252.5	P	0.001165	283.7	P	0.003159		33472
1625655_at	CG3214-RA /FEA=BDGP /GEN=CG3214 /DB_XREF=CG3214 FBgn0031436 /SEG=chr2L:-2571810,2572525 /MAP=23A1-23A1 /LEN=545 /DEF=(CG3214 gene symbol:CG3214 FBgn0031436 (GO:0005748 NADH dehydrogenase complex (ubiquinone) (sensu Eukarya)) (GO:0008137 NADH . . .	4190.4	P	0.000491	5881.1	P	0.000491	4279.7	P	0.000491	4383.9	P	0.000491	4258.6	P	0.000491	4482.2	P	0.000491	6664.8	P	0.000491	3802.7	P	0.000491	7042.3	P	0.000491	6291.5	P	0.000491	3829.3	P	0.000491	4455.7	P	0.000491	4830.9	P	0.000491	6777.2	P	0.000491	6474.8	P	0.000491		33443
1636345_s_at	synaptotagmin	1073.7	P	0.000613	955.3	P	0.000613	871	P	0.000944	1034.6	P	0.000491	1133.5	P	0.000613	996.4	P	0.000491	921	P	0.000613	1114.2	P	0.000613	939.6	P	0.000491	956.1	P	0.000611	1260.3	P	0.000491	1262.3	P	0.000491	1085.7	P	0.000491	1085.4	P	0.000491	1003.7	P	0.000491		33473
1641560_at	CG3210-RA /FEA=BDGP /GEN=CG3210 /DB_XREF=CG3210 FBgn0031438 /SEG=chr2L:-2574003,2578015 /MAP=23A1-23A1 /LEN=2730 /DEF=(CG3210 gene symbol:CG3210 FBgn0031438 (GO:0005875 microtubule associated complex))	1696.3	P	0.000491	1612.8	P	0.000491	1754.3	P	0.000491	1704.7	P	0.000491	1734.9	P	0.000491	1758.8	P	0.000491	1590.9	P	0.000491	1857.5	P	0.000491	1683.8	P	0.000491	1669.9	P	0.000491	1622.9	P	0.000491	1691.6	P	0.000491	1653.5	P	0.000491	1630.3	P	0.000491	1625.3	P	0.000491		33445
1629698_at	CG3515-RA /FEA=BDGP /GEN=CG3515 /DB_XREF=CG3515 FBgn0031431 /SEG=chr2L:-2543710,2545411 /MAP=22F4-22F4 /LEN=1531 /DEF=(CG3515 gene symbol:CG3515 FBgn0031431 )	171.4	P	0.000491	147.3	P	0.000613	171.2	P	0.000491	191.2	P	0.000491	123.7	P	0.000491	188.3	P	0.000491	168.4	P	0.000491	187.2	P	0.000491	154.1	P	0.000491	163	P	0.000491	168.2	P	0.000491	179.6	P	0.000491	211.9	P	0.000491	116.7	P	0.001165	154.9	P	0.000613		33437
1633699_at	CG9962-RA /FEA=BDGP /GEN=CG9962 /DB_XREF=CG9962 FBgn0031441 /SEG=chr2L:-2639252,2640212 /MAP=23A2-23A2 /LEN=960 /DEF=(CG9962 gene symbol:CG9962 FBgn0031441 (GO:0004681 casein kinase I) (GO:0006468 protein amino acid phosphorylation))	173	P	0.005504	186.4	P	0.010972	209.3	P	0.010972	183.1	P	0.007827	163.9	P	0.020663	191.1	P	0.004591	168.1	P	0.004591	197.8	P	0.004591	180.8	P	0.002143	173.9	P	0.012921	199.9	P	0.001755	193.2	P	0.002143	212	P	0.002143	156.4	P	0.027766	162.9	P	0.020663		33448
1623646_at	CG15400-RA /FEA=BDGP /GEN=CG15400 /DB_XREF=CG15400 FBgn0031463 /SEG=chr2L:-2807202,2808055 /MAP=23B2-23B2 /LEN=729 /DEF=(CG15400 gene symbol:CG15400 FBgn0031463 (GO:0004346 glucose-6-phosphatase))	353.7	P	0.000613	363.7	P	0.000762	307.4	P	0.000613	360.3	P	0.000944	288.9	P	0.000613	400.3	P	0.000613	346.6	P	0.000613	378.1	P	0.000491	321.9	P	0.001165	251.5	P	0.000613	343.5	P	0.000491	355.1	P	0.000762	285.7	P	0.000762	283.1	P	0.000762	219.2	P	0.000491		33476
1634664_at	CG18559-RA /FEA=BDGP /GEN=Cyp309a2 /DB_XREF=CG18559 FBgn0041337 /SEG=chr2L:-2557448,2565614 /MAP=23A1-23A1 /LEN=1858 /DEF=(CG18559 gene symbol:Cyp309a2 FBgn0041337 (GO:0005792 microsome) (GO:0015034 cytochrome P450) (GO:0016020 membrane))	49.1	P	0.007827	38.7	A	0.088557	48	A	0.165268	40.5	P	0.03202	66.1	A	0.135974	65.7	P	0.007827	41.6	P	0.010972	66	P	0.007827	37.5	P	0.020663	55.9	P	0.005504	41.5	A	0.122747	32.5	A	0.135974	74.8	P	0.004591	52.8	A	0.088557	69.1	A	0.078906		33439
1640347_at	CG15398-RA /FEA=BDGP /GEN=CG15398 /DB_XREF=CG15398 FBgn0031446 /SEG=chr2L:-2687944,2688887 /MAP=23A2-23A2 /LEN=885 /DEF=(CG15398 gene symbol:CG15398 FBgn0031446 (GO:0003700 transcription factor))	22.3	A	0.437646	19.2	A	0.586955	20.9	A	0.48748	24.1	A	0.51252	3	A	0.864026	3.8	A	0.889551	17.2	A	0.413046	14.4	A	0.364945	8	A	0.51252	4.2	A	0.818657	2.1	A	0.929927	3.1	A	0.703191	19.6	A	0.537511	5.8	A	0.611218	18.1	A	0.562354		33454
1630506_at	CG3077-RA /FEA=BDGP /GEN=CG3077 /DB_XREF=CG3077 FBgn0031457 /SEG=chr2L:-2756635,2758255 /MAP=23A5-23A5 /LEN=1404 /DEF=(CG3077 gene symbol:CG3077 FBgn0031457 )	214.7	P	0.000491	190.7	P	0.000944	209.9	P	0.001165	216.7	P	0.001755	199	P	0.000613	202.9	P	0.000944	204.9	P	0.001432	178.4	P	0.000762	182	P	0.000944	193.8	P	0.001165	233.4	P	0.000613	241.2	P	0.000944	225.1	P	0.001165	221.7	P	0.000762	224.1	P	0.002143		33466
1637540_at	CG3123-RA /FEA=BDGP /GEN=CG3123 /DB_XREF=CG3123 FBgn0031465 /SEG=chr2L:-2816113,2818075 /MAP=23B2-23B2 /LEN=1962 /DEF=(CG3123 gene symbol:CG3123 FBgn0031465 )	41.7	A	0.216313	9.2	A	0.51252	69.2	A	0.165268	29.4	A	0.437646	42.4	A	0.254899	60.7	A	0.181343	33.3	A	0.088557	48.9	P	0.010972	34.5	A	0.296809	29.4	A	0.254899	33.3	A	0.254899	69.9	P	0.042142	63.2	A	0.078906	9.2	A	0.65838	51.6	A	0.165268		33478
1624375_at	CG3227-RA /FEA=BDGP /GEN=CG3227 /DB_XREF=CG3227 FBgn0031434 /SEG=chr2L:-2567842,2569573 /MAP=23A1-23A1 /LEN=1667 /DEF=(CG3227 gene symbol:CG3227 FBgn0031434 )	107.3	P	0.000491	143.7	P	0.000491	152.4	P	0.000613	153.1	P	0.001165	104.5	P	0.000613	167.2	P	0.000491	157.7	P	0.000491	166.2	P	0.000762	105.8	P	0.000491	135.5	P	0.000613	142.3	P	0.000491	143.2	P	0.000491	166.3	P	0.001165	174.9	P	0.000491	164	P	0.000613		33441
1636572_at	CG3131-RA /FEA=BDGP /GEN=CG3131 /DB_XREF=CG3131 FBgn0031464 /SEG=chr2L:-2808574,2813874 /MAP=23B2-23B2 /LEN=4764 /DEF=(CG3131 gene symbol:CG3131 FBgn0031464 (GO:0016175 superoxide-generating NADPH oxidase))	96.9	P	0.002143	110.3	P	0.000491	83.2	P	0.002607	108.4	P	0.000944	141	P	0.000762	68.1	P	0.004591	85.1	P	0.000613	54	P	0.010972	57.4	P	0.001432	58.4	P	0.003159	155.2	P	0.000762	126.7	P	0.000611	111.2	P	0.001432	163.5	P	0.000613	142.9	P	0.002607		33477
1638121_at	CG9961-RA /FEA=BDGP /GEN=CG9961 /DB_XREF=CG9961 FBgn0031451 /SEG=chr2L:-2735934,2737503 /MAP=23A3-23A3 /LEN=1449 /DEF=(CG9961 gene symbol:CG9961 FLAGGED_PROBLEMATIC FBgn0031451 (GO:0004618 phosphoglycerate kinase))	808.7	P	0.000491	740.8	P	0.000491	892.5	P	0.000491	827.9	P	0.000491	830.7	P	0.000613	894.2	P	0.000491	723.6	P	0.000491	885	P	0.000491	735	P	0.000491	684	P	0.000491	731.8	P	0.000491	848.4	P	0.000491	801.9	P	0.000491	605.5	P	0.000491	732.6	P	0.000491		33459
1626324_at	CG9964-RA /FEA=BDGP /GEN=Cyp309a1 /DB_XREF=CG9964 FBgn0031432 /SEG=chr2L:-2555471,2557415 /MAP=22F4-23A1 /LEN=1593 /DEF=(CG9964 gene symbol:Cyp309a1 FBgn0031432 (GO:0005792 microsome) (GO:0015034 cytochrome P450) (GO:0016020 membrane))	221.2	P	0.000491	297.1	P	0.000762	357.9	P	0.000491	240.3	P	0.000491	185.2	P	0.000613	295.2	P	0.000491	373	P	0.000613	331.7	P	0.000613	361.8	P	0.000491	367.4	P	0.000491	523.7	P	0.000491	402.8	P	0.000491	516.1	P	0.000491	546.1	P	0.000491	559.4	P	0.000491		33438
1630026_s_at	decapentaplegic	176.3	P	0.000491	233.1	P	0.000491	197.5	P	0.000491	190.2	P	0.000762	186.9	P	0.000613	195	P	0.000491	240.1	P	0.000491	153.3	P	0.000944	215.4	P	0.000491	204.8	P	0.000491	209.8	P	0.000613	228.5	P	0.000613	234	P	0.000491	233.1	P	0.000491	197.7	P	0.000491		33432
1627494_s_at	out at first	243	P	0.000491	259.2	P	0.000491	232.3	P	0.000491	233.9	P	0.000491	237.4	P	0.000613	262.1	P	0.000491	253.4	P	0.000491	260.8	P	0.000491	275	P	0.000491	263.4	P	0.000491	269.4	P	0.000491	282.4	P	0.000613	265.2	P	0.000491	204.9	P	0.000491	259.6	P	0.000491		33435
1626218_s_at	out at first	151	P	0.009283	148.8	P	0.015164	123.8	P	0.042142	143.6	P	0.009283	135.6	P	0.023995	159.6	P	0.017732	168.3	P	0.005504	151.2	P	0.017732	167.6	P	0.009283	178.2	P	0.007827	185.5	P	0.012921	156.3	P	0.003159	195.9	P	0.007827	196.2	P	0.009283	174.6	P	0.006575		33435
1624913_s_at	out at first	390.4	P	0.000491	380.8	P	0.000491	427.6	P	0.000491	453	P	0.000491	393.8	P	0.000491	435.2	P	0.000491	418.2	P	0.000491	462.6	P	0.000491	440.3	P	0.000491	396.6	P	0.000491	457.5	P	0.000491	440.9	P	0.000491	468.9	P	0.000491	373.7	P	0.000491	376	P	0.000491		33435
1623211_at	CG17234-RA /FEA=BDGP /GEN=CG17234 /DB_XREF=CG17234 FBgn0042187 /SEG=chr2L:+2245645,2246401 /MAP=22D5-22D5 /LEN=756 /DEF=(CG17234 gene symbol:CG17234 FBgn0042187 )	14.4	A	0.48748	25.1	M	0.062021	20.5	A	0.235169	13.8	A	0.586976	18.7	A	0.586976	16.2	A	0.296809	12.4	A	0.364914	4.4	A	0.537511	2.6	A	0.764831	3.2	A	0.818657	1.9	A	0.783687	21.5	A	0.537511	6.1	A	0.724538	9	A	0.437646	22.9	A	0.413046		59225
1630955_at	CG9870-RA /FEA=BDGP /GEN=CG9870 /DB_XREF=CG9870 FBgn0031422 /SEG=chr2L:+2375865,2377298 /MAP=22E1-22E1 /LEN=1380 /DEF=(CG9870 gene symbol:CG9870 FBgn0031422 )	102.4	P	0.007827	145.2	P	0.003815	99.6	P	0.007827	97.3	P	0.012921	99.7	P	0.003815	124.2	P	0.006575	115.8	P	0.004591	124.1	P	0.004591	110.2	P	0.007827	118.9	P	0.003159	86.5	P	0.007827	105.6	P	0.002607	94.5	P	0.006575	79	P	0.027766	119.9	P	0.042142		33425
1633479_a_at	CG4270-RB /FEA=BDGP /GEN=CG4270 /DB_XREF=CG4270 FBgn0031407 /SEG=chr2L:+2256030,2256652 /MAP=22D6-22D6 /LEN=562 /DEF=(CG4270 gene symbol:CG4270 FBgn0031407 )	1293	P	0.000491	1268	P	0.000491	1296.5	P	0.000491	1231.8	P	0.000491	1119.8	P	0.000491	1426.7	P	0.000491	1190.3	P	0.000491	1453.8	P	0.000491	1183.2	P	0.000491	1173.5	P	0.000491	1375.5	P	0.000491	1323.9	P	0.000491	1300.3	P	0.000491	1037.7	P	0.000491	1077.1	P	0.000491		33408
1630972_at	CG4270-RA /FEA=BDGP /GEN=CG4270 /DB_XREF=CG4270 FBgn0031407 /SEG=chr2L:+2256030,2256806 /MAP=22D6-22D6 /LEN=662 /DEF=(CG4270 gene symbol:CG4270 FBgn0031407 )	1913.9	P	0.000491	1734.3	P	0.000491	1854.1	P	0.000491	1723.9	P	0.000491	1610.6	P	0.000491	1982.5	P	0.000491	1656	P	0.000491	2145	P	0.000491	1594.5	P	0.000491	1669.2	P	0.000491	1636.6	P	0.000491	1749.2	P	0.000491	1818.2	P	0.000491	1409.5	P	0.000491	1337.6	P	0.000491		33408
1627703_at	CG15389-RA /FEA=BDGP /GEN=CG15389 /DB_XREF=CG15389 FBgn0031415 /SEG=chr2L:+2338974,2339750 /MAP=22E1-22E1 /LEN=399 /DEF=(CG15389 gene symbol:CG15389 FLAGGED_PROBLEMATIC FBgn0031415 )	2.3	A	0.945289	2.1	A	0.995409	22.5	A	0.413024	3.8	A	0.877253	13.2	A	0.764831	14.4	A	0.611218	26.2	A	0.296809	5.9	A	0.937979	22.1	A	0.537511	4	A	0.96798	5.9	A	0.783687	6.4	A	0.889551	16.6	A	0.611218	32	A	0.388782	14	A	0.611244		33416
1627138_at	CG4271-RA /FEA=BDGP /GEN=CG4271 /DB_XREF=CG4271 FBgn0031409 /SEG=chr2L:+2277740,2278469 /MAP=22D6-22D6 /LEN=729 /DEF=(CG4271 gene symbol:CG4271 FBgn0031409 (GO:0004252 serine-type endopeptidase))	561.3	P	0.000491	495.2	P	0.000491	601.4	P	0.000491	584.8	P	0.000491	541.4	P	0.000491	587.2	P	0.000491	480	P	0.000491	542.9	P	0.000491	476.3	P	0.000491	482	P	0.000491	549.8	P	0.000491	545.9	P	0.000491	493.9	P	0.000491	426.4	P	0.000491	416.8	P	0.000491		33410
1635526_at	CG15390-RA /FEA=BDGP /GEN=CG15390 /DB_XREF=CG15390 FBgn0031419 /SEG=chr2L:+2367255,2368263 /MAP=22E1-22E1 /LEN=952 /DEF=(CG15390 gene symbol:CG15390 FBgn0031419 )	56.9	P	0.023995	50.2	A	0.070073	47.5	A	0.165268	38.1	A	0.165268	52.6	P	0.020663	47	P	0.027736	51.6	P	0.048099	35.9	P	0.036797	62.1	P	0.006575	34.9	P	0.042142	73.7	P	0.012921	60.8	M	0.054711	76.1	P	0.010972	78.6	P	0.017732	68.7	P	0.023995		33422
1631672_at	CG9867-RA /FEA=BDGP /GEN=CG9867 /DB_XREF=CG9867 FBgn0031421 /SEG=chr2L:+2373706,2375644 /MAP=22E1-22E1 /LEN=1830 /DEF=(CG9867 gene symbol:CG9867 FBgn0031421 )	182.7	P	0.000491	203.8	P	0.000491	209.4	P	0.000613	229	P	0.000613	242.5	P	0.000613	241.1	P	0.000491	211.7	P	0.000491	212.1	P	0.000491	217.8	P	0.000491	215.9	P	0.000613	245.1	P	0.000491	231.6	P	0.000491	248	P	0.000491	273.7	P	0.000944	232.7	P	0.000491		33424
1632620_at	CG9887-RA /FEA=BDGP /GEN=CG9887 /DB_XREF=CG9887 FBgn0031424 /SEG=chr2L:+2392872,2400265 /MAP=22E4-22F1 /LEN=2310 /DEF=(CG9887 gene symbol:CG9887 FLAGGED_PROBLEMATIC FBgn0031424 (GO:0005316 high affinity inorganic phosphate:sodium symporter))	61.9	P	0.002607	22	A	0.181343	33.4	A	0.275462	51.4	P	0.036797	33	A	0.122747	28.3	A	0.235169	27.2	M	0.054711	60.6	P	0.010972	37.6	P	0.012921	46.5	A	0.078906	97	P	0.012921	87.7	P	0.002143	41.4	A	0.070073	101.2	P	0.003815	87.5	P	0.004591		33427
1624537_s_at	CG9866-RA /FEA=BDGP /GEN=CG9866 /DB_XREF=CG9866 FBgn0031420 /SEG=chr2L:+2368460,2373081 /MAP=22E1-22E1 /LEN=3573 /DEF=(CG9866 gene symbol:CG9866 FBgn0031420 )	291.7	P	0.000491	350.7	P	0.000613	287.6	P	0.000491	345.6	P	0.000944	242.8	P	0.000944	353.1	P	0.001165	260.4	P	0.000613	289.1	P	0.000613	262.8	P	0.000491	329	P	0.001755	318.8	P	0.000613	304	P	0.000613	318.3	P	0.000944	289.6	P	0.000613	309.9	P	0.000762		33423
1631783_at	CG4267-RA /FEA=BDGP /GEN=CG4267 /DB_XREF=CG4267 FBgn0031405 /SEG=chr2L:+2234944,2236982 /MAP=22D5-22D5 /LEN=1323 /DEF=(CG4267 gene symbol:CG4267 FBgn0031405 (GO:0004620 phospholipase))	420	P	0.000613	493	P	0.000613	435.1	P	0.000613	411.6	P	0.000613	400.6	P	0.000944	445.8	P	0.000613	509.4	P	0.000613	375.5	P	0.000613	502.2	P	0.000613	475.6	P	0.000613	400.4	P	0.000613	581.1	P	0.000944	447.2	P	0.000762	473.4	P	0.000613	491.9	P	0.000613		33405
1639151_a_at	CG4272-RB /FEA=BDGP /SEG=chr2L:+2357913,2362681	366.8	P	0.001165	396	P	0.000762	383.8	P	0.001755	355.4	P	0.001432	413.9	P	0.001432	395.2	P	0.000762	419	P	0.001165	428.9	P	0.000944	374.6	P	0.001165	374.8	P	0.001755	375.4	P	0.001165	403	P	0.001165	400	P	0.001432	372	P	0.004591	390.9	P	0.001165		33419
1633714_at	CG7245-RA /FEA=BDGP /GEN=CG7245 /DB_XREF=CG7245 FBgn0031416 /SEG=chr2L:+2343218,2350748 /MAP=22E1-22E1 /LEN=3424 /DEF=(CG7245 gene symbol:CG7245 FBgn0031416 )	194.3	P	0.001432	182.3	P	0.002607	224.4	P	0.001432	213.5	P	0.002143	284.6	P	0.000944	182.1	P	0.003159	145.3	P	0.001165	189.1	P	0.000944	170.3	P	0.002143	188	P	0.001755	314.2	P	0.000944	289.3	P	0.000762	244.6	P	0.001165	228.8	P	0.001165	242.3	P	0.001432		33417
1636233_at	CG16995-RA /FEA=BDGP /GEN=CG16995 /DB_XREF=CG16995 FBgn0031412 /SEG=chr2L:+2300593,2301238 /MAP=22E1-22E1 /LEN=441 /DEF=(CG16995 gene symbol:CG16995 FBgn0031412 )	98.5	P	0.017732	92.1	P	0.023995	95.9	P	0.03202	121.2	P	0.036797	64.2	A	0.110449	63.8	P	0.03202	89.5	P	0.012921	71.1	P	0.03202	112.9	P	0.010972	85.9	P	0.03202	75.3	A	0.088557	58.2	P	0.027766	78.9	P	0.012921	110.5	A	0.070073	126.4	P	0.012921		33413
1636932_at	CG9886-RA /FEA=BDGP /GEN=CG9886 /DB_XREF=CG9886 FBgn0031428 /SEG=chr2L:+2413374,2415482 /MAP=22F1-22F1 /LEN=2052 /DEF=(CG9886 gene symbol:CG9886 FBgn0031428 )	478	P	0.000491	498.8	P	0.000491	424.1	P	0.000491	426.2	P	0.000491	255.1	P	0.000491	417.8	P	0.000491	581.9	P	0.000491	391.7	P	0.000613	555.2	P	0.000491	518.9	P	0.000491	403.2	P	0.000491	373.3	P	0.000491	391	P	0.000491	482.2	P	0.000613	465.2	P	0.000491		33431
1632560_at	CG15388-RA /FEA=BDGP /GEN=CG15388 /DB_XREF=CG15388 FBgn0031414 /SEG=chr2L:+2330530,2333676 /MAP=22E1-22E1 /LEN=2517 /DEF=(CG15388 gene symbol:CG15388 FLAGGED_PROBLEMATIC FBgn0031414 (GO:0005886 plasma membrane))	2	A	0.929927	7.7	A	0.462489	13.9	A	0.48748	5.5	A	0.724538	3.2	A	0.681117	12.9	A	0.437646	3.8	A	0.745101	3.6	A	0.724538	7.5	A	0.586955	5.3	A	0.537511	38.8	A	0.364945	6.4	A	0.611218	10.5	A	0.51252	10.3	A	0.586955	14.8	A	0.48748		33415
1624802_at	CG31686-RA /FEA=BDGP /GEN=CG31686 /DB_XREF=CG31686 FBgn0051686 /SEG=chr2L:+2237239,2237824 /MAP=22D5-22D5 /LEN=585 /DEF=(CG31686 gene symbol:CG31686 FBgn0051686 )	15.6	M	0.054667	31.3	P	0.006575	45.7	P	0.005504	38.8	P	0.023995	53.2	P	0.003153	35.1	P	0.012921	7.6	A	0.388782	22.8	A	0.150145	39.8	P	0.010972	41	P	0.017732	32.8	P	0.004591	22.1	P	0.036797	44	P	0.012903	17	A	0.364945	31.5	A	0.110449		318885
1638178_at	CG31949-RA /FEA=BDGP /GEN=CG31949 /DB_XREF=CG31949 FBgn0051949 /SEG=chr2L:+2292685,2293284 /MAP=22E1-22E1 /LEN=599 /DEF=(CG31949 gene symbol:CG31949 FBgn0051949 )	1648.1	P	0.000491	1509.6	P	0.000491	1509.5	P	0.000491	1675.8	P	0.000491	1461.4	P	0.000491	1690.9	P	0.000491	1614.9	P	0.000491	1826.8	P	0.000491	1495.8	P	0.000491	1639.9	P	0.000491	1528.3	P	0.000491	1482.5	P	0.000491	1571.1	P	0.000491	1373.2	P	0.000491	1364.9	P	0.000491		319042
1636044_at	SLY-1 homologous	1056.8	P	0.000491	877.5	P	0.000491	942.7	P	0.000491	954.2	P	0.000491	1103.9	P	0.000491	949.4	P	0.000491	1050	P	0.000491	1117	P	0.000491	997.2	P	0.000491	899.9	P	0.000491	1056.5	P	0.000491	922.3	P	0.000491	857	P	0.000491	952.2	P	0.000491	919.1	P	0.000491		33434
1623756_at	CG17239-RA /FEA=BDGP /GEN=CG17239 /DB_XREF=CG17239 FBgn0042186 /SEG=chr2L:-2244150,2244897 /MAP=22D5-22D5 /LEN=747 /DEF=(CG17239 gene symbol:CG17239 FBgn0042186 )	38.1	P	0.042142	19.5	P	0.007827	38.9	P	0.042142	17.8	A	0.122747	18.7	A	0.181343	31.1	A	0.078906	34.2	P	0.042142	34.9	P	0.03202	23.7	A	0.122747	23.2	A	0.099061	8.8	A	0.296809	44	P	0.03202	38.1	P	0.017732	38.5	M	0.062021	45.1	P	0.002143		59224
1625904_at	CG3557-RA /FEA=BDGP /GEN=CG3557 /DB_XREF=CG3557 FBgn0031423 /SEG=chr2L:-2377327,2378359 /MAP=22E1-22E1 /LEN=977 /DEF=(CG3557 gene symbol:CG3557 FBgn0031423 )	1397.5	P	0.000491	1352.1	P	0.000491	1495	P	0.000491	1414.8	P	0.000491	1379.1	P	0.000491	1499	P	0.000491	1339.7	P	0.000491	1485	P	0.000491	1273.1	P	0.000491	1286.3	P	0.000491	1431.6	P	0.000491	1372.4	P	0.000491	1339.9	P	0.000491	1142.6	P	0.000491	1103.9	P	0.000491		33426
1631529_at	Serine protease 12	4.7	A	0.462489	5.6	A	0.586955	19.9	A	0.388782	22.1	A	0.275462	9.3	A	0.764831	4.1	A	0.703191	15.5	A	0.388782	33.4	A	0.318883	22.7	A	0.235169	7.7	A	0.703191	15.9	A	0.562354	40.1	A	0.122747	13.1	A	0.658417	34.2	A	0.296809	58.5	P	0.015164		33406
1628271_at	CG3609-RA /FEA=BDGP /GEN=CG3609 /DB_XREF=CG3609 FBgn0031418 /SEG=chr2L:-2365076,2367078 /MAP=22E1-22E1 /LEN=1052 /DEF=(CG3609 gene symbol:CG3609 FBgn0031418 )	3801.4	P	0.000491	4265.8	P	0.000491	3641.7	P	0.000491	3787.8	P	0.000491	2729	P	0.000491	3582.6	P	0.000491	4557.9	P	0.000491	3337.3	P	0.000491	4761.2	P	0.000491	4480.8	P	0.000491	3723.7	P	0.000491	3526.6	P	0.000491	4123.3	P	0.000491	4264.2	P	0.000491	4417.2	P	0.000491		33421
1633402_at	CG31684-RA /FEA=BDGP /GEN=CG31684 /DB_XREF=CG31684 FBgn0051684 /SEG=chr2L:-2409537,2412338 /MAP=22F1-22F1 /LEN=1728 /DEF=(CG31684 gene symbol:CG31684 synonyms:(CG9966) FLAGGED_PROBLEMATIC FBgn0051684 )	46.1	A	0.181343	54.4	A	0.088557	10.3	A	0.537511	7.3	A	0.611218	79.7	A	0.364945	24	A	0.437646	5.9	A	0.586955	38.6	A	0.388782	55.6	A	0.296809	33.5	A	0.254899	5.6	A	0.849855	39	A	0.235169	53.7	A	0.296809	48.4	A	0.216313	52.8	A	0.122747		33430
1623824_at	CG17242-RA /FEA=BDGP /GEN=CG17242 /DB_XREF=CG17242 FBgn0042188 /SEG=chr2L:-2260922,2261660 /MAP=22D6-22D6 /LEN=738 /DEF=(CG17242 gene symbol:CG17242 FBgn0042188 )	8802.5	P	0.000491	8112.8	P	0.000491	10055.9	P	0.000491	9156.1	P	0.000491	9266.6	P	0.000491	9500	P	0.000491	8683.2	P	0.000491	9033.3	P	0.000491	8339.6	P	0.000491	8348.8	P	0.000491	9279.1	P	0.000491	8855.6	P	0.000491	8231.9	P	0.000491	8039.6	P	0.000491	8116.2	P	0.000491		59226
1630645_at	CG3528-RA /FEA=BDGP /GEN=CG3528 /DB_XREF=CG3528 FBgn0031430 /SEG=chr2L:-2509762,2510604 /MAP=22F4-22F4 /LEN=789 /DEF=(CG3528 gene symbol:CG3528 FBgn0031430 )	380.7	P	0.000491	263.3	P	0.000491	336.1	P	0.000491	323.1	P	0.000491	367.6	P	0.000491	377.1	P	0.000491	367.6	P	0.000491	388.3	P	0.000491	343.7	P	0.000491	381.9	P	0.000491	352.6	P	0.000491	347.8	P	0.000491	316.8	P	0.000491	350.2	P	0.000491	307.7	P	0.000491		33436
1623834_at	CG18641-RA /FEA=BDGP /GEN=CG18641 /DB_XREF=CG18641 FBgn0031426 /SEG=chr2L:-2403450,2404696 /MAP=22F1-22F1 /LEN=1047 /DEF=(CG18641 gene symbol:CG18641 synonyms:(CG11535) FBgn0031426 (GO:0016298 lipase))	31.8	A	0.181343	31.9	A	0.235169	18.4	A	0.537511	16.9	A	0.562354	46.7	A	0.181343	7.4	A	0.635055	40.6	A	0.34162	59.7	A	0.165268	35.7	M	0.054711	34.5	A	0.437646	34.8	A	0.198363	42.3	M	0.054711	22.2	A	0.318883	33.6	A	0.413046	3.7	A	0.972234		33429
1628013_at	CG3597-RA /FEA=BDGP /GEN=CG3597 /DB_XREF=CG3597 FBgn0031417 /SEG=chr2L:-2362722,2364091 /MAP=22E1-22E1 /LEN=1219 /DEF=(CG3597 gene symbol:CG3597 FBgn0031417 )	1034.2	P	0.000491	1196.1	P	0.000491	1064.7	P	0.000491	1022.7	P	0.000491	984.5	P	0.000613	851.6	P	0.000491	1083.5	P	0.000491	831.9	P	0.000491	1082.1	P	0.000491	1056.7	P	0.000491	742.5	P	0.000491	732.6	P	0.000491	740.1	P	0.000491	966.8	P	0.000491	985.3	P	0.000491		33420
1634895_s_at	Rab-protein 5	3218.1	P	0.000491	3217.2	P	0.000491	3198.2	P	0.000491	3008.3	P	0.000491	3333.9	P	0.000491	3470.9	P	0.000491	2820.4	P	0.000491	3456.3	P	0.000491	2783.5	P	0.000491	2952.4	P	0.000491	3498.3	P	0.000491	2924.3	P	0.000491	2615.7	P	0.000491	2682.8	P	0.000491	2894.2	P	0.000491		33418
1625208_at	CG15393-RA /FEA=BDGP /GEN=CG15393 /DB_XREF=CG15393 FBgn0031429 /SEG=chr2L:-2482320,2482686 /MAP=22F3-22F3 /LEN=366 /DEF=(CG15393 gene symbol:CG15393 FBgn0031429 )	2.4	A	0.877253	2.9	A	0.834732	1.8	A	0.976005	5.8	A	0.801637	3.9	A	0.982268	5.9	A	0.864026	8.4	A	0.681117	8.3	A	0.635055	6.3	A	0.783687	31	A	0.586955	3.4	A	0.801637	17.3	A	0.437646	5.9	A	0.65838	3.9	A	0.818657	4.3	A	0.972234		33433
1641601_at	CG31682-RA /FEA=BDGP /GEN=CG31682 /DB_XREF=CG31682 FBgn0051682 /SEG=chr2L:-2231974,2233160 /MAP=22D5-22D5 /LEN=1114 /DEF=(CG31682 gene symbol:CG31682 synonyms:(CG17006) FBgn0051682 )	1267.2	P	0.000491	1200.2	P	0.000491	1306.9	P	0.000613	1272.9	P	0.000491	1123.5	P	0.000613	1439.5	P	0.000491	1169.3	P	0.000491	1444.5	P	0.000491	1104.2	P	0.000491	1126.1	P	0.000613	1272	P	0.000491	1342.8	P	0.000491	1223.1	P	0.000491	1048.5	P	0.000613	1137.2	P	0.000491		318883
1628938_at	CG10882-RA /FEA=BDGP /GEN=CG10882 /DB_XREF=CG10882 FBgn0031408 /SEG=chr2L:-2224343,2229393 /MAP=22D5-22D5 /LEN=4138 /DEF=(CG10882 gene symbol:CG10882 FBgn0031408 (GO:0004252 serine-type endopeptidase))	542.2	P	0.000491	511.6	P	0.000613	544.2	P	0.000491	591.2	P	0.000491	576.3	P	0.000491	440.2	P	0.000491	496.2	P	0.000491	444.5	P	0.000491	594.2	P	0.000613	579.3	P	0.000613	413.2	P	0.000491	575.9	P	0.000613	557.8	P	0.000491	724.5	P	0.000613	502.5	P	0.000613		33409
1627542_at	CG17012-RA /FEA=BDGP /GEN=CG17012 /DB_XREF=CG17012 FBgn0031406 /SEG=chr2L:-2246741,2247617 /MAP=22D5-22D6 /LEN=876 /DEF=(CG17012 gene symbol:CG17012 FBgn0031406 (GO:0008236 serine-type peptidase))	1.3	A	0.951902	2.1	A	0.900939	33.8	A	0.198363	5.8	A	0.764886	3.6	A	0.900939	10.7	A	0.487477	1.3	A	0.764831	4.2	A	0.834732	4.9	A	0.745101	1.8	A	0.764831	2.7	A	0.937979	9	A	0.635055	3.9	A	0.818657	2.1	A	0.900939	31.6	A	0.318883		33407
1632826_at	CG17237-RA /FEA=BDGP /GEN=CG17237 /DB_XREF=CG17237 FBgn0031410 /SEG=chr2L:-2281061,2281937 /MAP=22D6-22E1 /LEN=876 /DEF=(CG17237 gene symbol:CG17237 FBgn0031410 (GO:0016459 myosin) (GO:0008570 myosin ATPase))	2545.1	P	0.000491	2196.9	P	0.000491	2667.1	P	0.000491	2366.2	P	0.000491	2338.6	P	0.000491	2660.9	P	0.000491	2210.3	P	0.000491	2699.7	P	0.000491	2297.2	P	0.000491	2442.2	P	0.000491	2463.7	P	0.000491	2451.7	P	0.000491	2457.3	P	0.000491	2154.8	P	0.000491	2329.4	P	0.000491		33411
1631862_at	CG10838-RA /FEA=BDGP /GEN=robl22E /DB_XREF=CG10838 FBgn0028570 /SEG=chr2L:-2282895,2283189 /MAP=22E1-22E1 /LEN=294 /DEF=(CG10838 gene symbol:robl22E FBgn0028570 (GO:0005875 microtubule associated complex) (GO:0008567 dynein ATPase) (GO:0007018 . . .	759.2	P	0.000491	714.3	P	0.000491	728	P	0.000491	706.6	P	0.000491	721.3	P	0.000491	767.2	P	0.000491	688.4	P	0.000491	809.5	P	0.000491	718.1	P	0.000491	693.1	P	0.000491	610.4	P	0.000491	698.7	P	0.000491	688.8	P	0.000491	487.7	P	0.000491	535.9	P	0.000491		33412
1640160_a_at	CG31948-RA /FEA=BDGP /GEN=CG31948 /DB_XREF=CG31948 FBgn0051948 /SEG=chr2L:-2408004,2409223 /MAP=22F1-22F1 /LEN=1163 /DEF=(CG31948 gene symbol:CG31948 synonyms:(CG9966) FBgn0051948 )	7709.6	P	0.000491	7275.1	P	0.000491	7862.9	P	0.000491	8191.9	P	0.000491	8153.1	P	0.000491	8745	P	0.000491	7004.9	P	0.000491	8579	P	0.000491	6841.5	P	0.000491	7540.7	P	0.000491	7485.6	P	0.000491	8263.3	P	0.000491	8097.9	P	0.000491	7260	P	0.000491	7184.4	P	0.000491		326178
1627162_at	CG31681-RA /FEA=BDGP /GEN=CG31681 /DB_XREF=CG31681 FBgn0051681 /SEG=chr2L:-2278616,2279411 /MAP=22D6-22D6 /LEN=795 /DEF=(CG31681 gene symbol:CG31681 FBgn0051681 )	1.4	A	0.48748	1.1	A	0.611218	1.2	A	0.65838	20.7	A	0.122747	14.8	A	0.296809	5.2	A	0.34162	8.1	A	0.235169	8.7	A	0.275462	16.3	A	0.150145	16	A	0.235169	5.7	A	0.275462	15.5	A	0.198363	19.2	P	0.042142	14.9	A	0.254899	40.1	P	0.027766		318882
1623557_at	CG31679-RA /FEA=BDGP /GEN=CG31679 /DB_XREF=CG31679 FBgn0051679 /SEG=chr2L:-2229698,2230812 /MAP=22D5-22D5 /LEN=1052 /DEF=(CG31679 gene symbol:CG31679 synonyms:(CG17006) FBgn0051679 )	1252.5	P	0.000491	1164.2	P	0.000491	1228.2	P	0.000491	1189.4	P	0.000491	1175.8	P	0.000491	1303.4	P	0.000491	1229	P	0.000491	1530.4	P	0.000491	1212.8	P	0.000491	1120.8	P	0.000491	1273.1	P	0.000491	1259.7	P	0.000491	1186.7	P	0.000491	1056.9	P	0.000491	1072.4	P	0.000491		33404
1636561_at	CG9967-RA /FEA=BDGP /GEN=CG9967 /DB_XREF=CG9967 FBgn0031413 /SEG=chr2L:-2301327,2349899 /MAP=22E1-22E1 /LEN=1660 /DEF=(CG9967 gene symbol:CG9967 FBgn0031413 )	68.3	P	0.007827	106.7	P	0.000941	70.5	P	0.03202	90.4	P	0.003815	85.9	P	0.010972	75.1	P	0.015164	82.1	P	0.000613	71.4	P	0.002143	88.8	P	0.001165	71	P	0.002607	104.6	P	0.000762	75.5	P	0.003815	74.2	P	0.006575	72	P	0.006575	79.1	P	0.006575		33414
1624142_a_at	CG7085-RC /FEA=BDGP /GEN=CG7085 /DB_XREF=CG7085 FBgn0031402 /SEG=chr2L:+2219408,2223659 /MAP=22D4-22D5 /LEN=2078 /DEF=(CG7085 gene symbol:CG7085 FBgn0031402 )	1577.8	P	0.000491	1634.3	P	0.000491	1524.3	P	0.000491	1475.8	P	0.000491	1435.9	P	0.000491	1500.9	P	0.000491	1744.1	P	0.000491	1474.4	P	0.000491	1664.9	P	0.000491	1513.1	P	0.000491	1497.9	P	0.000491	1530	P	0.000491	1535.7	P	0.000613	1573.9	P	0.000491	1626.5	P	0.000491
1636302_s_at	Suppressor of deltex	715.4	P	0.000944	732.7	P	0.000762	707.2	P	0.000944	622.7	P	0.000944	584.2	P	0.000762	693.5	P	0.000762	620.6	P	0.001432	534	P	0.000762	616.7	P	0.000944	636.8	P	0.000762	719.5	P	0.000762	694.5	P	0.000944	601.6	P	0.000944	637	P	0.000944	651.4	P	0.001755		33379
1625175_s_at	CG7082-RA /FEA=BDGP /GEN=CG7082 /DB_XREF=CG7082 FBgn0031401 /SEG=chr2L:+2213333,2218122 /MAP=22D4-22D4 /LEN=2317 /DEF=(CG7082 gene symbol:CG7082 FBgn0031401 )	1829.3	P	0.000491	1704.5	P	0.000491	1594.9	P	0.000491	1717.3	P	0.000491	1850.9	P	0.000491	1765.2	P	0.000491	1640.6	P	0.000491	1804.1	P	0.000491	1652.5	P	0.000491	1580.7	P	0.000491	2035.6	P	0.000491	1857.5	P	0.000491	1794.6	P	0.000491	1685	P	0.000491	1557	P	0.000491		33401
1624372_at	CG10908-RA /FEA=BDGP /GEN=CG10908 /DB_XREF=CG10908 FBgn0031376 /SEG=chr2L:+1975809,1977087 /MAP=22B8-22B8 /LEN=1064 /DEF=(CG10908 gene symbol:CG10908 FBgn0031376 )	2902.7	P	0.000491	2817.1	P	0.000491	2783.1	P	0.000491	2890.1	P	0.000491	2952.8	P	0.000491	3069.1	P	0.000491	2920.5	P	0.000491	3091.8	P	0.000491	2782.2	P	0.000491	2974.1	P	0.000491	3061.5	P	0.000491	3130.1	P	0.000491	2829.9	P	0.000491	2841.9	P	0.000491	2864	P	0.000491		33369
1626362_at	missing oocyte	491.3	P	0.000491	415.3	P	0.000491	464.2	P	0.000491	464.7	P	0.000491	472.4	P	0.000491	482.4	P	0.000491	426.1	P	0.000491	478.1	P	0.000491	416	P	0.000613	518.5	P	0.000613	499.3	P	0.000491	508.5	P	0.000491	526.3	P	0.000491	589.8	P	0.000491	483.9	P	0.000613		33399
1633734_at	CG7261-RA /FEA=BDGP /SEG=chr2L:+2140085,2144231	171	P	0.017732	184.3	P	0.010972	222.1	P	0.017732	187.2	P	0.036797	231.1	A	0.070073	194.3	P	0.020663	196.5	P	0.010972	201.4	P	0.012921	147.6	P	0.017732	180.6	P	0.023995	224.5	P	0.006575	236.1	P	0.020663	197.8	P	0.027766	223.8	P	0.036797	211.8	M	0.062021		33389//
1625334_at	Niemann-Pick Type C-2	2119.4	P	0.000491	2130.2	P	0.000491	2323.5	P	0.000491	2189.6	P	0.000491	2491	P	0.000491	2084	P	0.000491	2453.3	P	0.000491	2083.5	P	0.000491	2488	P	0.000491	2412.2	P	0.000491	2275	P	0.000491	2083.2	P	0.000491	2216.2	P	0.000491	2425.6	P	0.000491	2345.9	P	0.000491		33374
1635076_at	CG12674-RA /FEA=BDGP /GEN=CG12674 /DB_XREF=CG12674 FBgn0031388 /SEG=chr2L:+2081741,2082835 /MAP=22C2-22C2 /LEN=945 /DEF=(CG12674 gene symbol:CG12674 FBgn0031388 )	506.5	P	0.000491	486	P	0.000491	525.9	P	0.000491	472.5	P	0.000491	498.5	P	0.000613	551.2	P	0.000491	518.9	P	0.000491	585.3	P	0.000491	472.1	P	0.000491	472.1	P	0.000491	507.4	P	0.000491	512.4	P	0.000491	502.1	P	0.000491	422.8	P	0.000491	432.5	P	0.000613		33384
1635721_at	CG15383-RA /FEA=BDGP /GEN=CG15383 /DB_XREF=CG15383 FBgn0031394 /SEG=chr2L:+2177538,2178021 /MAP=22D1-22D1 /LEN=483 /DEF=(CG15383 gene symbol:CG15383 FBgn0031394 )	27.4	A	0.070073	47.8	A	0.088557	47.3	P	0.012903	35.7	A	0.088557	49.2	A	0.150145	34.1	P	0.005504	41.4	A	0.110449	27	A	0.165268	26	A	0.34162	40	P	0.042142	22.8	A	0.181343	28.9	P	0.001755	43.4	P	0.027766	21.4	A	0.51252	8.9	A	0.48748		33393
1638884_at	CG4238-RA /FEA=BDGP /GEN=CG4238 /DB_XREF=CG4238 FBgn0031384 /SEG=chr2L:+2025707,2031603 /MAP=22B9-22C1 /LEN=2916 /DEF=(CG4238 gene symbol:CG4238 FBgn0031384 (GO:0004842 ubiquitin-protein ligase))	162.2	P	0.006575	95.2	P	0.023967	140.4	P	0.007827	159.1	P	0.007827	149.9	P	0.017732	192.8	P	0.007827	159.3	P	0.006575	168.1	P	0.006575	148.2	P	0.012921	144.6	P	0.007827	264.2	P	0.006575	155	P	0.010972	152.2	P	0.010972	179.5	P	0.009283	183.8	P	0.009283		33377
1626985_a_at	CG7263-RA /FEA=BDGP /GEN=CG7263 /DB_XREF=CG7263 FBgn0031392 /SEG=chr2L:+2144230,2147957 /MAP=22D1-22D1 /LEN=2889 /DEF=(CG7263 gene symbol:CG7263 FBgn0031392 (GO:0006917 induction of apoptosis) (GO:0016491 oxidoreductase) (GO:0006309 DNA . . .	1217	P	0.000491	1156.8	P	0.000491	1277.2	P	0.000491	1168.9	P	0.000491	1183.8	P	0.000491	1460	P	0.000491	1065.3	P	0.000491	1485.6	P	0.000491	1095.8	P	0.000491	1154.7	P	0.000491	1325.2	P	0.000491	1273.4	P	0.000491	1203	P	0.000491	901.5	P	0.000491	1018.4	P	0.000491		33389//
1639829_at	CG15382-RA /FEA=BDGP /GEN=CG15382 /DB_XREF=CG15382 FBgn0031393 /SEG=chr2L:+2148326,2149358 /MAP=22D1-22D1 /LEN=1032 /DEF=(CG15382 gene symbol:CG15382 FBgn0031393 )	178.1	P	0.036797	153.5	P	0.017732	175.8	P	0.020663	182	P	0.010972	174.4	P	0.020663	184.3	P	0.023995	119.6	P	0.017732	210.6	P	0.010972	174	P	0.009283	124.4	P	0.042142	198.4	P	0.017732	221.8	P	0.015164	137.1	P	0.023995	116.2	P	0.03202	133.8	M	0.054711		33391
1639111_at	CG15362-RA /FEA=BDGP /GEN=CG15362 /DB_XREF=CG15362 FBgn0031378 /SEG=chr2L:+1982974,1983592 /MAP=22B8-22B8 /LEN=507 /DEF=(CG15362 gene symbol:CG15362 FBgn0031378 )	952.8	P	0.000491	781	P	0.000491	866.6	P	0.000491	879	P	0.000491	780.8	P	0.000491	937.4	P	0.000491	822.3	P	0.000491	970.8	P	0.000491	841.1	P	0.000491	846.1	P	0.000491	961.6	P	0.000491	941.1	P	0.000491	894.8	P	0.000491	815.1	P	0.000491	864.5	P	0.000491		33371
1641097_at	CG7289-RA /FEA=BDGP /GEN=CG7289 /DB_XREF=CG7289 FBgn0031379 /SEG=chr2L:+1983898,1986177 /MAP=22B8-22B8 /LEN=2111 /DEF=(CG7289 gene symbol:CG7289 FBgn0031379 )	705.9	P	0.000491	826.5	P	0.000491	798.9	P	0.000491	791	P	0.000491	897	P	0.000491	794	P	0.000491	641.9	P	0.000491	942.8	P	0.000491	671.7	P	0.000491	716.9	P	0.000491	785.8	P	0.000491	728.3	P	0.000491	746	P	0.000491	707.3	P	0.000491	686.9	P	0.000491		33372
1629341_at	Odorant receptor 22c	3.7	A	0.611218	10.6	A	0.562354	2.1	A	0.929927	11.6	A	0.462489	5.9	A	0.413046	0.7	A	0.976005	1.7	A	0.957858	1.2	A	0.724538	1.1	A	0.849855	5	A	0.834792	16	A	0.537511	0.7	A	0.997857	2.8	A	0.745153	26.3	A	0.122747	11.4	A	0.462489		33381
1624362_at	Neuropeptide-like precursor 4	85	P	0.001751	120	P	0.023995	164.4	P	0.003815	136.7	P	0.010972	173.1	P	0.003159	105.2	P	0.007827	105.7	P	0.002607	104.7	P	0.005504	129.8	P	0.002143	80.6	P	0.017732	142.3	P	0.003159	172.2	P	0.001432	94	P	0.010972	101.7	P	0.023995	132	P	0.015164		50190
1631620_at	Glycogen phosphorylase	6478.5	P	0.000491	7150.1	P	0.000491	6905	P	0.000491	6602.8	P	0.000491	7448.3	P	0.000491	6110	P	0.000491	7175.4	P	0.000491	5760.2	P	0.000491	7755.9	P	0.000491	7637.2	P	0.000491	7147.5	P	0.000491	6680.9	P	0.000491	6926.2	P	0.000491	10647	P	0.000491	9630.6	P	0.000491		33386
1633843_at	CG31672-RA /FEA=BDGP /SEG=chr2L:+2047189,2049719	175.2	P	0.000944	157.9	P	0.000613	168.9	P	0.001432	178.2	P	0.001165	168.9	P	0.003159	186.6	P	0.000613	186.2	P	0.000944	173.6	P	0.000762	144.4	P	0.001432	174.6	P	0.000944	196.7	P	0.001755	159	P	0.001165	178.8	P	0.001755	156.5	P	0.00076	131.8	P	0.002607		48440
1640567_at	CG7337-RA /FEA=BDGP /GEN=CG7337 /DB_XREF=CG7337 FBgn0031374 /SEG=chr2L:+1911572,1945143 /MAP=22B5-22B6 /LEN=5130 /DEF=(CG7337 gene symbol:CG7337 FBgn0031374 )	919.9	P	0.000491	862.1	P	0.000491	784	P	0.000491	905.3	P	0.000491	886.2	P	0.000491	826.6	P	0.000491	853.9	P	0.000491	819.5	P	0.000491	894.4	P	0.000491	875.6	P	0.000491	894.5	P	0.000491	883.7	P	0.000491	784.6	P	0.000491	951.4	P	0.000491	806.8	P	0.000491		33367
1624240_at	Ubiquitin carboxy-terminal hydrolase	3458.2	P	0.000491	3262.4	P	0.000491	3569.6	P	0.000491	3398.7	P	0.000491	3582.6	P	0.000491	3704.9	P	0.000491	3263.1	P	0.000491	3785.8	P	0.000491	3279.1	P	0.000491	3364.3	P	0.000491	3641.1	P	0.000491	3582.6	P	0.000491	3748.3	P	0.000491	3077.6	P	0.000491	3246.6	P	0.000491		33397
1629041_at	CG15357-RA /FEA=BDGP /GEN=CG15357 /DB_XREF=CG15357 FBgn0040719 /SEG=chr2L:-1946969,1947254 /MAP=22B6-22B6 /LEN=285 /DEF=(CG15357 gene symbol:CG15357 FBgn0040719 )	589.3	P	0.000491	546	P	0.000491	630.1	P	0.000491	570.3	P	0.000491	538.2	P	0.000491	540.9	P	0.000491	484	P	0.000491	585.6	P	0.000491	509.2	P	0.000491	528.5	P	0.000491	545.8	P	0.000491	564.6	P	0.000491	590	P	0.000491	415.3	P	0.000491	506.2	P	0.000491		50192
1627394_s_at	anterior open	411.6	P	0.000491	457.5	P	0.000491	460.7	P	0.000491	447.3	P	0.000491	464.4	P	0.000491	443.9	P	0.000491	417.1	P	0.000491	447.4	P	0.000491	444.7	P	0.000491	381	P	0.000491	560	P	0.000491	504.4	P	0.000491	402.6	P	0.000491	454.2	P	0.000491	415.3	P	0.000491		33392
1636689_at	CG4259-RA /FEA=BDGP /GEN=CG4259 /DB_XREF=CG4259 FBgn0031389 /SEG=chr2L:-2120781,2121778 /MAP=22C3-22C3 /LEN=935 /DEF=(CG4259 gene symbol:CG4259 FBgn0031389 (GO:0004263 chymotrypsin))	95.1	P	0.001165	144.3	P	0.000491	106	P	0.001432	116.7	P	0.001165	127.8	P	0.000944	124	P	0.001432	138.2	P	0.000491	86.7	P	0.000613	143.2	P	0.000762	121.2	P	0.001165	78.4	P	0.010972	88.3	P	0.002143	85.8	P	0.004591	122.8	P	0.000491	91.2	P	0.000491		33385
1633326_at	CG15356-RA /FEA=BDGP /GEN=CG15356 /DB_XREF=CG15356 FBgn0031377 /SEG=chr2L:-1978206,1982277 /MAP=22B8-22B8 /LEN=3072 /DEF=(CG15356 gene symbol:CG15356 FBgn0031377 )	73	A	0.122747	47.6	A	0.364945	79.9	A	0.122747	57.4	A	0.318883	64.6	A	0.181343	41.8	A	0.34162	28.1	A	0.216313	39.5	A	0.150085	26	A	0.413046	77.7	A	0.110449	67.3	A	0.122747	67.1	P	0.048099	63	A	0.198363	68.3	A	0.150145	82.3	M	0.054711		33370
1628942_at	CG15385-RA /FEA=BDGP /GEN=CG15385 /DB_XREF=CG15385 FBgn0031397 /SEG=chr2L:-2202138,2205138 /MAP=22D4-22D4 /LEN=2637 /DEF=(CG15385 gene symbol:CG15385 FBgn0031397 )	123.3	P	0.000491	91.8	P	0.000491	92	P	0.000491	110.6	P	0.001755	104.9	P	0.002607	61.3	P	0.002143	66.2	P	0.003159	99.9	P	0.000944	88.3	P	0.000762	67.4	P	0.000491	100.2	P	0.000762	134.9	P	0.000762	170.2	P	0.002143	126.3	P	0.000762	113.2	P	0.001432		33396
1629055_a_at	CG4233-RA /FEA=BDGP /GEN=CG4233 /DB_XREF=CG4233 FBgn0031380 /SEG=chr2L:-1986176,1989432 /MAP=22B8-22B8 /LEN=1584 /DEF=(CG4233 gene symbol:CG4233 FBgn0031380 (GO:0005739 mitochondrion) (GO:0004069 aspartate aminotransferase))	7442.9	P	0.000491	8161.5	P	0.000491	7888.1	P	0.000491	7665.5	P	0.000491	6972.1	P	0.000491	8098.8	P	0.000491	8622.2	P	0.000491	7847.5	P	0.000491	8743.5	P	0.000491	8770.2	P	0.000491	6978.5	P	0.000491	7045.5	P	0.000491	7554.8	P	0.000491	8024.7	P	0.000491	7969	P	0.000491
1641156_at	CG15379-RA /FEA=BDGP /GEN=CG15379 /DB_XREF=CG15379 FBgn0031386 /SEG=chr2L:-2063457,2063798 /MAP=22C2-22C2 /LEN=274 /DEF=(CG15379 gene symbol:CG15379 FBgn0031386 )	73.6	P	0.001165	56.4	P	0.003159	109.9	P	0.000613	101	P	0.001755	89.6	P	0.002607	101.1	P	0.003815	68.2	P	0.000944	74.2	P	0.003815	73.1	P	0.001432	104.2	P	0.006575	109.8	P	0.003159	74.2	P	0.001755	103.3	P	0.001755	113.1	P	0.002143	115.1	P	0.002607
1626439_at	CG15353-RA /FEA=BDGP /GEN=CG15353 /DB_XREF=CG15353 FBgn0040718 /SEG=chr2L:-2008418,2008858 /MAP=22B8-22B8 /LEN=359 /DEF=(CG15353 gene symbol:CG15353 FBgn0040718 )	351.9	P	0.001755	463.1	P	0.000613	487.4	P	0.000762	300.8	P	0.000944	451.2	P	0.000491	343.2	P	0.000613	476.7	P	0.000762	358.8	P	0.000944	406.8	P	0.000762	400.1	P	0.000944	401.8	P	0.000491	475.8	P	0.000762	457.1	P	0.000613	487.8	P	0.001165	445.9	P	0.001165		50191
1626437_at	CG15378-RA /FEA=BDGP /SEG=chr2L:-2034299,2038912	3.4	A	0.65838	30.5	A	0.122747	24.8	A	0.34162	53.7	A	0.088557	15.7	A	0.388782	6.5	A	0.51252	10.1	A	0.388756	37.5	P	0.048099	19.8	A	0.099061	22.3	A	0.150145	19	A	0.462489	35.7	A	0.135974	24.9	A	0.181343	12.7	A	0.388782	42.2	A	0.099061		53544
1630152_at	CG15380-RA /FEA=BDGP /GEN=CG15380 /DB_XREF=CG15380 FBgn0031387 /SEG=chr2L:-2068145,2069086 /MAP=22C2-22C2 /LEN=573 /DEF=(CG15380 gene symbol:CG15380 FBgn0031387 )	7.8	A	0.562354	19.3	A	0.150145	45.2	A	0.078906	11.2	A	0.462489	27	A	0.198363	28.3	A	0.198363	44.1	A	0.198363	6.3	A	0.51252	19.5	A	0.318883	31	A	0.318883	21.3	A	0.216313	42.7	M	0.054711	33	A	0.122747	42.9	A	0.181343	31.7	M	0.062021
1639589_at	CG10880-RA /FEA=BDGP /GEN=CG10880 /DB_XREF=CG10880 FBgn0031398 /SEG=chr2L:-2207538,2208865 /MAP=22D4-22D4 /LEN=1272 /DEF=(CG10880 gene symbol:CG10880 FBgn0031398 )	101.8	P	0.03202	38.4	A	0.099061	30.7	A	0.318883	42.5	A	0.135974	81.7	P	0.023995	56.6	A	0.122747	50	P	0.048099	50.1	A	0.088557	83.8	P	0.036797	41	A	0.275462	51.5	A	0.088557	73.2	A	0.099061	57.8	A	0.099006	67	A	0.122747	72.6	A	0.122747		33398
1633055_at	CG10874-RA /FEA=BDGP /GEN=CG10874 /DB_XREF=CG10874 FBgn0031395 /SEG=chr2L:-2182479,2184939 /MAP=22D1-22D3 /LEN=1570 /DEF=(CG10874 gene symbol:CG10874 FBgn0031395 )	549.4	P	0.000491	513.1	P	0.000491	575	P	0.000491	539	P	0.000491	561.7	P	0.000491	496.5	P	0.000613	540.2	P	0.000491	520.2	P	0.000491	557.1	P	0.000491	551.5	P	0.000491	585.1	P	0.000491	605.1	P	0.000613	577.8	P	0.000613	616	P	0.000491	573.4	P	0.000613		33394
1638122_a_at	CG10874-RB /FEA=BDGP /GEN=CG10874 /DB_XREF=CG10874 FBgn0031395 /SEG=chr2L:-2183273,2184939 /MAP=22D1-22D3 /LEN=549 /DEF=(CG10874 gene symbol:CG10874 FBgn0031395 )	79	P	0.048099	68.5	A	0.135974	75.7	A	0.135974	88.2	M	0.054711	111.1	A	0.070073	88.9	M	0.054711	92.4	P	0.023995	83.5	P	0.004591	104	P	0.012921	110.9	P	0.012921	88.2	P	0.003815	95.4	P	0.017732	117	P	0.006575	115.9	P	0.023995	142.7	P	0.017732		33394
1640531_at	CG15387-RA /FEA=BDGP /GEN=CG15387 /DB_XREF=CG15387 FBgn0031403 /SEG=chr2L:-2218364,2219407 /MAP=22D4-22D4 /LEN=690 /DEF=(CG15387 gene symbol:CG15387 FBgn0031403 )	29.5	A	0.110449	58.1	P	0.001432	74.6	P	0.003159	83.4	P	0.001165	90	P	0.005504	69.2	P	0.005504	47.2	P	0.006575	52.9	P	0.005504	35.3	P	0.001755	45.9	P	0.003815	36.1	P	0.042142	77.2	P	0.002607	34.9	P	0.010972	61.6	P	0.000762	38.4	P	0.007827		33403
1625679_at	CG15386-RA /FEA=BDGP /GEN=CG15386 /DB_XREF=CG15386 FBgn0040715 /SEG=chr2L:-2209076,2209735 /MAP=22D4-22D4 /LEN=606 /DEF=(CG15386 gene symbol:CG15386 FBgn0040715 )	1698.8	P	0.000491	1739.4	P	0.000491	1711.3	P	0.000491	1513.6	P	0.000491	1563.4	P	0.000491	1544.1	P	0.000491	1855.8	P	0.000491	1547.4	P	0.000491	1776.1	P	0.000491	1580.3	P	0.000491	1472.1	P	0.000491	1551.2	P	0.000491	1600.8	P	0.000491	1578	P	0.000491	1574.1	P	0.000491		50188
1626635_at	CG15381-RA /FEA=BDGP /GEN=CG15381 /DB_XREF=CG15381 FBgn0040716 /SEG=chr2L:-2095958,2102403 /MAP=22C3-22C3 /LEN=897 /DEF=(CG15381 gene symbol:CG15381 FLAGGED_PROBLEMATIC FBgn0040716 )	14.8	A	0.65838	8.7	A	0.783687	5.4	A	0.703191	1.7	A	0.877253	11.1	A	0.586955	11.4	A	0.724538	8.5	A	0.537511	13.8	A	0.537511	13.9	A	0.296809	22.5	A	0.318883	21.5	A	0.388782	19.2	A	0.235114	3.1	A	0.801637	1.7	A	0.951902	39	A	0.254899
1638097_at	CG15355-RA /FEA=BDGP /GEN=CG15355 /DB_XREF=CG15355 FBgn0031382 /SEG=chr2L:-1999438,2000599 /MAP=22B8-22B8 /LEN=690 /DEF=(CG15355 gene symbol:CG15355 FBgn0031382 )	160.6	P	0.015164	132.6	M	0.062021	138.9	P	0.03202	145.8	P	0.036797	118	P	0.020663	100.7	P	0.007827	101.7	P	0.015164	104.4	P	0.009283	143.6	P	0.012921	126.8	P	0.010972	128.7	P	0.007827	150.3	P	0.015164	132.4	P	0.023995	134.1	P	0.01771	167.3	P	0.015164
1623163_at	CG15354-RA /FEA=BDGP /GEN=CG15354 /DB_XREF=CG15354 FBgn0031383 /SEG=chr2L:-2001910,2004625 /MAP=22B8-22B8 /LEN=1406 /DEF=(CG15354 gene symbol:CG15354 FBgn0031383 )	12.7	A	0.48748	24.5	A	0.413046	21.2	A	0.254899	3.2	A	0.724538	26.2	A	0.413046	19.9	A	0.364945	5.4	A	0.537511	21.4	A	0.070073	1.6	A	0.972234	19	A	0.198363	12.9	A	0.635055	27.3	A	0.318883	13.7	A	0.34162	4.9	A	0.745101	5.4	A	0.703191
1627934_at	CG11723-RA /FEA=BDGP /GEN=CG11723 /DB_XREF=CG11723 FBgn0031391 /SEG=chr2L:-2138057,2139854 /MAP=22D1-22D1 /LEN=1725 /DEF=(CG11723 gene symbol:CG11723 FBgn0031391 )	335.6	P	0.000491	380.1	P	0.000613	369.6	P	0.000491	404.2	P	0.000491	402	P	0.000491	368.2	P	0.000491	406.8	P	0.000491	368.6	P	0.000491	453.8	P	0.000491	350	P	0.000491	388.7	P	0.000489	411.7	P	0.000491	392.2	P	0.000491	412.3	P	0.000491	443.4	P	0.000491		33388
1637329_a_at	CG31671-RA /FEA=BDGP /GEN=CG31671 /DB_XREF=CG31671 FBgn0051671 /SEG=chr2L:-2129916,2137742 /MAP=22D1-22D1 /LEN=5389 /DEF=(CG31671 gene symbol:CG31671 FBgn0051671 )	233.7	P	0.002143	265.5	P	0.003159	248.4	P	0.002607	252.8	P	0.004591	294.9	P	0.004591	258	P	0.001432	195	P	0.002607	288.1	P	0.000944	249.8	P	0.002607	251.3	P	0.002607	225.9	P	0.001755	259.6	P	0.001755	242.1	P	0.004591	182	P	0.007827	255.9	P	0.003159
1636550_at	Odorant-binding protein 22a	1419.4	P	0.000491	1481.7	P	0.000491	1619.8	P	0.000613	1559.2	P	0.000491	1240.5	P	0.000491	1384.3	P	0.000491	1323.9	P	0.000491	1644	P	0.000491	1305.5	P	0.000491	1211.6	P	0.000491	1157.1	P	0.000491	1219.6	P	0.000491	1037.8	P	0.000491	1114.3	P	0.000944	1157.1	P	0.000491		246672
1624470_at	CG31670-RA /FEA=BDGP /GEN=CG31670 /DB_XREF=CG31670 FBgn0051670 /SEG=chr2L:-1951899,1956184 /MAP=22B6-22B7 /LEN=2851 /DEF=(CG31670 gene symbol:CG31670 FBgn0051670 )	73.1	P	0.003815	68.5	P	0.010972	78.4	P	0.006564	69.4	P	0.023995	76.9	P	0.004591	76	P	0.003159	73	P	0.005504	83.2	P	0.003159	74.1	P	0.017732	91.4	P	0.004591	88.6	P	0.002143	88.7	P	0.006575	87.3	P	0.000944	82	P	0.027766	78.5	P	0.006575
1639843_at	CG31668-RA /FEA=BDGP /GEN=CG31668 /DB_XREF=CG31668 FBgn0051668 /SEG=chr2L:-2196470,2198996 /MAP=22D4-22D4 /LEN=1976 /DEF=(CG31668 gene symbol:CG31668 synonyms:(CG10879) FBgn0051668 )	17.3	A	0.275462	16.1	A	0.275462	25.7	A	0.165268	36.7	A	0.165268	13.6	A	0.364945	18	A	0.135974	8.9	A	0.437646	29.6	P	0.027766	3.1	A	0.764831	26.2	A	0.135974	14.5	A	0.462489	17.2	A	0.235169	24.9	P	0.036797	37.5	P	0.000944	15.3	A	0.413046		33395
1630572_at	capping protein beta	468.6	P	0.000491	407.3	P	0.000613	456.2	P	0.000613	385.2	P	0.000491	389.4	P	0.000491	480.7	P	0.000491	515.9	P	0.000491	501.2	P	0.000491	526	P	0.000491	512.2	P	0.000491	590.4	P	0.000491	494.5	P	0.000491	565.5	P	0.000491	520.2	P	0.000491	579.5	P	0.000491		33346
1631298_at	Odorant receptor 22b	8.5	A	0.681117	3.2	A	0.764831	1.5	A	0.900939	2.3	A	0.877253	2.1	A	0.957858	2	A	0.864026	2.4	A	0.724538	1.6	A	0.864026	1.5	A	0.963203	2.6	A	0.877253	2.8	A	0.783687	1.2	A	0.984836	3.2	A	0.703191	25.9	A	0.437646	3.3	A	0.889551		33336
1627207_at	CG14352-RA /FEA=BDGP /GEN=CG14352 /DB_XREF=CG14352 FBgn0031351 /SEG=chr2L:+1613086,1614245 /MAP=22A3-22A3 /LEN=1022 /DEF=(CG14352 gene symbol:CG14352 FBgn0031351 )	118.4	P	0.000944	115.7	P	0.000613	96.7	P	0.000613	98.7	P	0.002143	105.2	P	0.001755	97.9	P	0.001432	94.9	P	0.000491	108.8	P	0.000491	81.5	P	0.000613	98.7	P	0.000762	93	P	0.000491	94.4	P	0.000491	103.6	P	0.004591	96.4	P	0.000944	81.1	P	0.000613		33341
1629646_at	Odorant receptor 22a	3.2	A	0.65838	9.4	A	0.635055	22.9	A	0.34162	5.5	A	0.462489	11.8	A	0.611218	2.1	A	0.979337	4.7	A	0.586955	5.8	A	0.586955	6.2	A	0.801637	3.5	A	0.635055	11.3	A	0.703191	1.8	A	0.951902	2.7	A	0.877253	25.9	A	0.437646	29.3	A	0.318883		33335
1631311_at	CG14351-RA /FEA=BDGP /GEN=CG14351 /DB_XREF=CG14351 FBgn0031349 /SEG=chr2L:+1556824,1609283 /MAP=22A3-22A3 /LEN=4398 /DEF=(CG14351 gene symbol:CG14351 FBgn0031349 )	30.8	A	0.181343	31.9	A	0.088557	5.9	A	0.537511	34.3	A	0.198363	54.5	A	0.110449	36.5	A	0.078906	30.5	A	0.181343	35.3	A	0.254899	6.4	A	0.296809	37	A	0.150145	64.2	P	0.036797	26.4	A	0.198363	59.4	P	0.009283	54	P	0.027766	36.7	P	0.042142		33339
1638783_at	mitochondrial ribosomal protein L48	215.5	P	0.000944	259.2	P	0.000613	189.1	P	0.000491	250.3	P	0.000491	232.8	P	0.001165	178.1	P	0.000491	198.6	P	0.001432	232.8	P	0.000762	193.8	P	0.000944	185.5	P	0.000944	177.2	P	0.000762	190.8	P	0.000613	214.5	P	0.000944	195.3	P	0.001165	216.8	P	0.001755		33348
1629484_s_at	CG31666-RD /FEA=BDGP /GEN=CG31666 /DB_XREF=CG31666 FBgn0051666 /SEG=chr2L:+1654926,1699521 /MAP=22A5-22A8 /LEN=4618 /DEF=(CG31666 gene symbol:CG31666 synonyms:(CG10871 CG17649 CG17156) FBgn0051666 )	217.3	P	0.000491	166.3	P	0.000491	164.3	P	0.000613	217.8	P	0.000491	185.8	P	0.000491	203.9	P	0.000613	153.9	P	0.000762	246.6	P	0.000762	172.4	P	0.000491	191.6	P	0.000613	219.6	P	0.000491	176.3	P	0.000491	262.5	P	0.000491	155.4	P	0.000762	152.8	P	0.000491		33343
1628005_at	CG31666-RC /FEA=BDGP /GEN=CG31666 /DB_XREF=CG31666 FBgn0051666 /SEG=chr2L:+1669511,1700294 /MAP=22A5-22A8 /LEN=5049 /DEF=(CG31666 gene symbol:CG31666 synonyms:(CG10871 CG17649 CG17156) FBgn0051666 )	170.3	P	0.002143	211.8	P	0.001755	183.5	P	0.003815	183.8	P	0.000613	166.3	P	0.002607	159.6	P	0.002607	142.3	P	0.001432	186	P	0.001432	135.8	P	0.000762	138.5	P	0.001165	189.6	P	0.001165	175.5	P	0.003159	159.2	P	0.001165	112.5	P	0.006575	113	P	0.003815		33343
1631812_at	CG7295-RA /FEA=BDGP /GEN=CG7295 /DB_XREF=CG7295 FBgn0031372 /SEG=chr2L:+1871531,1872621 /MAP=22B4-22B4 /LEN=1090 /DEF=(CG7295 gene symbol:CG7295 FBgn0031372 )	631.8	P	0.000491	619.2	P	0.000491	613.4	P	0.000491	641	P	0.000491	605.8	P	0.000491	681.4	P	0.000491	619	P	0.000491	777.5	P	0.000491	547.9	P	0.000491	633.8	P	0.000491	645.6	P	0.000491	652.6	P	0.000491	681.9	P	0.000491	550.4	P	0.000491	414.8	P	0.000491		33365
1634296_s_at	CG17646-RB /FEA=BDGP /GEN=CG17646 /DB_XREF=CG17646 FBgn0031362 /SEG=chr2L:+1734190,1752278 /MAP=22B1-22B2 /LEN=2998 /DEF=(CG17646 gene symbol:CG17646 synonyms:(CG17647) FBgn0031362 (GO:0004009 ATP-binding cassette (ABC) transporter))	2238.8	P	0.000491	2286.2	P	0.000491	1936	P	0.000491	1984.9	P	0.000491	1756.3	P	0.000491	2319.3	P	0.000491	2541.4	P	0.000491	2626.3	P	0.000491	2444.3	P	0.000491	2564.3	P	0.000491	1807.6	P	0.000613	1534	P	0.000491	1842.6	P	0.000613	2119.1	P	0.000613	1941.5	P	0.000762		33354
1634494_at	CG17648-RA /FEA=BDGP /GEN=CG17648 /DB_XREF=CG17648 FBgn0031364 /SEG=chr2L:+1754013,1754516 /MAP=22B2-22B2 /LEN=503 /DEF=(CG17648 gene symbol:CG17648 FBgn0031364 )	424.5	P	0.000944	434.4	P	0.001755	487.8	P	0.001432	466.6	P	0.001165	465.8	P	0.001755	471.4	P	0.001432	390.8	P	0.002143	519.4	P	0.000613	412	P	0.001755	396.8	P	0.001432	422.1	P	0.000762	439.2	P	0.000762	422.3	P	0.001165	365	P	0.006575	366.3	P	0.003815		33357
1633775_at	CG31665-RA /FEA=BDGP /GEN=CG31665 /DB_XREF=CG31665 FBgn0051665 /SEG=chr2L:+1844663,1860216 /MAP=22B3-22B4 /LEN=5187 /DEF=(CG31665 gene symbol:CG31665 synonyms:(CG12704 CG15621) FBgn0051665 )	353.8	P	0.000613	324	P	0.000613	273.4	P	0.000491	343.9	P	0.000491	417.2	P	0.000491	457.4	P	0.000762	281.7	P	0.000613	429.1	P	0.000762	329.7	P	0.000613	292.9	P	0.000491	504.4	P	0.000613	442.6	P	0.000613	413	P	0.000491	334.6	P	0.000613	392.1	P	0.000491		33361
1637923_at	CG31938-RA /FEA=BDGP /GEN=CG31938 /DB_XREF=CG31938 FBgn0051938 /SEG=chr2L:+1730399,1731192 /MAP=22B1-22B1 /LEN=793 /DEF=(CG31938 gene symbol:CG31938 FBgn0051938 )	211.8	P	0.003815	206.8	P	0.003815	204.6	P	0.002143	236	P	0.003159	208.5	P	0.006575	186.5	P	0.005504	228.1	P	0.007827	177.2	P	0.003815	190.4	P	0.006575	224.2	P	0.003159	192.3	P	0.007827	212.8	P	0.007827	275.6	P	0.005504	230.7	P	0.007827	216.2	P	0.006575		319033
1623020_at	CG31937-RA /FEA=BDGP /GEN=CG31937 /DB_XREF=CG31937 FBgn0051937 /SEG=chr2L:+1731610,1732737 /MAP=22B1-22B1 /LEN=1127 /DEF=(CG31937 gene symbol:CG31937 FBgn0051937 )	953.6	P	0.003815	1129	P	0.004591	1080.3	P	0.003815	977	P	0.005504	1018.5	P	0.005504	1088.1	P	0.003815	1373.5	P	0.002143	1112.3	P	0.002607	1377.1	P	0.001755	1327.6	P	0.002607	1129.8	P	0.004591	1069.1	P	0.002607	1041.4	P	0.005504	1275.2	P	0.006575	1435.3	P	0.003159
1627075_at	Gustatory receptor 22e	2.4	A	0.929927	19.1	A	0.413046	4.1	A	0.818657	14.1	A	0.537511	15.9	A	0.745153	16.1	A	0.275462	1.7	A	0.945289	7.2	A	0.818657	16.3	A	0.537511	27.8	P	0.017732	6.2	A	0.586955	17.1	A	0.254899	13	A	0.562354	29.4	A	0.216313	15.9	A	0.611218		117498
1634065_s_at	Enolase	12349.3	P	0.000491	13635.4	P	0.000491	12427.1	P	0.000491	12808.1	P	0.000491	11926	P	0.000491	12026	P	0.000491	13356.6	P	0.000491	10093.5	P	0.000491	12942.5	P	0.000491	14271.1	P	0.000491	11574.2	P	0.000491	11579	P	0.000491	13789.6	P	0.000491	16655.3	P	0.000491	15918.3	P	0.000491		33351
1630565_at	CG17652-RA /FEA=BDGP /GEN=CG17652 /DB_XREF=CG17652 FBgn0031361 /SEG=chr2L:-1733067,1733928 /MAP=22B1-22B1 /LEN=735 /DEF=(CG17652 gene symbol:CG17652 FBgn0031361 )	144.4	P	0.002143	186.4	P	0.001432	128.6	P	0.001165	186.7	P	0.001755	181.9	P	0.002143	169.2	P	0.001432	129.6	P	0.000489	154.4	P	0.000762	153.4	P	0.001755	120.8	P	0.002607	158.7	P	0.001755	169.1	P	0.001755	164.5	P	0.009283	144.6	P	0.010972	235.4	P	0.000762		33353
1628020_at	CG15358-RA /FEA=BDGP /GEN=CG15358 /DB_XREF=CG15358 FBgn0031373 /SEG=chr2L:-1884079,1885721 /MAP=22B4-22B4 /LEN=1092 /DEF=(CG15358 gene symbol:CG15358 FBgn0031373 )	148.7	P	0.000491	229.5	P	0.000613	155	P	0.005504	164.9	P	0.000491	179.9	P	0.001432	196	P	0.003159	208.3	P	0.000762	153	P	0.001165	194.3	P	0.000613	206.9	P	0.000613	125.7	P	0.002607	196.1	P	0.000944	209.4	P	0.001165	146.7	P	0.000944	155	P	0.005504		33366
1638139_at	CG31664-RA /FEA=BDGP /GEN=CG31664 /DB_XREF=CG31664 FBgn0051664 /SEG=chr2L:-1826068,1827720 /MAP=22B3-22B3 /LEN=1449 /DEF=(CG31664 gene symbol:CG31664 synonyms:(CG15622) FBgn0051664 )	45.3	A	0.181284	50.5	A	0.275462	55.3	A	0.165268	34.1	A	0.254899	43.2	A	0.198363	4.9	A	0.611218	33.7	A	0.296809	28.9	A	0.110449	36.8	A	0.275462	57.2	A	0.341583	38.5	A	0.150145	37.8	A	0.165268	40.3	A	0.364945	39.6	A	0.413046	49.9	A	0.318883		33359
1629600_at	CG17660-RA /FEA=BDGP /GEN=CG17660 /DB_XREF=CG17660 FBgn0031356 /SEG=chr2L:-1708796,1712080 /MAP=22B1-22B1 /LEN=2333 /DEF=(CG17660 gene symbol:CG17660 FBgn0031356 )	886.9	P	0.000613	858.6	P	0.000491	843.6	P	0.000491	713	P	0.000491	862.5	P	0.000491	843.1	P	0.000491	689	P	0.000491	766.3	P	0.000491	775.4	P	0.000491	724	P	0.000491	825.6	P	0.000613	790.7	P	0.000491	721.2	P	0.000491	685.1	P	0.000491	834.9	P	0.000491		33347
1623276_at	CG31663-RA /FEA=BDGP /GEN=CG31663 /DB_XREF=CG31663 FBgn0051663 /SEG=chr2L:-1860273,1882309 /MAP=22B4-22B4 /LEN=3650 /DEF=(CG31663 gene symbol:CG31663 synonyms:(CG15360 CG15359) FBgn0051663 )	330.6	P	0.000613	314.2	P	0.000762	265	P	0.000491	275.7	P	0.000491	287.5	P	0.000491	297.2	P	0.000491	357.6	P	0.000491	305	P	0.000491	352.7	P	0.000613	327.9	P	0.000491	366	P	0.000491	286.4	P	0.000491	316.6	P	0.000491	346.7	P	0.000491	316.3	P	0.000491		33363
1640543_at	CG18132-RA /FEA=BDGP /GEN=CG18132 /DB_XREF=CG18132 FBgn0031345 /SEG=chr2L:-1518462,1519104 /MAP=22A2-22A2 /LEN=642 /DEF=(CG18132 gene symbol:CG18132 FBgn0031345 )	449.7	P	0.000491	508.1	P	0.000613	481.1	P	0.000491	502.5	P	0.000613	414.2	P	0.000491	492	P	0.000491	469.7	P	0.000491	518	P	0.000491	442.5	P	0.000491	440.1	P	0.000491	511.7	P	0.000491	481.7	P	0.000491	406.4	P	0.000491	374.7	P	0.000613	406	P	0.000491		33333
1631591_at	CG31935-RA /FEA=BDGP /GEN=CG31935 /DB_XREF=CG31935 FBgn0051935 /SEG=chr2L:-1596708,1612791 /MAP=22A3-22A3 /LEN=2805 /DEF=(CG31935 gene symbol:CG31935 synonyms:(CG10870 CG7373) FBgn0051935 )	314.5	P	0.000491	206.9	P	0.000491	240.7	P	0.000491	225.5	P	0.000944	241.8	P	0.000944	267.3	P	0.000491	241.4	P	0.000491	315.7	P	0.000491	272	P	0.000491	237.9	P	0.000491	299.2	P	0.000491	310	P	0.000491	284.1	P	0.000491	259.3	P	0.000491	239.1	P	0.000491		33338
1633058_at	CG7428-RA /FEA=BDGP /GEN=CG7428 /DB_XREF=CG7428 FBgn0031346 /SEG=chr2L:-1519197,1519850 /MAP=22A2-22A2 /LEN=653 /DEF=(CG7428 gene symbol:CG7428 FBgn0031346 )	22.3	A	0.088557	29.4	P	0.003815	20.1	A	0.235169	7.4	A	0.48748	41.2	P	0.027766	32.5	P	0.027766	41.6	P	0.023995	4	A	0.611218	19.1	A	0.181343	20.6	A	0.181343	5.9	A	0.48748	10.1	A	0.254899	42.1	P	0.017732	30.1	P	0.023995	36.4	A	0.110449
1624835_at	CG10869-RA /FEA=BDGP /GEN=CG10869 /DB_XREF=CG10869 FBgn0031347 /SEG=chr2L:-1586523,1588936 /MAP=22A3-22A3 /LEN=2350 /DEF=(CG10869 gene symbol:CG10869 FBgn0031347 )	3618	P	0.000491	3429.7	P	0.000491	3930.4	P	0.000491	3792.4	P	0.000491	3878.8	P	0.000491	4334.2	P	0.000491	3376.9	P	0.000491	4131.2	P	0.000491	3288	P	0.000491	3582.8	P	0.000491	3910.7	P	0.000491	3993.7	P	0.000491	3736.5	P	0.000491	3182.8	P	0.000491	3285.8	P	0.000491		33337
1630378_at	CG17657-RA /FEA=BDGP /GEN=CG17657 /DB_XREF=CG17657 FBgn0031358 /SEG=chr2L:-1712963,1717526 /MAP=22B1-22B1 /LEN=3614 /DEF=(CG17657 gene symbol:CG17657 FBgn0031358 )	240.9	P	0.000944	275	P	0.000762	208	P	0.001755	225.4	P	0.004591	249.2	P	0.000762	216.2	P	0.002143	243.4	P	0.001432	199.8	P	0.000762	232.1	P	0.001432	195	P	0.000613	191.6	P	0.003815	242.2	P	0.001165	224.1	P	0.001755	277	P	0.004591	249.1	P	0.001432		33349
1626651_at	CG15623-RA /FEA=BDGP /GEN=CG15623 /DB_XREF=CG15623 FBgn0031367 /SEG=chr2L:-1833456,1834222 /MAP=22B3-22B3 /LEN=709 /DEF=(CG15623 gene symbol:CG15623 FBgn0031367 )	1430.6	P	0.000491	1105.5	P	0.000491	1377.4	P	0.000491	1313.4	P	0.000491	1241	P	0.000491	1390.9	P	0.000491	1220.4	P	0.000491	1454.8	P	0.000491	1210	P	0.000491	1302.2	P	0.000491	1336.3	P	0.000491	1324.7	P	0.000491	1233.1	P	0.000491	1027.3	P	0.000491	1110.6	P	0.000491		33360
1625651_at	CG18317-RA /FEA=BDGP /GEN=CG18317 /DB_XREF=CG18317 FBgn0031359 /SEG=chr2L:-1718552,1726056 /MAP=22B1-22B1 /LEN=1776 /DEF=(CG18317 gene symbol:CG18317 FBgn0031359 (GO:0005386 carrier) (GO:0005740 mitochondrial membrane))	529.6	P	0.000491	507.7	P	0.000491	495.7	P	0.000491	541.7	P	0.000613	390	P	0.000491	540.8	P	0.000491	636.9	P	0.000491	583.4	P	0.000491	616.5	P	0.000491	664.5	P	0.000491	687.9	P	0.000491	630.1	P	0.000491	806.1	P	0.000491	698	P	0.000613	840.7	P	0.000491		33350
1639313_at	CG17650-RA /FEA=BDGP /GEN=CG17650 /DB_XREF=CG17650 FBgn0031365 /SEG=chr2L:-1759950,1760743 /MAP=22B2-22B2 /LEN=519 /DEF=(CG17650 gene symbol:CG17650 FBgn0031365 )	646	P	0.000491	564.3	P	0.000491	610.5	P	0.000491	567	P	0.000491	539.8	P	0.000491	614.5	P	0.000491	594	P	0.000491	579.3	P	0.000491	606.1	P	0.000491	591.4	P	0.000491	583.6	P	0.000491	600.4	P	0.000491	516.9	P	0.000491	476	P	0.000491	617.3	P	0.000491		33358
1632626_at	CG17712-RA /FEA=BDGP /SEG=chr2L:-1752351,1753781	188.6	P	0.000944	202.9	P	0.000944	188.7	P	0.001432	161	P	0.000613	153.9	P	0.000613	171.8	P	0.000491	173.7	P	0.000613	157.5	P	0.000491	157	P	0.000491	150.2	P	0.001432	176.3	P	0.001755	185.8	P	0.000613	175.4	P	0.001165	184.8	P	0.002607	176.4	P	0.000762		33356
1631856_a_at	Rieske iron-sulfur protein	7635.1	P	0.000491	8778	P	0.000491	7326	P	0.000491	7444.9	P	0.000491	6967.6	P	0.000491	7467.6	P	0.000491	9359.1	P	0.000491	6574.8	P	0.000491	8972.3	P	0.000491	9798.6	P	0.000491	6337.3	P	0.000491	7412.1	P	0.000491	8291	P	0.000491	10956.1	P	0.000491	10477	P	0.000491		44390
1641174_at	Rieske iron-sulfur protein	2088.5	P	0.000491	2437.4	P	0.000491	2170.7	P	0.000491	1973	P	0.000491	1892.5	P	0.000491	1934.3	P	0.000491	2567.1	P	0.000491	1592.6	P	0.000491	2715.7	P	0.000491	2423.6	P	0.000491	1820.5	P	0.000491	2014.7	P	0.000491	1981.5	P	0.000491	3043.5	P	0.000491	2744.9	P	0.000491		44390
1625222_at	Gustatory receptor 22f	31.6	A	0.078906	23.9	P	0.009283	35	P	0.027766	53	A	0.088557	2.3	A	0.724538	34.4	A	0.099061	20	A	0.135974	36.3	M	0.054711	20.1	A	0.088557	30.5	A	0.099061	24.3	A	0.078906	22.9	A	0.181343	21.3	A	0.150145	38.4	A	0.088557	26.7	P	0.048099		117349
1640278_at	CG31933-RA /FEA=BDGP /GEN=CG31933 /DB_XREF=CG31933 FBgn0051933 /SEG=chr2L:-1822934,1824996 /MAP=22B3-22B3 /LEN=2062 /DEF=(CG31933 gene symbol:CG31933 synonyms:(CG15622) FBgn0051933 )	290.7	P	0.000491	265.1	P	0.000491	268.1	P	0.000491	263.3	P	0.000491	256.5	P	0.000491	302.1	P	0.000491	277.3	P	0.000613	378.1	P	0.000491	230.4	P	0.000491	312.8	P	0.000491	300.5	P	0.000491	269.6	P	0.000491	307.3	P	0.000491	188.2	P	0.000491	273.9	P	0.000944		326176
1636477_at	CG31934-RA /FEA=BDGP /GEN=CG31934 /DB_XREF=CG31934 FBgn0051934 /SEG=chr2L:-1672296,1672981 /MAP=22A7-22A7 /LEN=685 /DEF=(CG31934 gene symbol:CG31934 FLAGGED_PROBLEMATIC FBgn0051934 )	1	A	0.96798	11.1	A	0.275462	5.9	A	0.801695	15	A	0.388782	2.3	A	0.921094	19.9	A	0.254899	1.4	A	0.724538	16.9	A	0.275462	4.8	A	0.562354	6	A	0.783687	1.9	A	0.764831	1.5	A	0.921094	12.4	A	0.48748	1.7	A	0.963203	1.2	A	0.951902		319032
1628374_at	Gustatory receptor 22a	19.8	A	0.296809	42.9	A	0.122747	38.3	A	0.181343	56.7	A	0.099061	47.2	A	0.150145	53.3	A	0.088557	57.9	A	0.181343	32.5	A	0.165268	31.3	A	0.198363	36.2	A	0.135974	39.3	A	0.070073	40.8	A	0.078906	52.8	M	0.062021	50.1	A	0.198363	42.3	A	0.275462		117500
1625871_at	Gustatory receptor 22c	6.8	A	0.877253	1.2	A	0.990717	3.8	A	0.703191	17.7	A	0.537511	20.3	A	0.181343	5.2	A	0.764831	3.3	A	0.849915	7.4	A	0.46248	3.5	A	0.801637	8.3	A	0.537511	2.6	A	0.929927	3.3	A	0.681117	15.2	A	0.51252	3.7	A	0.976005	5	A	0.745101		117499
1628647_at	antennal protein 5	223.1	P	0.000944	213.6	P	0.000944	169.4	P	0.002143	262	P	0.001432	278	P	0.000613	53.1	P	0.023995	49.1	A	0.110449	42.9	A	0.235169	45.2	M	0.062021	2.1	A	0.724538	53.9	A	0.110449	62.8	A	0.165268	53.2	A	0.181343	74	A	0.181343	10.1	A	0.611218		33317
1636466_s_at	Cytoplasmic dynein light chain 2	4596.5	P	0.000491	4336.7	P	0.000491	4772.5	P	0.000491	4854.1	P	0.000491	4595.3	P	0.000491	5094.7	P	0.000491	4386.3	P	0.000491	5195.3	P	0.000491	4264.1	P	0.000491	4555.6	P	0.000491	4541.1	P	0.000491	4603.3	P	0.000491	4735	P	0.000491	3684.4	P	0.000491	3862.3	P	0.000491		33319
1625918_a_at	CG14346-RA /FEA=BDGP /GEN=CG14346 /DB_XREF=CG14346 FBgn0031337 /SEG=chr2L:+1369767,1370713 /MAP=22A1-22A1 /LEN=844 /DEF=(CG14346 gene symbol:CG14346 FBgn0031337 )	943.1	P	0.000491	929.7	P	0.000491	943.2	P	0.000491	879.4	P	0.000491	951.6	P	0.000491	984.7	P	0.000491	861.1	P	0.000491	1129.4	P	0.000491	874	P	0.000491	918.5	P	0.000491	886.8	P	0.000491	909	P	0.000491	895.1	P	0.000491	766.8	P	0.000491	785.2	P	0.000491		33325
1626053_at	antisense construct	100.6	P	0.000613	86.9	P	0.002607	87	P	0.000613	113.9	P	0.001429	109.3	P	0.001432	112	P	0.000944	86.1	P	0.001755	135.4	P	0.001165	106.9	P	0.000613	92.4	P	0.002607	181.2	P	0.001755	122	P	0.003159	124.7	P	0.001432	140	P	0.000944	127.6	P	0.005504		33314
1638750_at	CG5440-RA /FEA=BDGP /GEN=CG5440 /DB_XREF=CG5440 FBgn0031331 /SEG=chr2L:+1335934,1336429 /MAP=22A1-22A1 /LEN=495 /DEF=(CG5440 gene symbol:CG5440 FBgn0031331 (GO:0004840 ubiquitin conjugating enzyme))	293.3	P	0.000944	287.4	P	0.000944	349.6	P	0.001165	288.9	P	0.000762	312.6	P	0.001165	295.8	P	0.001165	234.9	P	0.000762	314.9	P	0.000613	237.2	P	0.000491	287.6	P	0.000613	296.1	P	0.000613	282.1	P	0.000613	305.6	P	0.000762	221.1	P	0.001755	305.6	P	0.001165		33318
1638892_at	CG5397-RA /FEA=BDGP /GEN=CG5397 /DB_XREF=CG5397 FBgn0031327 /SEG=chr2L:+1241703,1243871 /MAP=21F3-21F3 /LEN=2088 /DEF=(CG5397 gene symbol:CG5397 FBgn0031327 (GO:0004772 sterol O-acyltransferase))	575	P	0.000491	683.8	P	0.000491	662.8	P	0.000491	523.3	P	0.000613	715.9	P	0.000491	508.8	P	0.000613	644.2	P	0.000491	527.4	P	0.000491	656.8	P	0.000491	643.4	P	0.000613	626.6	P	0.000491	706.5	P	0.000491	624.8	P	0.000613	701.3	P	0.000491	630.8	P	0.000613		33313
1630377_at	CG31928-RA /FEA=BDGP /GEN=CG31928 /DB_XREF=CG31928 FBgn0051928 /SEG=chr2L:+1493979,1495236 /MAP=22A2-22A2 /LEN=1257 /DEF=(CG31928 gene symbol:CG31928 synonyms:(CG10872) FBgn0051928 )	10.9	A	0.537511	4.6	A	0.724538	3.1	A	0.818657	4.1	A	0.65838	4.7	A	0.462489	11.1	A	0.586955	17.1	A	0.34162	17.6	A	0.437646	7.7	A	0.65838	19.1	A	0.388782	1.2	A	0.635055	1.2	A	0.849855	2.2	A	0.437646	14.3	A	0.413046	12.9	A	0.562354		326175
1638332_at	CG31926-RA /FEA=BDGP /GEN=CG31926 /DB_XREF=CG31926 FBgn0051926 /SEG=chr2L:+1497412,1498645 /MAP=22A2-22A2 /LEN=1233 /DEF=(CG31926 gene symbol:CG31926 synonyms:(CG10872) FBgn0051926 )	23.1	A	0.198363	17.7	A	0.586955	24.2	A	0.275462	26.7	A	0.254899	5.4	A	0.724538	23.5	A	0.216313	18.2	A	0.34162	18	A	0.537511	13	A	0.537511	38.9	A	0.070073	5.1	A	0.65838	28.9	A	0.198363	20.7	A	0.745101	28.4	A	0.586955	17.5	A	0.537511		326174
1633182_at	CG31661-RA /FEA=BDGP /GEN=CG31661 /DB_XREF=CG31661 FBgn0051661 /SEG=chr2L:+1498919,1500101 /MAP=22A2-22A2 /LEN=1182 /DEF=(CG31661 gene symbol:CG31661 synonyms:(CG10872) FBgn0051661 )	25.6	A	0.078906	17.2	A	0.198363	4.6	A	0.51252	2.1	A	0.724538	21.1	A	0.216313	34.8	A	0.181343	3.2	A	0.65838	27.9	A	0.198363	35.1	A	0.088557	10.4	A	0.51252	13.9	A	0.413046	21.8	A	0.296809	4.9	A	0.437646	25.5	A	0.254847	39.6	A	0.099061		33330
1627876_at	CG5556-RA /FEA=BDGP /GEN=CG5556 /DB_XREF=CG5556 FBgn0031332 /SEG=chr2L:-1353525,1354535 /MAP=22A1-22A1 /LEN=954 /DEF=(CG5556 gene symbol:CG5556 FBgn0031332 )	767.2	P	0.000491	817.3	P	0.000613	850.4	P	0.000491	772.1	P	0.000491	766.8	P	0.000491	934	P	0.000491	732.3	P	0.000491	986.5	P	0.000491	767.9	P	0.000491	868.6	P	0.000613	838.9	P	0.000491	861.6	P	0.000491	857.8	P	0.000491	841.1	P	0.000613	765.1	P	0.000613		33320
1628497_at	CG7420-RA /FEA=BDGP /GEN=CG7420 /DB_XREF=CG7420 FBgn0031344 /SEG=chr2L:-1502495,1504569 /MAP=22A2-22A2 /LEN=1528 /DEF=(CG7420 gene symbol:CG7420 FBgn0031344 )	194.6	P	0.001755	235.2	P	0.000762	189	P	0.003159	205.6	P	0.001432	184.8	P	0.009283	171.6	P	0.003815	182.3	P	0.000762	183.9	P	0.002143	194.9	P	0.000944	173.6	P	0.006575	169.8	P	0.001432	198	P	0.012921	191.5	P	0.003159	160.7	P	0.003815	184.1	P	0.001755		33332
1636905_at	leak	245.7	P	0.000491	219.9	P	0.000613	282.1	P	0.000613	187.8	P	0.000491	265.1	P	0.000491	269.9	P	0.000491	190.6	P	0.000613	234.7	P	0.000491	198.8	P	0.000491	179.4	P	0.000491	237.3	P	0.000613	258.2	P	0.000491	208.4	P	0.000491	235.5	P	0.000491	192.8	P	0.000491		44522
1640111_s_at	CG18131-RE /FEA=BDGP /GEN=CG18131 /DB_XREF=CG18131 FBgn0031343 /SEG=chr2L:-1500114,1502426 /MAP=22A2-22A2 /LEN=1902 /DEF=(CG18131 gene symbol:CG18131 FBgn0031343 )	1284.9	P	0.000491	1229.9	P	0.000491	1198.2	P	0.000491	1371.5	P	0.000491	1245.3	P	0.000491	1320.2	P	0.000491	1141.8	P	0.000491	1470.1	P	0.000491	1168.3	P	0.000491	1169.5	P	0.000491	1339.2	P	0.000491	1368	P	0.000491	1229.9	P	0.000491	1180.8	P	0.000491	1117.6	P	0.000491		33331
1623008_at	CG5565-RA /FEA=BDGP /GEN=CG5565 /DB_XREF=CG5565 FBgn0031335 /SEG=chr2L:-1356615,1357590 /MAP=22A1-22A1 /LEN=903 /DEF=(CG5565 gene symbol:CG5565 FBgn0031335 )	2112.2	P	0.000491	2083	P	0.000491	2103.9	P	0.000491	2109.8	P	0.000491	2061.8	P	0.000491	2287.9	P	0.000491	1980.7	P	0.000491	2348.6	P	0.000491	1880.5	P	0.000491	2202.9	P	0.000491	2220	P	0.000491	2273.8	P	0.000491	1960.4	P	0.000491	1836.9	P	0.000491	1793.5	P	0.000491		33323
1638910_at	CG5561-RA /FEA=BDGP /GEN=CG5561 /DB_XREF=CG5561 FBgn0031333 /SEG=chr2L:-1354635,1355775 /MAP=22A1-22A1 /LEN=1091 /DEF=(CG5561 gene symbol:CG5561 FBgn0031333 )	1255.8	P	0.000491	1254.6	P	0.000491	1386.2	P	0.000491	1244	P	0.000491	1297.2	P	0.000491	1537.7	P	0.000613	1234.2	P	0.000491	1569.9	P	0.000491	1177.8	P	0.000491	1302.4	P	0.000491	1349.2	P	0.000491	1422.8	P	0.000491	1319.4	P	0.000491	1099.1	P	0.000491	1093.6	P	0.000491		319030/
1623927_at	CG31925-RA /FEA=BDGP /GEN=CG31925 /DB_XREF=CG31925 FBgn0051925 /SEG=chr2L:-1475015,1475709 /MAP=22A2-22A2 /LEN=694 /DEF=(CG31925 gene symbol:CG31925 FLAGGED_PROBLEMATIC FBgn0051925 )	6.3	A	0.724538	4.8	A	0.681117	5.9	A	0.437646	8.5	A	0.681117	31.2	A	0.318883	28.7	A	0.318883	17.4	A	0.764831	4	A	0.764831	4.5	A	0.801637	4.2	A	0.724538	15.1	A	0.462489	3.4	A	0.681158	5.2	A	0.783687	20.9	A	0.65838	23.8	A	0.611218		319031
1630011_at	CG31659-RA /FEA=BDGP /GEN=CG31659 /DB_XREF=CG31659 FBgn0051659 /SEG=chr2L:-1360636,1361450 /MAP=22A1-22A1 /LEN=580 /DEF=(CG31659 gene symbol:CG31659 synonyms:(CG16933) FLAGGED_PROBLEMATIC FBgn0051659 )	2398.4	P	0.000491	2043.5	P	0.000491	2587.6	P	0.000491	2345.3	P	0.000491	2269.3	P	0.000491	2427.4	P	0.000491	2318.9	P	0.000491	2570.2	P	0.000491	2109.5	P	0.000491	2173.9	P	0.000491	2517.4	P	0.000491	2426.4	P	0.000491	2227.3	P	0.000491	1808.1	P	0.000491	2063.9	P	0.000491		318875
1628274_a_at	CG31924-RA /FEA=BDGP /GEN=CG31924 /DB_XREF=CG31924 FBgn0051924 /SEG=chr2L:-1355763,1356585 /MAP=22A1-22A1 /LEN=762 /DEF=(CG31924 gene symbol:CG31924 FLAGGED_PROBLEMATIC FBgn0051924 )	743.1	P	0.000491	773.4	P	0.000613	853.6	P	0.000613	648.9	P	0.000491	768.7	P	0.000613	756.6	P	0.000491	629.8	P	0.000491	743.9	P	0.000491	592.1	P	0.000491	702.7	P	0.000613	637.3	P	0.000491	733.1	P	0.000491	649.3	P	0.000491	618.3	P	0.000613	611.5	P	0.000613		319030/
1628782_at	CG4341-RA /FEA=BDGP /SEG=chr2L:+924459,959765	172.4	P	0.000944	154.2	P	0.002607	191.6	P	0.003815	181.5	P	0.000944	188.3	P	0.001755	148.5	P	0.000491	112	P	0.002143	203.8	P	0.000762	137.4	P	0.000613	189.1	P	0.007827	191.2	P	0.000762	199.7	P	0.000944	169.5	P	0.000941	123	P	0.002143	124.1	P	0.003159		33276
1623996_at	CG5001-RA /FEA=BDGP /GEN=CG5001 /DB_XREF=CG5001 FBgn0031322 /SEG=chr2L:+1187921,1198472 /MAP=21F2-21F2 /LEN=1818 /DEF=(CG5001 gene symbol:CG5001 FBgn0031322 (GO:0003773 heat shock protein))	717.2	P	0.000491	719	P	0.000491	777.1	P	0.000491	670	P	0.000491	791.5	P	0.000491	735.8	P	0.000491	794.7	P	0.000491	764.1	P	0.000491	729.1	P	0.000491	818.4	P	0.000491	873.8	P	0.000491	846	P	0.000491	827.4	P	0.000491	800.2	P	0.000491	885.4	P	0.000491		33308
1632876_a_at	CG4896-RB /FEA=BDGP /GEN=CG4896 /DB_XREF=CG4896 FBgn0031319 /SEG=chr2L:+1179371,1184120 /MAP=21F2-21F2 /LEN=3080 /DEF=(CG4896 gene symbol:CG4896 FBgn0031319 (GO:0003723 RNA binding))	662.6	P	0.000491	633	P	0.000491	646.5	P	0.000491	643.9	P	0.000489	671.6	P	0.000491	648	P	0.000491	586.1	P	0.000491	692.7	P	0.000491	586.9	P	0.000491	605.3	P	0.000491	707.4	P	0.000491	667.1	P	0.000491	649.2	P	0.000491	558.4	P	0.000491	582.1	P	0.000491		33305
1624028_at	CG4415-RA /FEA=BDGP /GEN=CG4415 /DB_XREF=CG4415 FBgn0031296 /SEG=chr2L:+1038900,1040351 /MAP=21E2-21E2 /LEN=1379 /DEF=(CG4415 gene symbol:CG4415 FBgn0031296 (GO:0005854 nascent polypeptide-associated complex) (GO:0003754 chaperone) (GO:0006444 . . .	285.7	P	0.001755	231.3	P	0.001755	350	P	0.001165	322.9	P	0.000491	270.1	P	0.000762	288	P	0.001165	267	P	0.001755	330.9	P	0.001755	242.5	P	0.003159	228.2	P	0.002143	344.5	P	0.001165	303	P	0.000613	251.4	P	0.000944	354.8	P	0.002607	232.4	P	0.003815		33279
1637772_at	CG4726-RA /FEA=BDGP /GEN=CG4726 /DB_XREF=CG4726 FBgn0031307 /SEG=chr2L:+1144868,1149061 /MAP=21F1-21F1 /LEN=2027 /DEF=(CG4726 gene symbol:CG4726 FBgn0031307 (GO:0005316 high affinity inorganic phosphate:sodium symporter))	135.6	P	0.007827	136.6	P	0.003815	143.6	P	0.010972	129.9	P	0.017732	103.4	P	0.015164	132.2	P	0.023995	136.2	P	0.009283	131.6	P	0.003159	89.4	P	0.002143	112	P	0.001432	63.3	P	0.003815	71.2	A	0.088557	81.2	P	0.007827	79.4	P	0.048099	123.6	P	0.020663		33292
1634419_at	CG4775-RA /FEA=BDGP /GEN=l(2)k00619 /DB_XREF=CG4775 FBgn0031312 /SEG=chr2L:+1160344,1161887 /MAP=21F2-21F2 /LEN=1255 /DEF=(CG4775 gene symbol:l(2)k00619 FBgn0031312 )	263.4	P	0.000613	290	P	0.000613	266.5	P	0.001165	296.5	P	0.000944	310.9	P	0.000491	274.6	P	0.001165	246.7	P	0.000613	327.6	P	0.000613	293	P	0.000491	288.2	P	0.000613	268.2	P	0.000613	270.4	P	0.000491	329.6	P	0.000613	266.2	P	0.000613	313.2	P	0.000491		33298
1636678_at	CG14343-RA /FEA=BDGP /GEN=CG14343 /DB_XREF=CG14343 FBgn0031325 /SEG=chr2L:+1221028,1221705 /MAP=21F3-21F3 /LEN=612 /DEF=(CG14343 gene symbol:CG14343 FBgn0031325 )	3.9	A	0.849855	10.1	A	0.462489	6.2	A	0.724538	28.9	A	0.275462	9.4	A	0.65838	1.6	A	0.877253	29.9	A	0.135974	3.6	A	0.783687	2.5	A	0.864026	23.2	A	0.413046	13.9	A	0.537511	19	A	0.34162	6.3	A	0.635055	9.5	A	0.783687	3.6	A	0.65838		33311
1637590_at	CG5156-RA /FEA=BDGP /GEN=CG5156 /DB_XREF=CG5156 FBgn0031326 /SEG=chr2L:+1229642,1231137 /MAP=21F3-21F3 /LEN=1257 /DEF=(CG5156 gene symbol:CG5156 FLAGGED_PROBLEMATIC FBgn0031326 )	39.3	A	0.216313	25.1	P	0.012921	22.2	A	0.150145	23.7	P	0.036797	30.4	A	0.235169	26.8	A	0.150145	14.3	A	0.275413	16	A	0.318883	21.5	A	0.165268	21.4	A	0.181343	29.1	A	0.235169	23.1	A	0.235169	2	A	0.889551	25.9	A	0.275462	27.9	A	0.275462		33312
1640988_at	CG14339-RA /FEA=BDGP /GEN=CG14339 /DB_XREF=CG14339 FBgn0031301 /SEG=chr2L:+1110204,1114368 /MAP=21F1-21F1 /LEN=3275 /DEF=(CG14339 gene symbol:CG14339 FBgn0031301 )	172.5	P	0.002143	165.5	P	0.001432	175.9	P	0.001432	167.8	P	0.002143	154.6	P	0.001432	232.9	P	0.000613	125.5	P	0.003159	231.2	P	0.000944	163.8	P	0.003159	147.1	P	0.002143	202	P	0.001432	191.8	P	0.003815	161.9	P	0.003815	176.4	P	0.002607	118.3	P	0.002607		33286
1629810_at	CG14340-RA /FEA=BDGP /GEN=CG14340 /DB_XREF=CG14340 FBgn0031302 /SEG=chr2L:+1114653,1115573 /MAP=21F1-21F1 /LEN=597 /DEF=(CG14340 gene symbol:CG14340 FBgn0031302 )	34	P	0.048099	36.6	A	0.135974	36.2	A	0.181343	28	A	0.275462	54.7	A	0.070073	46.1	P	0.020663	6.1	A	0.48748	26.7	A	0.216313	48.1	M	0.062021	27.7	A	0.150145	32.5	A	0.110449	35.9	A	0.122747	34	A	0.216313	12.7	A	0.48748	48.4	A	0.150145		33287
1634657_at	CG5011-RA /FEA=BDGP /GEN=CG5011 /DB_XREF=CG5011 FBgn0040723 /SEG=chr2L:+1201902,1202886 /MAP=21F2-21F2 /LEN=984 /DEF=(CG5011 gene symbol:CG5011 FLAGGED_PROBLEMATIC FBgn0040723 )	732.2	P	0.000491	875	P	0.000491	768.9	P	0.000613	729.5	P	0.000491	472.6	P	0.000491	790.5	P	0.000613	848.2	P	0.000491	745.6	P	0.000491	778.1	P	0.000491	817.2	P	0.000491	656.7	P	0.000491	708.6	P	0.000613	613	P	0.000944	585.1	P	0.000944	673.7	P	0.000613		50196
1627204_at	CG4749-RA /FEA=BDGP /GEN=CG4749 /DB_XREF=CG4749 FBgn0031308 /SEG=chr2L:+1149498,1151120 /MAP=21F1-21F2 /LEN=1622 /DEF=(CG4749 gene symbol:CG4749 FBgn0031308 )	145.4	P	0.015164	207.8	P	0.010972	212.1	P	0.015164	189.9	P	0.023995	213.9	P	0.003815	151.2	P	0.012921	197.7	P	0.007827	227.1	P	0.009283	164.4	P	0.007827	194.7	P	0.015164	160.8	P	0.010972	155	P	0.012921	188.2	P	0.010972	169.6	P	0.017732	155.9	P	0.010972		33293
1632717_a_at	CG14341-RB /FEA=BDGP /GEN=CG14341 /DB_XREF=CG14341 FBgn0031315 /SEG=chr2L:+1168225,1168879 /MAP=21F2-21F2 /LEN=594 /DEF=(CG14341 gene symbol:CG14341 FBgn0031315 )	484.8	P	0.000491	396.3	P	0.000491	580.4	P	0.000491	512.6	P	0.000491	415.3	P	0.000489	323.9	P	0.000613	436.4	P	0.000491	362.4	P	0.000491	342	P	0.000491	387.3	P	0.000491	358.4	P	0.000491	393.8	P	0.000491	429	P	0.000613	387.6	P	0.000491	401	P	0.000491		33301
1626149_at	CG14341-RA /FEA=BDGP /GEN=CG14341 /DB_XREF=CG14341 FBgn0031315 /SEG=chr2L:+1168225,1168879 /MAP=21F2-21F2 /LEN=654 /DEF=(CG14341 gene symbol:CG14341 FBgn0031315 )	9.2	A	0.635055	2.2	A	0.801637	1.9	A	0.635055	6.8	A	0.681117	12.3	A	0.48748	2.4	A	0.703191	8.8	A	0.318883	1.6	A	0.764831	11.7	A	0.275462	0.6	A	0.911496	2.9	A	0.437646	11	A	0.562354	2.3	A	0.818657	2.5	A	0.56237	2	A	0.937979		33301
1641676_at	CG4428-RA /FEA=BDGP /GEN=CG4428 /DB_XREF=CG4428 FBgn0031298 /SEG=chr2L:+1082578,1085050 /MAP=21E3-21E3 /LEN=2080 /DEF=(CG4428 gene symbol:CG4428 FBgn0031298 )	516.6	P	0.000613	604.9	P	0.000613	639.8	P	0.000613	580.1	P	0.000613	676	P	0.000491	571.9	P	0.000491	596.4	P	0.000613	549.5	P	0.000491	617.3	P	0.000491	581	P	0.000491	575.7	P	0.000491	562.5	P	0.000613	582.8	P	0.000613	623	P	0.000491	599.8	P	0.000491		33283
1629155_at	CG4764-RA /FEA=BDGP /GEN=CG4764 /DB_XREF=CG4764 FBgn0031310 /SEG=chr2L:+1152448,1153430 /MAP=21F2-21F2 /LEN=982 /DEF=(CG4764 gene symbol:CG4764 FBgn0031310 )	601	P	0.000491	755.2	P	0.000491	663.4	P	0.000613	703.2	P	0.000491	719.3	P	0.000491	697.4	P	0.000491	653.3	P	0.000491	684.9	P	0.000491	671.9	P	0.000491	702.1	P	0.000491	638.3	P	0.000491	749.9	P	0.000491	716.7	P	0.000491	633.4	P	0.000491	637.9	P	0.000491		33295
1639599_at	CG4887-RA /FEA=BDGP /GEN=CG4887 /DB_XREF=CG4887 FBgn0031318 /SEG=chr2L:+1174676,1179166 /MAP=21F2-21F2 /LEN=3333 /DEF=(CG4887 gene symbol:CG4887 FBgn0031318 (GO:0003723 RNA binding))	511.6	P	0.000491	493.9	P	0.000491	489.6	P	0.000491	494.4	P	0.000491	556.6	P	0.000613	520.7	P	0.000613	458.9	P	0.000491	537.2	P	0.000491	402.8	P	0.000491	439.7	P	0.000491	559.4	P	0.000491	562.9	P	0.000491	475.6	P	0.000613	504.3	P	0.000491	494.4	P	0.000613		33304
1640944_at	CG4577-RA /FEA=BDGP /GEN=CG4577 /DB_XREF=CG4577 FBgn0031306 /SEG=chr2L:+1136367,1142822 /MAP=21F1-21F1 /LEN=2695 /DEF=(CG4577 gene symbol:CG4577 FBgn0031306 )	715	P	0.000491	792.7	P	0.000491	703.6	P	0.000491	712.1	P	0.000491	831.8	P	0.000491	747.3	P	0.000491	750.4	P	0.000491	786.3	P	0.000491	696.8	P	0.000491	673.1	P	0.000491	817.9	P	0.000491	846.1	P	0.000491	679.8	P	0.000491	680.4	P	0.000491	682.1	P	0.000491		33291
1641385_at	CG14342-RA /FEA=BDGP /GEN=CG14342 /DB_XREF=CG14342 FBgn0031324 /SEG=chr2L:+1205981,1206747 /MAP=21F2-21F2 /LEN=453 /DEF=(CG14342 gene symbol:CG14342 FBgn0031324 )	4.2	A	0.834732	3.7	A	0.783687	24.1	A	0.364945	4.7	A	0.889551	25.9	A	0.48748	1.6	A	0.963203	4.4	A	0.724538	5.8	A	0.745101	10.5	A	0.51252	6.5	A	0.635055	16.9	A	0.65838	44.8	A	0.254899	4.7	A	0.783687	4.6	A	0.801637	5.3	A	0.783687		33310
1626247_at	CG4785-RA /FEA=BDGP /GEN=CG4785 /DB_XREF=CG4785 FBgn0031314 /SEG=chr2L:+1166135,1168098 /MAP=21F2-21F2 /LEN=1905 /DEF=(CG4785 gene symbol:CG4785 FBgn0031314 )	100.2	P	0.012921	90.2	P	0.036797	93.2	M	0.054711	85.3	P	0.03202	84	P	0.017732	95.6	P	0.048099	89.6	A	0.070073	103.6	P	0.048099	104.4	P	0.027766	103	P	0.023995	112.9	P	0.006575	74.5	A	0.078906	91.7	A	0.070073	102.9	A	0.165268	97	A	0.088557		33300
1640877_at	CG4947-RA /FEA=BDGP /GEN=CG4947 /DB_XREF=CG4947 FBgn0031321 /SEG=chr2L:+1185753,1187364 /MAP=21F2-21F2 /LEN=1543 /DEF=(CG4947 gene symbol:CG4947 FBgn0031321 (GO:0008616 queuosine biosynthesis) (GO:0008479 queuine tRNA-ribosyltransferase))	107.2	P	0.002143	77.4	P	0.003159	69.6	P	0.003159	75	P	0.010972	93.2	P	0.001755	64.1	P	0.005504	101.6	P	0.004591	48.8	P	0.000491	92.6	P	0.000762	96.5	P	0.017732	84.9	P	0.002607	101.2	P	0.002607	92.6	P	0.004591	90.5	P	0.027766	96.9	P	0.004591		33307
1631268_at	asteroid	253.5	P	0.000613	233.2	P	0.000491	266.1	P	0.000491	278.6	P	0.000613	220.7	P	0.000491	280.8	P	0.000491	220.2	P	0.000491	297.9	P	0.000491	249.5	P	0.000491	267.1	P	0.000491	323.3	P	0.000491	262.6	P	0.000491	247.3	P	0.000491	211.9	P	0.000491	226.7	P	0.000491		33282
1641341_at	CG4552-RA /FEA=BDGP /GEN=CG4552 /DB_XREF=CG4552 FBgn0031304 /SEG=chr2L:+1130900,1134079 /MAP=21F1-21F1 /LEN=2784 /DEF=(CG4552 gene symbol:CG4552 FBgn0031304 )	1146.4	P	0.000491	1129.9	P	0.000491	1286.5	P	0.000491	1106.9	P	0.000491	1130.3	P	0.000491	1259.9	P	0.000491	1116.8	P	0.000491	1298	P	0.000491	1074.3	P	0.000491	1127.2	P	0.000491	1265.5	P	0.000491	1276.8	P	0.000491	1211.4	P	0.000491	1284.8	P	0.000491	1319.5	P	0.000491		33289
1633867_at	CG31923-RA /FEA=BDGP /GEN=CG31923 /DB_XREF=CG31923 FBgn0051923 /SEG=chr2L:+932343,933032 /MAP=21E1-21E1 /LEN=689 /DEF=(CG31923 gene symbol:CG31923 FBgn0051923 )	25.3	A	0.122747	16.1	A	0.537511	25.1	A	0.165268	6.4	A	0.783687	29.2	A	0.462489	13	A	0.216313	3.4	A	0.937979	3.9	A	0.877253	16.8	A	0.388782	19	A	0.364945	13.3	A	0.724538	17.8	A	0.388782	14	A	0.745101	8.6	A	0.703191	19.8	A	0.34162		319029
1637791_at	CG31922-RA /FEA=BDGP /GEN=CG31922 /DB_XREF=CG31922 FBgn0051922 /SEG=chr2L:+1171899,1172513 /MAP=21F2-21F2 /LEN=502 /DEF=(CG31922 gene symbol:CG31922 FBgn0051922 )	57.3	P	0.000613	44.3	P	0.000613	75.7	P	0.000762	58.4	P	0.006575	24	P	0.020663	42.4	P	0.001755	55.5	P	0.002607	50.3	P	0.002143	75.4	P	0.000613	88.3	P	0.001165	71.5	P	0.000944	49.3	P	0.001165	51.3	P	0.017732	78.8	P	0.001755	77.9	P	0.015164		319028
1628309_at	CG5126-RA /FEA=BDGP /GEN=CG5126 /DB_XREF=CG5126 FBgn0031320 /SEG=chr2L:-1183956,1185687 /MAP=21F2-21F2 /LEN=1674 /DEF=(CG5126 gene symbol:CG5126 FBgn0031320 )	496	P	0.000491	459.1	P	0.000491	348.4	P	0.000491	493.1	P	0.000491	329.8	P	0.000491	355.7	P	0.000491	552.7	P	0.000491	401.2	P	0.000491	463.8	P	0.000491	445.9	P	0.000491	330.7	P	0.000491	338.3	P	0.000762	453.4	P	0.000491	448.2	P	0.000491	394.6	P	0.000491		33306
1629517_at	CG5118-RA /FEA=BDGP /GEN=CG5118 /DB_XREF=CG5118 FBgn0031317 /SEG=chr2L:-1172418,1174411 /MAP=21F2-21F2 /LEN=1814 /DEF=(CG5118 gene symbol:CG5118 FBgn0031317 )	146.3	P	0.000491	174.3	P	0.000762	141.6	P	0.000491	133.9	P	0.000491	142.1	P	0.001432	152	P	0.000491	159.7	P	0.000491	172.1	P	0.000491	177.2	P	0.000491	159.2	P	0.000491	153.5	P	0.000491	158.9	P	0.000491	162.2	P	0.000613	164.9	P	0.000944	153.1	P	0.000491		33303
1626441_at	CG5139-RA /FEA=BDGP /GEN=CG5139 /DB_XREF=CG5139 FBgn0031323 /SEG=chr2L:-1200264,1200855 /MAP=21F2-21F2 /LEN=591 /DEF=(CG5139 gene symbol:CG5139 FBgn0031323 )	1643.2	P	0.000491	1605.5	P	0.000491	1708.4	P	0.000491	1624.5	P	0.000491	1577.4	P	0.000491	1709.3	P	0.000491	1458.8	P	0.000491	1852	P	0.000491	1551.4	P	0.000491	1625.7	P	0.000491	1710	P	0.000491	1704.2	P	0.000491	1592.7	P	0.000491	1303.9	P	0.000491	1417.5	P	0.000491		33309
1626738_at	CG4644-RA /FEA=BDGP /GEN=CG4644 /DB_XREF=CG4644 FBgn0031300 /SEG=chr2L:-1105148,1110035 /MAP=21E4-21F1 /LEN=4485 /DEF=(CG4644 gene symbol:CG4644 FBgn0031300 (GO:0005739 mitochondrion) (GO:0003902 DNA-directed RNA polymerase III))	321.2	P	0.000491	320	P	0.000491	324	P	0.000613	287.8	P	0.000491	276.9	P	0.000491	316.8	P	0.000491	300.2	P	0.000491	343.2	P	0.000491	315.1	P	0.000613	330.5	P	0.000491	205.4	P	0.000491	280.7	P	0.000491	304.9	P	0.000491	368.2	P	0.000613	333.8	P	0.000491		33285
1633826_at	Iris	1080.9	P	0.000491	1003.1	P	0.000491	1007.1	P	0.000491	1008.3	P	0.000491	958.2	P	0.000491	965.8	P	0.000491	1262.1	P	0.000491	1023.2	P	0.000491	1281.1	P	0.000491	1243.8	P	0.000491	830.1	P	0.000491	815.7	P	0.000491	874.9	P	0.000491	1214.4	P	0.000491	1121.1	P	0.000491		33290
1623838_s_at	CG4629-RA /FEA=BDGP /GEN=CG4629 /DB_XREF=CG4629 FBgn0031299 /SEG=chr2L:-1084755,1104172 /MAP=21E3-21E4 /LEN=3152 /DEF=(CG4629 gene symbol:CG4629 FBgn0031299 (GO:0004674 protein serinethreonine kinase) (GO:0006468 protein amino acid phosphorylation))	668.5	P	0.000491	693.2	P	0.000491	626.8	P	0.000491	665	P	0.000491	634.1	P	0.000491	617.5	P	0.000491	589.1	P	0.000489	721.7	P	0.000491	598.8	P	0.000491	678.4	P	0.000491	539.8	P	0.000491	572.8	P	0.000491	589.7	P	0.000491	497.1	P	0.000491	534.6	P	0.000491		33284
1624982_s_at	CG5080-RB /FEA=BDGP /GEN=CG5080 /DB_XREF=CG5080 FBgn0031313 /SEG=chr2L:-1161955,1165548 /MAP=21F2-21F2 /LEN=2003 /DEF=(CG5080 gene symbol:CG5080 FBgn0031313 )	953.8	P	0.000491	953.3	P	0.000491	924.4	P	0.000491	829.6	P	0.000491	842	P	0.000491	906.1	P	0.000491	682.9	P	0.000491	836.5	P	0.000491	861.6	P	0.000491	966.2	P	0.000491	848.5	P	0.000491	923.3	P	0.000491	872.8	P	0.000491	993.2	P	0.000491	892.6	P	0.000491		33299
1625915_at	CG4375-RA /FEA=BDGP /GEN=CG4375 /DB_XREF=CG4375 FBgn0031295 /SEG=chr2L:-1027772,1028563 /MAP=21E2-21E2 /LEN=791 /DEF=(CG4375 gene symbol:CG4375 FBgn0031295 )	7225.3	P	0.000491	6401.6	P	0.000491	7391.9	P	0.000491	7480.6	P	0.000491	7756.1	P	0.000491	7686	P	0.000491	7181.2	P	0.000491	8179.9	P	0.000491	7064.8	P	0.000491	7328.1	P	0.000491	6829.5	P	0.000491	7054	P	0.000491	7655.7	P	0.000491	6281.9	P	0.000491	6099.1	P	0.000491		33278
1632166_at	Phospholipase A2 activator protein	1082.6	P	0.000491	1061	P	0.000491	1146.2	P	0.000491	1020.2	P	0.000491	1089.4	P	0.000491	1159.1	P	0.000491	1001.5	P	0.000491	1169.4	P	0.000491	1002.3	P	0.000491	1113.8	P	0.000491	1065.1	P	0.000491	1111.5	P	0.000491	1180.7	P	0.000491	1083.7	P	0.000491	1066.4	P	0.000491		43978
1633794_a_at	CG4710-RB /FEA=BDGP /GEN=CG4710 /DB_XREF=CG4710 FBgn0031303 /SEG=chr2L:-1116317,1130619 /MAP=21F1-21F1 /LEN=1982 /DEF=(CG4710 gene symbol:CG4710 FBgn0031303 )	3412.8	P	0.000491	3431.8	P	0.000491	3191.5	P	0.000491	3356.5	P	0.000491	3099.5	P	0.000491	4034.1	P	0.000491	3866.4	P	0.000491	4239.9	P	0.000491	3942.9	P	0.000491	4101.8	P	0.000491	4824.2	P	0.000491	4643.8	P	0.000491	4540.8	P	0.000491	4738.2	P	0.000491	4536.7	P	0.000491		33288
1628092_at	CG5041-RA /FEA=BDGP /GEN=Tfb4 /DB_XREF=CG5041 FBgn0031309 /SEG=chr2L:-1151110,1152339 /MAP=21F2-21F2 /LEN=995 /DEF=(CG5041 gene symbol:Tfb4 FBgn0031309 (GO:0006367 transcription initiation from Pol II promoter) (GO:0005675 transcription factor . . .	177.8	P	0.000941	220.4	P	0.003815	168	P	0.003815	209.8	P	0.002607	185.1	P	0.004591	211.8	P	0.001432	158.2	P	0.001432	221.6	P	0.004591	210.7	P	0.003159	234.2	P	0.007827	260.7	P	0.006575	207.4	P	0.004591	268.4	P	0.002607	204.1	P	0.003159	253.9	P	0.005504		33294
1638189_s_at	Star	114.5	P	0.000611	87.5	P	0.000491	77.4	P	0.001165	89.5	P	0.000491	126.5	P	0.000613	103.1	P	0.000762	117.8	P	0.000491	102.3	P	0.000613	97.4	P	0.000491	125	P	0.000491	114.8	P	0.000491	122.7	P	0.000491	110.3	P	0.000491	156	P	0.000613	173	P	0.000491		33281
1629012_at	capulet	1686.6	P	0.000491	1766.6	P	0.000491	1743	P	0.000491	1645.1	P	0.000491	1674.9	P	0.000491	1687.3	P	0.000491	1804.8	P	0.000491	1648.2	P	0.000491	1694.4	P	0.000491	1746.2	P	0.000491	2000.6	P	0.000491	1987	P	0.000491	1918.9	P	0.000491	1984.2	P	0.000491	1958.6	P	0.000491		45233
1627066_at	CG5074-RA /FEA=BDGP /GEN=CG5074 /DB_XREF=CG5074 FBgn0031311 /SEG=chr2L:-1155816,1157950 /MAP=21F2-21F2 /LEN=1297 /DEF=(CG5074 gene symbol:CG5074 FBgn0031311 )	55.5	P	0.002607	39.7	P	0.005494	48	P	0.003815	67.6	P	0.007827	46.6	P	0.000611	70.2	P	0.006575	53.9	P	0.006575	44	P	0.010972	33.4	P	0.036797	59.7	P	0.007827	73.1	P	0.000613	48.9	P	0.003159	68.9	P	0.000944	85.4	P	0.006575	53.6	P	0.027766		33296
1637378_s_at	CG31795-RB /FEA=BDGP /GEN=ia2 /DB_XREF=CG31795 FBgn0031294 /SEG=chr2L:-1013086,1049719 /MAP=21E2-21E2 /LEN=6981 /DEF=(CG31795 gene symbol:ia2 synonyms:(CG4355 CG11344) FBgn0031294 (GO:0006470 protein amino acid dephosphorylation) (GO:0005001 . . .	3846	P	0.000491	3139.1	P	0.000491	3274.8	P	0.000491	3561.2	P	0.000491	3489.2	P	0.000491	3819	P	0.000491	2998.3	P	0.000491	3853.8	P	0.000491	3064.5	P	0.000491	2870.8	P	0.000491	3789.9	P	0.000491	2800	P	0.000491	2730.2	P	0.000491	2345.2	P	0.000491	2394.3	P	0.000491		33277
1634940_at	kraken	2052.1	P	0.000491	2035.2	P	0.000491	2285	P	0.000491	2175.2	P	0.000491	2052.4	P	0.000491	2494.6	P	0.000491	2381.1	P	0.000491	2725.7	P	0.000491	2434.2	P	0.000491	2595.4	P	0.000491	2443.2	P	0.000491	2308.9	P	0.000491	2508.4	P	0.000491	2416.3	P	0.000491	2753.4	P	0.000491		33265
1631116_at	Clipper	121.1	P	0.000489	141	P	0.000491	144.3	P	0.001165	166.6	P	0.000491	115.8	P	0.002143	110.1	P	0.000613	180.2	P	0.001165	124.6	P	0.000491	134.4	P	0.000491	148.3	P	0.000491	134.1	P	0.000762	118.4	P	0.000491	159.5	P	0.002143	135.6	P	0.000491	133.8	P	0.000491		33259
1623862_at	neither inactivation nor afterpotential A	333.4	P	0.000491	415.8	P	0.000944	273.5	P	0.001165	298.6	P	0.000613	391	P	0.000491	317.8	P	0.000613	433.4	P	0.000944	342.9	P	0.000762	287.1	P	0.000491	401.4	P	0.000762	268.9	P	0.001432	273.8	P	0.000762	259.3	P	0.001432	281	P	0.001755	317.2	P	0.001432		33271
1624864_s_at	dreadlocks	320.1	P	0.000491	326.4	P	0.000613	233	P	0.000491	316.3	P	0.000613	291.1	P	0.000613	334.1	P	0.000491	283.2	P	0.000613	305.7	P	0.000491	252.2	P	0.000491	270.1	P	0.000491	311.4	P	0.000613	322.8	P	0.000613	247.4	P	0.000491	271.5	P	0.000613	265.3	P	0.000491		33262
1628699_at	Larval serum protein 1	130.3	P	0.001755	150.2	P	0.000762	506.9	P	0.000491	160.2	P	0.002607	440.9	P	0.000491	98.2	P	0.000762	166.4	P	0.001165	73.6	P	0.005504	142.5	P	0.001432	128.6	P	0.005504	190.5	P	0.000613	135.4	P	0.001165	104.2	P	0.000491	272.3	P	0.000762	204.9	P	0.000613		33274
1633750_s_at	CG4124-RB /FEA=BDGP /GEN=CG4124 /DB_XREF=CG4124 FBgn0031291 /SEG=chr2L:+872128,875818 /MAP=21D4-21D4 /LEN=2644 /DEF=(CG4124 gene symbol:CG4124 FBgn0031291 )	1083.1	P	0.000613	1061	P	0.000613	1058.6	P	0.000613	980.4	P	0.000613	1204.7	P	0.000613	1105.3	P	0.000613	1009.2	P	0.000613	1066.5	P	0.000613	990.9	P	0.000613	912.9	P	0.000491	1031.1	P	0.000613	969.6	P	0.000762	919.6	P	0.000613	850.6	P	0.000762	817.4	P	0.000613
1626739_s_at	Glutamate receptor III	200	P	0.000491	209.7	P	0.000491	241.8	P	0.000762	165.9	P	0.000762	174.5	P	0.000613	166.1	P	0.000762	206.4	P	0.000491	203.4	P	0.000613	176.1	P	0.000762	156.4	P	0.000491	162.7	P	0.000613	189.9	P	0.000762	190.5	P	0.000613	175.7	P	0.000762	138	P	0.000944		33275
1633791_at	CG3561-RA /FEA=BDGP /GEN=CG3561 /DB_XREF=CG3561 FBgn0031280 /SEG=chr2L:+813296,815054 /MAP=21D3-21D3 /LEN=1693 /DEF=(CG3561 gene symbol:CG3561 FBgn0031280 (GO:0004004 ATP dependent RNA helicase) (GO:0004386 helicase))	148.2	P	0.005504	148.7	P	0.002143	180.7	P	0.009283	157.1	P	0.036797	150.1	P	0.007827	167	P	0.002607	191.8	P	0.002607	174.9	P	0.005504	149.1	P	0.003815	161.6	P	0.003815	139	P	0.002143	158.1	P	0.004591	170	P	0.010972	146.1	P	0.020663	164.9	P	0.002143		33254
1631984_at	CG3639-RA /FEA=BDGP /GEN=CG3639 /DB_XREF=CG3639 FBgn0031282 /SEG=chr2L:+817747,818641 /MAP=21D3-21D3 /LEN=894 /DEF=(CG3639 gene symbol:CG3639 FBgn0031282 (GO:0006625 protein-peroxisome targeting) (GO:0005779 integral peroxisomal membrane) . . .	190.3	P	0.001165	191.5	P	0.001432	184.8	P	0.001165	193	P	0.003815	235.7	P	0.001165	165.9	P	0.001755	159.6	P	0.000762	147.1	P	0.001755	160.2	P	0.000491	171.7	P	0.000613	170.5	P	0.000944	179.7	P	0.001165	204.3	P	0.000944	199.3	P	0.002143	248.1	P	0.001432		33256
1634808_at	CG2826-RA /FEA=BDGP /SEG=chr2L:+626344,627118	377.9	P	0.000613	394.8	P	0.000613	429.8	P	0.000491	329.5	P	0.000613	331.2	P	0.000491	437.8	P	0.005504	317.9	P	0.000491	421.2	P	0.000491	396.4	P	0.000491	289.2	P	0.000613	337.2	P	0.000613	412.4	P	0.000491	409.2	P	0.000491	258.7	P	0.000491	226.5	P	0.000491		53552
1640156_at	CG3544-RA /FEA=BDGP /GEN=CG3544 /DB_XREF=CG3544 FBgn0031279 /SEG=chr2L:+786000,787826 /MAP=21D2-21D3 /LEN=1826 /DEF=(CG3544 gene symbol:CG3544 FBgn0031279 (GO:0004856 xylulokinase))	522.6	P	0.000491	571.2	P	0.000491	573.2	P	0.000491	515.2	P	0.000491	572.7	P	0.000491	634.3	P	0.000491	451.7	P	0.000491	627.1	P	0.000491	523.7	P	0.000491	478.5	P	0.000491	607	P	0.000491	556.5	P	0.000491	636.4	P	0.000491	514.8	P	0.000491	494	P	0.000491		33252
1638408_at	CG11297-RA /FEA=BDGP /GEN=CG11297 /DB_XREF=CG11297 FBgn0011295 /SEG=chr2L:+896893,897262 /MAP=21D4-21D4 /LEN=369 /DEF=(CG11297 gene symbol:CG11297 FLAGGED_PROBLEMATIC FBgn0011295 )	25.2	A	0.388782	4.5	A	0.783687	5.1	A	0.834732	8.1	A	0.783687	12.2	A	0.635055	14.1	A	0.65838	25	A	0.586955	1.8	A	0.951902	3.6	A	0.745101	4	A	0.864026	7.2	A	0.681117	24.1	A	0.34162	3.7	A	0.900994	13.9	A	0.724538	13.2	A	0.801637		33273
1635114_a_at	metabotropic GABA-B receptor subtype 3	183.5	P	0.001432	173.8	P	0.002607	208	P	0.001165	185.3	P	0.001755	193.9	P	0.001755	162.1	P	0.003815	140.8	P	0.002143	171	P	0.002607	158.6	P	0.001755	155.1	P	0.003808	202.8	P	0.002607	206.6	P	0.001432	170.1	P	0.005504	153.6	P	0.002607	177.8	P	0.006575		33248
1639236_at	CG13946-RA /FEA=BDGP /GEN=CG13946 /DB_XREF=CG13946 FBgn0040725 /SEG=chr2L:+778200,778557 /MAP=21D2-21D2 /LEN=357 /DEF=(CG13946 gene symbol:CG13946 FBgn0040725 )	25.2	P	0.007827	33.4	P	0.023995	64.8	P	0.010972	47.4	P	0.005504	42.8	P	0.017732	45.2	P	0.012921	35.1	P	0.012921	19.3	A	0.181343	42.4	P	0.042142	34.6	P	0.006575	51.8	P	0.001751	26.5	P	0.004591	49.4	P	0.005504	40.4	P	0.004591	43.4	P	0.003815		50198
1627467_at	CG13949-RA /FEA=BDGP /GEN=CG13949 /DB_XREF=CG13949 FBgn0031288 /SEG=chr2L:+857001,857901 /MAP=21D4-21D4 /LEN=780 /DEF=(CG13949 gene symbol:CG13949 FBgn0031288 )	156.7	P	0.000491	169.5	P	0.000491	144.8	P	0.000613	123.3	P	0.000491	138.7	P	0.000491	213.2	P	0.000491	197.2	P	0.000613	174.9	P	0.000491	194.9	P	0.000491	172.8	P	0.000613	185.1	P	0.000491	167.4	P	0.000491	165.9	P	0.000491	173.8	P	0.000944	159.3	P	0.000491		33266
1633012_at	CG3662-RA /FEA=BDGP /GEN=CG3662 /DB_XREF=CG3662 FBgn0031285 /SEG=chr2L:+823082,826006 /MAP=21D3-21D3 /LEN=1659 /DEF=(CG3662 gene symbol:CG3662 FBgn0031285 )	7376.3	P	0.000491	7978.9	P	0.000491	6722	P	0.000491	6517.6	P	0.000491	7325	P	0.000491	7821.9	P	0.000491	6995.7	P	0.000491	7472.9	P	0.000491	6530.6	P	0.000491	7533.9	P	0.000491	7904.6	P	0.000491	8003.7	P	0.000491	7755.6	P	0.000491	8066.5	P	0.000491	6982.5	P	0.000491		33260
1631563_at	Gustatory receptor 21a	35.8	P	0.012921	39.4	M	0.054711	8	A	0.658417	27.2	A	0.135974	21.9	A	0.181343	18.6	M	0.062021	7.6	A	0.635055	9.8	A	0.364914	5.5	A	0.611218	18	A	0.413046	17.5	A	0.413046	16.9	A	0.296809	20.4	A	0.235169	14.4	A	0.537511	22.2	A	0.216256		33251
1623134_at	CG12506-RA /FEA=BDGP /GEN=CG12506 /DB_XREF=CG12506 FBgn0031276 /SEG=chr2L:+775239,775685 /MAP=21D2-21D2 /LEN=446 /DEF=(CG12506 gene symbol:CG12506 FBgn0031276 )	2065.2	P	0.000491	2111.5	P	0.000491	2293.9	P	0.000491	1981.4	P	0.000491	2039.3	P	0.000613	2255.9	P	0.000491	1913.5	P	0.000613	2277.7	P	0.000491	1973.9	P	0.000491	1882	P	0.000491	2057.5	P	0.000491	2106.6	P	0.000491	2121.2	P	0.000491	1486.3	P	0.000613	1689.5	P	0.000491		33249
1638348_at	CG31658-RA /FEA=BDGP /GEN=CG31658 /DB_XREF=CG31658 FBgn0051658 /SEG=chr2L:+812310,813097 /MAP=21D3-21D3 /LEN=615 /DEF=(CG31658 gene symbol:CG31658 FBgn0051658 )	31.6	P	0.036761	27.4	A	0.110449	44.8	P	0.004591	35.5	P	0.036797	19.6	A	0.275462	48.3	P	0.015164	36.6	M	0.062021	52.2	P	0.042142	20.2	A	0.110449	18	A	0.099061	26.1	A	0.254899	45.4	P	0.007827	41.6	A	0.122747	14.6	A	0.296809	13.7	A	0.364945		318874
1635519_at	CG13950-RA /FEA=BDGP /GEN=CG13950 /DB_XREF=CG13950 FBgn0031289 /SEG=chr2L:+861985,863361 /MAP=21D4-21D4 /LEN=951 /DEF=(CG13950 gene symbol:CG13950 FBgn0031289 )	51.5	A	0.165268	78	A	0.135974	53.3	A	0.254899	57.2	A	0.122747	53.7	A	0.110449	96.7	P	0.036797	74.4	P	0.03202	35.9	A	0.48748	67.8	A	0.181343	45.9	A	0.216313	50.7	A	0.078906	61.9	A	0.296809	55.4	A	0.198363	53.2	P	0.020663	53	A	0.235169		33267
1631238_at	Heat shock protein 60 related	4080.5	P	0.000491	3802	P	0.000491	4029.3	P	0.000491	3774.8	P	0.000491	3741.9	P	0.000491	4802.5	P	0.000491	3609.5	P	0.000491	4624.8	P	0.000491	3706.4	P	0.000491	3524.4	P	0.000491	4519	P	0.000491	4463.5	P	0.000491	4469	P	0.000491	3296.8	P	0.000491	3879.8	P	0.000491		48572
1623583_at	CG31657-RA /FEA=BDGP /GEN=CG31657 /DB_XREF=CG31657 FBgn0051657 /SEG=chr2L:+875177,878706 /MAP=21D4-21D4 /LEN=2031 /DEF=(CG31657 gene symbol:CG31657 FBgn0051657 )	234.4	P	0.000491	263.7	P	0.000491	253.5	P	0.000491	268.9	P	0.000613	254.2	P	0.000491	278.6	P	0.000491	233.6	P	0.000491	239	P	0.000491	225.6	P	0.000491	225.4	P	0.000613	305.9	P	0.000491	274.7	P	0.000491	260.7	P	0.000491	334.9	P	0.000491	351.6	P	0.000491
1628376_x_at	CG13947-RA /FEA=BDGP /GEN=CG13947 /DB_XREF=CG13947 FBgn0031277 /SEG=chr2L:+780868,781228 /MAP=21D2-21D2 /LEN=360 /DEF=(CG13947 gene symbol:CG13947 FBgn0031277 )	6116.9	P	0.000491	5741.1	P	0.000613	7219.8	P	0.000491	6584	P	0.000491	6782.4	P	0.000613	5655.3	P	0.000491	4859.4	P	0.000613	3961.5	P	0.000613	4880.5	P	0.000613	4446.9	P	0.000613	7153.2	P	0.000491	5415.9	P	0.000613	4378.7	P	0.000613	6366.3	P	0.000613	6966.2	P	0.000491		33250
1623693_a_at	drongo	1748.8	P	0.000491	1767.9	P	0.000491	1833.8	P	0.000491	1785.1	P	0.000491	1896.7	P	0.000491	1800.5	P	0.000491	1854.5	P	0.000491	1815.1	P	0.000491	1809.3	P	0.000491	2059.2	P	0.000491	1930	P	0.000491	1866.4	P	0.000491	1591.5	P	0.000491	1915.8	P	0.000491	2079	P	0.000491		33263
1639862_at	Excitatory amino acid transporter 2	1751.1	P	0.000491	1801.2	P	0.000491	1636.3	P	0.000491	1636.2	P	0.000491	2065.3	P	0.000491	1624.2	P	0.000491	1521.4	P	0.000491	1769.7	P	0.000491	1602.6	P	0.000491	1587.6	P	0.000491	1948.2	P	0.000491	1913.6	P	0.000491	1606.2	P	0.000491	1684.6	P	0.000491	1596.9	P	0.000491		33247
1635406_at	cGMP-dependent protein kinase 21D	147.4	P	0.020663	182.5	P	0.010972	162.3	P	0.03202	168.2	P	0.020663	121.3	P	0.03202	202.9	P	0.009283	141.6	P	0.015164	181.4	P	0.004591	151.5	P	0.020663	170.6	P	0.015143	145.2	P	0.015164	171	P	0.015164	184.8	P	0.015164	149.7	P	0.036797	155.4	P	0.023995		33253
1632223_at	dribble	147.6	P	0.001432	175.9	P	0.000944	158.2	P	0.001165	129.8	P	0.002143	128.6	P	0.001755	157.5	P	0.001165	158.5	P	0.001165	105.9	P	0.000491	131.5	P	0.000944	119.5	P	0.001165	134.5	P	0.000944	168	P	0.001165	201.2	P	0.000762	133.5	P	0.003815	189.8	P	0.001165		33269
1633099_at	CG3876-RA /FEA=BDGP /GEN=CG3876 /DB_XREF=CG3876 FBgn0031284 /SEG=chr2L:-819739,821157 /MAP=21D3-21D3 /LEN=1358 /DEF=(CG3876 gene symbol:CG3876 FBgn0031284 )	197.5	P	0.000491	209.5	P	0.000491	179.4	P	0.000613	209	P	0.000491	163.5	P	0.000491	247.5	P	0.000491	163.2	P	0.000491	207.3	P	0.000491	205.9	P	0.000491	228.4	P	0.000491	178.2	P	0.000491	205.6	P	0.000613	189.5	P	0.000491	198.5	P	0.000491	194.3	P	0.000491		33257//
1634263_at	CG13686-RA /FEA=BDGP /SEG=chr2L:-622097,623205	96.8	P	0.005504	119.2	P	0.005504	150.6	P	0.009283	104.6	P	0.017732	133.3	P	0.015164	135.5	P	0.007827	90.1	P	0.002607	124.6	P	0.042142	100.3	P	0.010972	136.2	P	0.042142	146.2	P	0.010972	167.3	P	0.007827	137.8	P	0.012921	111.3	P	0.036797	77	M	0.054711		33242
1635955_at	CG3883-RA /FEA=BDGP /GEN=CG3883 /DB_XREF=CG3883 FBgn0031281 /SEG=chr2L:-814976,817616 /MAP=21D3-21D3 /LEN=2419 /DEF=(CG3883 gene symbol:CG3883 FBgn0031281 )	61.8	P	0.006575	54.5	P	0.002607	52	P	0.004591	74.5	P	0.001755	49.3	P	0.006575	68.3	M	0.054711	50.1	P	0.002143	54.8	P	0.001165	64.7	P	0.002607	23.5	M	0.054711	78.2	P	0.007827	84.5	P	0.005504	54	P	0.005504	35.4	P	0.023995	78.8	P	0.002143		33255
1635201_at	CG15824-RA /FEA=BDGP /GEN=CG15824 /DB_XREF=CG15824 FBgn0031292 /SEG=chr2L:-879839,886717 /MAP=21D4-21D4 /LEN=6040 /DEF=(CG15824 gene symbol:CG15824 FLAGGED_PROBLEMATIC FBgn0031292 )	588.2	P	0.000491	428.4	P	0.000491	703.9	P	0.000491	500	P	0.000491	539.8	P	0.000491	613.4	P	0.000491	482.6	P	0.000491	539.8	P	0.000491	400.7	P	0.000491	408.4	P	0.000491	518.3	P	0.000491	551.9	P	0.000491	529.2	P	0.000491	462.4	P	0.000491	446.2	P	0.000491		33272
1629387_s_at	arouser	416.6	P	0.000491	482.3	P	0.000491	461.8	P	0.000491	437.8	P	0.000944	523.3	P	0.000944	510.4	P	0.000491	521.8	P	0.000491	515.1	P	0.000613	479.7	P	0.000491	522.8	P	0.000491	525.7	P	0.000491	461.5	P	0.000491	464.8	P	0.000613	500	P	0.000613	480.7	P	0.000491		33268
1639296_at	CG3862-RA /FEA=BDGP /GEN=CG3862 /DB_XREF=CG3862 FBgn0031286 /SEG=chr2L:-825990,827475 /MAP=21D3-21D3 /LEN=1485 /DEF=(CG3862 gene symbol:CG3862 FBgn0031286 )	135.5	P	0.001755	132.3	P	0.002143	100.7	P	0.000762	79.8	P	0.000611	124.6	P	0.010972	132.5	P	0.000944	121.7	P	0.000491	164.2	P	0.000613	114.9	P	0.000762	132.9	P	0.001432	142.8	P	0.000613	142.3	P	0.000846	140.1	P	0.000613	135.7	P	0.002143	179.9	P	0.000762		33261
1623993_at	CG4291-RA /FEA=BDGP /GEN=CG4291 /DB_XREF=CG4291 FBgn0031287 /SEG=chr2L:-852909,854374 /MAP=21D4-21D4 /LEN=1295 /DEF=(CG4291 gene symbol:CG4291 FBgn0031287 (GO:0017058 FH1-domain binding) (GO:0005686 snRNP U2) (GO:0030532 small nuclear . . .	200.4	P	0.003159	246.8	P	0.003159	259.1	P	0.003815	200.3	P	0.002143	209.8	P	0.002607	175.4	P	0.001432	191.4	P	0.000944	156.2	P	0.001432	136.4	P	0.001165	148.2	P	0.000762	140.1	P	0.000944	177.2	P	0.001165	250.9	P	0.002607	244.9	P	0.002607	217.4	P	0.001755		33264
1640627_at	dachsous	51.2	P	0.003815	52.2	P	0.001165	107.4	P	0.000944	68.6	P	0.001755	111.1	P	0.001165	79	P	0.002143	64.7	P	0.003159	71.7	P	0.000613	73	P	0.004591	54.6	P	0.009283	58.9	P	0.012903	47.7	P	0.000491	51	P	0.007827	99.5	P	0.001432	71.5	P	0.007827		33245
1634835_at	CG15880-RA /FEA=BDGP /GEN=CG15880 /DB_XREF=CG15880 FBgn0031283 /SEG=chr2L:-818860,820110 /MAP=21D3-21D3 /LEN=1250 /DEF=(CG15880 gene symbol:CG15880 FBgn0031283 )	164.1	P	0.003159	149	P	0.015164	129.7	P	0.03202	157.6	P	0.005504	124.2	P	0.048099	131.3	P	0.020663	134	P	0.007827	153.7	P	0.015164	150.4	P	0.006575	133.6	P	0.020663	158.6	P	0.003159	159.5	P	0.027766	142	P	0.020663	190.4	P	0.005504	165.6	P	0.020663		33257//
1630007_s_at	Phospholipase C at 21C	523.6	P	0.000491	395.3	P	0.000491	424.1	P	0.000491	485	P	0.000491	479.5	P	0.000491	495	P	0.000491	421.2	P	0.000491	536.9	P	0.000491	406.6	P	0.000491	443.1	P	0.000491	515.2	P	0.000491	492	P	0.000491	448.2	P	0.000491	467.8	P	0.000491	519.5	P	0.000491		33204
1632698_at	u-shaped	82.9	P	0.000613	103.6	P	0.000944	118.9	P	0.001165	111	P	0.002143	81.1	P	0.003153	103.3	P	0.000944	87.6	P	0.000762	106.7	P	0.000613	101.9	P	0.000762	95.7	P	0.000491	95.2	P	0.000613	78.9	P	0.000613	81.2	P	0.000762	92.9	P	0.006575	73.1	P	0.001165		33225
1627924_at	RNA polymerase I 135kD subunit	71.5	P	0.002607	103	P	0.003159	72.1	P	0.015164	125.1	P	0.009283	93.4	P	0.003815	84.9	P	0.006575	88.4	P	0.002143	60.8	P	0.000944	63.8	P	0.010972	85.9	P	0.007827	98.2	P	0.002607	111.2	P	0.005504	78.2	P	0.007814	63.2	A	0.088557	90.4	P	0.000491		33210
1638600_at	ebi	350.9	P	0.000613	374.4	P	0.000613	426.1	P	0.000491	374	P	0.000491	336.7	P	0.000489	425.6	P	0.000491	361.8	P	0.000491	390.2	P	0.000491	368.1	P	0.000491	459.8	P	0.000613	446.5	P	0.000491	417.7	P	0.000491	375.5	P	0.000613	395.6	P	0.000613	466.2	P	0.000491		33212
1623606_at	Ribosomal protein LP1	18917.5	P	0.000491	19331.3	P	0.000491	21052.8	P	0.000491	20522.9	P	0.000491	22989.7	P	0.000491	20924.1	P	0.000491	18681.6	P	0.000491	19962.2	P	0.000491	18766.9	P	0.000491	20641.4	P	0.000491	18928.7	P	0.000491	17824	P	0.000491	21070.9	P	0.000491	21439.9	P	0.000491	21048.1	P	0.000491		33214
1625970_at	expanded	83.1	P	0.000491	134.6	P	0.000491	141.8	P	0.000491	124.3	P	0.000944	135.1	P	0.000762	96.8	P	0.001755	109	P	0.002143	84.2	P	0.000491	111.6	P	0.000613	75	P	0.004591	115.9	P	0.000491	117	P	0.001432	94.2	P	0.000944	153.1	P	0.002143	82.3	P	0.001432		33218
1634438_at	PvuII-PstI homology 13	97.4	P	0.042142	66.5	A	0.078906	99.7	P	0.042142	72	A	0.099061	95.5	A	0.122747	95.7	P	0.042142	75.1	P	0.042142	82.7	P	0.009283	83	P	0.036797	83.8	A	0.078906	89.6	P	0.03202	95.3	A	0.070073	90.1	P	0.023995	95	A	0.088557	102.4	P	0.036797		33239
1623065_at	CG13692-RA /FEA=BDGP /GEN=CG13692 /DB_XREF=CG13692 FBgn0031254 /SEG=chr2L:+423464,424100 /MAP=21C4-21C4 /LEN=582 /DEF=(CG13692 gene symbol:CG13692 FBgn0031254 (GO:0006471 protein amino acid ADP-ribosylation) (GO:0005525 GTP binding) (GO:0008060 ARF . . .	38.6	M	0.062021	58.5	M	0.054711	39.4	A	0.088557	53	P	0.036797	50	A	0.110449	42.1	P	0.048099	42.5	A	0.135974	33.7	A	0.198363	70.3	P	0.036797	51.1	A	0.122747	45.8	A	0.099061	56.8	A	0.165268	85.3	P	0.036797	59.8	A	0.088557	55.2	A	0.150145		33216
1635874_at	CG2794-RA /FEA=BDGP /GEN=CG2794 /DB_XREF=CG2794 FBgn0031265 /SEG=chr2L:+565834,568144 /MAP=21D1-21D1 /LEN=2310 /DEF=(CG2794 gene symbol:CG2794 FBgn0031265 )	625.9	P	0.000491	581.3	P	0.000491	621.6	P	0.000491	531.8	P	0.000491	578.8	P	0.000491	571.4	P	0.000491	510.3	P	0.000491	662	P	0.000491	557	P	0.000491	509.8	P	0.000491	609.6	P	0.000491	624.3	P	0.000491	610.2	P	0.000491	476.5	P	0.000491	538.3	P	0.000491		33233
1637650_at	CG4164-RA /FEA=BDGP /GEN=CG4164 /DB_XREF=CG4164 FBgn0031256 /SEG=chr2L:+454775,456319 /MAP=21C6-21C6 /LEN=1485 /DEF=(CG4164 gene symbol:CG4164 FBgn0031256 (GO:0003773 heat shock protein))	742.1	P	0.000491	662.7	P	0.000491	615.8	P	0.000491	674.8	P	0.000491	686	P	0.000491	591.3	P	0.000491	693.8	P	0.000491	609	P	0.000491	664.1	P	0.000491	637.1	P	0.000491	535.1	P	0.000491	610.7	P	0.000491	702.1	P	0.000491	560.9	P	0.000491	565.8	P	0.000491		33220
1639333_at	aristaless	47.3	A	0.51252	41.4	A	0.681117	11.7	A	0.783687	51.8	A	0.65838	26.5	A	0.724538	48.3	A	0.681117	35.9	A	0.703191	29.7	A	0.65838	37.2	A	0.635055	42.6	A	0.611218	21.5	A	0.703191	35.8	A	0.724538	21.6	A	0.764831	23.3	A	0.724538	43.2	A	0.745101		33208
1638598_at	CG4184-RA /FEA=BDGP /GEN=Arc105 /DB_XREF=CG4184 FBgn0027592 /SEG=chr2L:+474685,477841 /MAP=21C6-21C6 /LEN=2590 /DEF=(CG4184 gene symbol:Arc105 FBgn0027592 (GO:0006367 transcription initiation from Pol II promoter) (GO:0016455 RNA polymerase II . . .	278.8	P	0.003159	251	P	0.003815	253.8	P	0.001165	309.9	P	0.002607	253.9	P	0.002143	301.6	P	0.001165	228.3	P	0.000762	248.2	P	0.000944	253.5	P	0.000762	262.1	P	0.001432	321	P	0.001165	315.6	P	0.002607	250	P	0.003159	242.8	P	0.001755	276.9	P	0.003159		33223
1623728_at	CG13689-RA /FEA=BDGP /GEN=CG13689 /DB_XREF=CG13689 FBgn0031270 /SEG=chr2L:+604776,605004 /MAP=21D1-21D1 /LEN=228 /DEF=(CG13689 gene symbol:CG13689 FBgn0031270 )	93.1	P	0.000491	119.1	P	0.000491	78	P	0.000944	89.1	P	0.001165	86.4	P	0.000491	70.9	P	0.002607	106	P	0.000762	86	P	0.000762	99.7	P	0.001432	69	P	0.001432	91.9	P	0.000613	92.3	P	0.000613	108.5	P	0.000491	79.1	P	0.000491	96.2	P	0.001755		33241
1627476_at	CG13691-RA /FEA=BDGP /GEN=CG13691 /DB_XREF=CG13691 FBgn0031255 /SEG=chr2L:+425116,426956 /MAP=21C4-21C5 /LEN=1650 /DEF=(CG13691 gene symbol:CG13691 FBgn0031255 )	44.8	A	0.198363	35.6	A	0.254899	38.6	A	0.296809	60.1	A	0.135915	26.8	A	0.437646	20.4	A	0.611218	12.7	A	0.611218	38.6	A	0.181343	11.4	A	0.537511	50.7	A	0.122747	42.9	A	0.296809	47.4	A	0.216313	4.5	A	0.703191	16.6	A	0.635055	31	A	0.318883		33217
1631360_at	CG4133-RA /FEA=BDGP /GEN=CG4133 /DB_XREF=CG4133 FBgn0031257 /SEG=chr2L:+457207,460411 /MAP=21C6-21C6 /LEN=2618 /DEF=(CG4133 gene symbol:CG4133 FBgn0031257 )	145.4	P	0.000613	103.9	P	0.000613	172.1	P	0.000491	117.1	P	0.000491	162.8	P	0.000491	147.7	P	0.000491	111.5	P	0.000613	156.5	P	0.000762	125	P	0.000613	107.1	P	0.000762	158.8	P	0.000762	158	P	0.000491	152.7	P	0.000491	100.6	P	0.000613	122.4	P	0.000491		33221
1639768_at	CG2813-RA /FEA=BDGP /GEN=CG2813 /DB_XREF=CG2813 FBgn0031268 /SEG=chr2L:+576177,577411 /MAP=21D1-21D1 /LEN=1100 /DEF=(CG2813 gene symbol:CG2813 FBgn0031268 )	527	P	0.000613	480.3	P	0.000613	467.4	P	0.000613	514.3	P	0.000613	435.8	P	0.000613	487.9	P	0.000613	553.1	P	0.000613	475.9	P	0.000613	495.3	P	0.000613	508.4	P	0.000491	551.2	P	0.000491	498.8	P	0.000613	520.7	P	0.000613	552.8	P	0.000491	504.6	P	0.000613		33237
1633234_at	CG2807-RA /FEA=BDGP /GEN=CG2807 /DB_XREF=CG2807 FBgn0031266 /SEG=chr2L:+570010,574315 /MAP=21D1-21D1 /LEN=4132 /DEF=(CG2807 gene symbol:CG2807 FBgn0031266 (GO:0008248 pre-mRNA splicing factor) (GO:0005681 spliceosome complex) (GO:0005686 snRNP U2) . . .	379.6	P	0.000613	383.9	P	0.000491	380.4	P	0.000613	360.4	P	0.000491	416.7	P	0.000944	393.5	P	0.000613	385.1	P	0.000491	409	P	0.000613	344.8	P	0.000613	331.3	P	0.000491	315.7	P	0.000491	422.1	P	0.000613	324.2	P	0.000491	388.3	P	0.000762	401.2	P	0.000613		33235
1625763_at	CG2789-RA /FEA=BDGP /GEN=CG2789 /DB_XREF=CG2789 FBgn0031263 /SEG=chr2L:+561275,562190 /MAP=21D1-21D1 /LEN=856 /DEF=(CG2789 gene symbol:CG2789 FBgn0031263 (GO:0008503 benzodiazepine receptor))	3163.9	P	0.000491	3358.2	P	0.000491	3066.5	P	0.000491	3099.8	P	0.000491	2880.2	P	0.000491	3168.3	P	0.000491	3481.1	P	0.000491	3619.8	P	0.000491	3490.6	P	0.000491	3399	P	0.000491	3072.1	P	0.000491	3251.8	P	0.000491	3446.6	P	0.000491	3285.8	P	0.000491	3350.9	P	0.000491		33231
1625023_a_at	nicotinic acetylcholine receptor beta 21C	165.3	P	0.009283	223	P	0.007827	179.1	P	0.007827	131.6	P	0.007827	204.1	P	0.007827	144.2	P	0.007827	178.2	P	0.006575	170.2	P	0.010972	178.4	P	0.006575	174.7	P	0.007827	185.4	P	0.009283	164.5	P	0.007827	163.5	P	0.010972	214.1	P	0.009283	154.2	P	0.007827		33228
1636282_s_at	lesswright	1727.3	P	0.000762	1763.5	P	0.001165	1828.8	P	0.001755	1667.2	P	0.000944	1756.1	P	0.001165	1785.7	P	0.000944	1771.4	P	0.001165	1861.3	P	0.000944	1872.7	P	0.001432	1545.5	P	0.000944	1585.7	P	0.001432	1519.5	P	0.000944	1841.1	P	0.001755	1585.8	P	0.001755	1723.6	P	0.001165		33226
1632721_at	Notchless	116.4	P	0.000491	149.7	P	0.000613	135.3	P	0.000613	149.6	P	0.000491	128.1	P	0.000762	143.3	P	0.000491	158.5	P	0.000491	146.8	P	0.000491	136	P	0.000491	122.7	P	0.000944	150.8	P	0.000491	136	P	0.001432	158.7	P	0.000491	134.3	P	0.000613	195	P	0.000491		33234
1630801_at	Goosecoid	34.7	A	0.078906	36	A	0.254899	22.4	A	0.537511	41.8	A	0.135974	22.4	A	0.296809	37.5	A	0.135974	2.8	A	0.586955	23.9	A	0.122747	1.9	A	0.586955	17.8	A	0.48748	5.8	A	0.413046	6.7	A	0.562354	39.4	A	0.135974	33.8	A	0.110449	5.4	A	0.51252		33240
1638915_at	Ets at 21C	40.9	P	0.020663	36.1	M	0.062021	25.8	A	0.135974	1.3	A	0.783687	33.8	A	0.135974	44.4	P	0.005504	34.9	P	0.001755	62.7	P	0.000613	43.1	P	0.000613	39	P	0.005494	27.4	P	0.042142	27.9	P	0.004591	23.7	A	0.150145	42	P	0.004591	41.1	P	0.002607		33229
1628514_at	CG13688-RA /FEA=BDGP /GEN=CG13688 /DB_XREF=CG13688 FBgn0031267 /SEG=chr2L:-574697,575897 /MAP=21D1-21D1 /LEN=1200 /DEF=(CG13688 gene symbol:CG13688 FBgn0031267 )	272.4	P	0.000944	279.7	P	0.001432	276.7	P	0.002143	274.8	P	0.003159	242	P	0.002607	291.1	P	0.001165	345.3	P	0.001432	276.3	P	0.001755	307.2	P	0.001165	276	P	0.000944	292.4	P	0.001165	301.3	P	0.001165	331.1	P	0.001432	359.1	P	0.001432	389.5	P	0.001432		33236
1632646_at	CG13687-RA /FEA=BDGP /GEN=CG13687 /DB_XREF=CG13687 FBgn0031269 /SEG=chr2L:-577441,578251 /MAP=21D1-21D1 /LEN=639 /DEF=(CG13687 gene symbol:CG13687 FBgn0031269 )	53.1	M	0.062021	77.5	P	0.012921	89.3	P	0.002607	97.1	P	0.010972	91.6	P	0.023995	67.5	P	0.002143	86.9	P	0.007827	90.5	P	0.001165	89.9	P	0.012921	92.8	P	0.027766	59.6	P	0.017732	77.8	P	0.003153	76.6	P	0.009283	122.7	P	0.006575	84.8	P	0.012921		33238
1634084_at	CG4213-RA /FEA=BDGP /GEN=CG4213 /DB_XREF=CG4213 FBgn0031251 /SEG=chr2L:-398259,403846 /MAP=21C3-21C4 /LEN=4419 /DEF=(CG4213 gene symbol:CG4213 FBgn0031251 )	973	P	0.000491	1083.8	P	0.000491	972.5	P	0.000491	1167.8	P	0.000491	968.3	P	0.000491	1069	P	0.000491	1223.8	P	0.000491	974	P	0.000491	1169	P	0.000491	1112.3	P	0.000491	1126.9	P	0.000491	1269.9	P	0.000491	1122.2	P	0.000491	1316	P	0.000491	1288	P	0.000491		33209
1632552_at	CG11838-RA /FEA=BDGP /GEN=CG11838 /DB_XREF=CG11838 FBgn0031262 /SEG=chr2L:-555601,560427 /MAP=21D1-21D1 /LEN=4332 /DEF=(CG11838 gene symbol:CG11838 FBgn0031262 )	47.9	A	0.388782	6.8	A	0.764831	8	A	0.635055	8.1	A	0.801637	6.1	A	0.877253	22.4	A	0.413046	36.9	A	0.413046	15.6	A	0.681117	2.8	A	0.877253	4.5	A	0.724538	23.5	A	0.537511	5.2	A	0.834732	22.4	A	0.51252	12	A	0.635055	12.4	A	0.801637		33230
1624137_at	CG11911-RA /FEA=BDGP /GEN=CG11911 /DB_XREF=CG11911 FBgn0031249 /SEG=chr2L:-320278,321246 /MAP=21C1-21C1 /LEN=968 /DEF=(CG11911 gene symbol:CG11911 FBgn0031249 (GO:0004252 serine-type endopeptidase))	5185.3	P	0.000491	3628.3	P	0.000491	5292.8	P	0.000491	5359.7	P	0.000491	4059.2	P	0.000491	4425.7	P	0.000491	4324.4	P	0.000491	3867.3	P	0.000491	4230.1	P	0.000491	4223.6	P	0.000491	2783.2	P	0.000491	2983	P	0.000491	3123.5	P	0.000491	3639.5	P	0.000491	3991.3	P	0.000491		33206
1623516_s_at	Equilibrative nucleoside transporter 1	564.3	P	0.000491	571.2	P	0.000491	598.8	P	0.000491	588.7	P	0.000491	546	P	0.000491	539	P	0.000491	602	P	0.000491	511	P	0.000491	642.8	P	0.000491	613.9	P	0.000491	607.8	P	0.000491	584.2	P	0.000491	553.9	P	0.000491	623.8	P	0.000491	610.8	P	0.000491		33207
1623605_a_at	CG4427-RA /FEA=BDGP /GEN=EP2237 /DB_XREF=CG4427 FBgn0043364 /SEG=chr2L:-478101,481347 /MAP=21C6-21C6 /LEN=2044 /DEF=(CG4427 gene symbol:EP2237 FBgn0043364 (GO:0016563 transcriptional activator))	4227	P	0.000491	3993.9	P	0.000491	4025.1	P	0.000491	4011.1	P	0.000491	3581.5	P	0.000491	5382.3	P	0.000491	5428.6	P	0.000491	5692.8	P	0.000491	5427.8	P	0.000491	5667.9	P	0.000491	5521.5	P	0.000491	5919.2	P	0.000491	5351.5	P	0.000491	6213.5	P	0.000491	5757.4	P	0.000491		33224
1639338_at	CG11912-RA /FEA=BDGP /GEN=CG11912 /DB_XREF=CG11912 FBgn0031248 /SEG=chr2L:-318356,319254 /MAP=21C1-21C1 /LEN=898 /DEF=(CG11912 gene symbol:CG11912 FBgn0031248 (GO:0004252 serine-type endopeptidase))	1052.8	P	0.000491	770.9	P	0.000491	1046.1	P	0.000491	979.1	P	0.000491	1002.8	P	0.000491	872.4	P	0.000491	840.7	P	0.000491	791.9	P	0.000491	878.2	P	0.000491	878	P	0.000491	688.2	P	0.000491	768.8	P	0.000491	644.5	P	0.000491	839.6	P	0.000491	860.2	P	0.000491		33205
1641597_a_at	CG4297-RA /FEA=BDGP /GEN=CG4297 /DB_XREF=CG4297 FBgn0031258 /SEG=chr2L:-462179,467272 /MAP=21C6-21C6 /LEN=4212 /DEF=(CG4297 gene symbol:CG4297 FBgn0031258 )	153.7	P	0.000613	137.8	P	0.002607	155.3	P	0.003815	149.5	P	0.003159	136.5	P	0.000613	148.6	P	0.000762	124.2	P	0.000944	159.9	P	0.000613	128.4	P	0.000944	152.9	P	0.001165	159.6	P	0.001432	176.2	P	0.000762	158.4	P	0.005504	220	P	0.000944	188.8	P	0.001755		33222
1637226_at	CG11885-RA /FEA=BDGP /GEN=CG11885 /DB_XREF=CG11885 FBgn0031253 /SEG=chr2L:-422551,423072 /MAP=21C4-21C4 /LEN=521 /DEF=(CG11885 gene symbol:CG11885 FBgn0031253 )	766.2	P	0.000491	690.4	P	0.000491	713.6	P	0.000491	652.7	P	0.000491	747.4	P	0.000491	746.1	P	0.000491	779.4	P	0.000491	787.6	P	0.000491	739.9	P	0.000491	689.7	P	0.000491	695.2	P	0.000491	700.6	P	0.000491	741.3	P	0.000491	580.7	P	0.000491	619.2	P	0.000489		33215
1636639_at	shanti	2463.1	P	0.000491	2326.2	P	0.000491	2401.5	P	0.000491	2555.7	P	0.000491	2604	P	0.000491	2390.2	P	0.000491	2269.6	P	0.000491	2481.9	P	0.000491	2149.1	P	0.000491	2031.8	P	0.000491	2253.8	P	0.000491	2203.9	P	0.000491	2211.7	P	0.000491	1969.3	P	0.000491	2059.7	P	0.000491		33227
1625980_at	CG11835-RA /FEA=BDGP /GEN=CG11835 /DB_XREF=CG11835 FBgn0031264 /SEG=chr2L:-562458,564846 /MAP=21D1-21D1 /LEN=2388 /DEF=(CG11835 gene symbol:CG11835 FBgn0031264 (GO:0003700 transcription factor))	271.2	P	0.001432	307.4	P	0.003815	374.7	P	0.003815	289	P	0.001162	325.1	P	0.003815	283.3	P	0.002143	206.3	P	0.003815	459.4	P	0.002607	269	P	0.005504	258.9	P	0.005504	324.4	P	0.001755	311.1	P	0.003159	260.3	P	0.005504	364.6	P	0.001755	317.6	P	0.006575		33232
1633171_at	CG13690-RA /FEA=BDGP /GEN=CG13690 /DB_XREF=CG13690 FBgn0031252 /SEG=chr2L:-420221,421265 /MAP=21C4-21C4 /LEN=1044 /DEF=(CG13690 gene symbol:CG13690 FBgn0031252 (GO:0004524 ribonuclease H1))	18.4	A	0.318883	7.5	A	0.849855	17.7	A	0.254899	5.1	A	0.745101	22	A	0.586955	3.9	A	0.783687	13.6	A	0.51252	1.6	A	0.635087	1.8	A	0.900939	7	A	0.764831	1.3	A	0.900939	3.4	A	0.900939	2.4	A	0.963203	2.1	A	0.921094	4.8	A	0.681117		33213
1629289_at	CG31921-RA /FEA=BDGP /GEN=CG31921 /DB_XREF=CG31921 FBgn0051921 /SEG=chr2L:-329990,332335 /MAP=21C1-21C1 /LEN=2345 /DEF=(CG31921 gene symbol:CG31921 FBgn0051921 )	1965.6	P	0.000491	1869.8	P	0.000491	1985.2	P	0.000491	1971.6	P	0.000491	1899	P	0.000491	2137	P	0.000491	1572.5	P	0.000491	2196.8	P	0.000491	1572.4	P	0.000491	1663.5	P	0.000491	1991.6	P	0.000491	1892.7	P	0.000491	1793.5	P	0.000491	1669.6	P	0.000491	1664.2	P	0.000491		319027
1623097_at	CG31920-RB /FEA=BDGP /GEN=CG31920 /DB_XREF=CG31920 FBgn0051920 /SEG=chr2L:-325519,329761 /MAP=21C1-21C1 /LEN=1711 /DEF=(CG31920 gene symbol:CG31920 FLAGGED_PROBLEMATIC FBgn0051920 )	1412.3	P	0.000491	1326.3	P	0.000491	1496.9	P	0.000491	1407.5	P	0.000491	1526	P	0.000491	1634.3	P	0.000491	1300.6	P	0.000491	1624.2	P	0.000491	1346.3	P	0.000491	1301.7	P	0.000491	1409.4	P	0.000491	1489.3	P	0.000491	1437.1	P	0.000491	1281.2	P	0.000491	1092.4	P	0.000491		319026
1640523_at	mitochondrial ribosomal protein L28	2422	P	0.000613	2718.7	P	0.000613	2428.5	P	0.000762	2402.2	P	0.000613	2401.9	P	0.000491	2149.3	P	0.000613	2689.4	P	0.000613	2155.6	P	0.000491	2592.4	P	0.000613	2448	P	0.000613	1958.6	P	0.000613	2212.9	P	0.000613	2287.7	P	0.000613	2717.3	P	0.000613	2608.6	P	0.000613		33715
1639957_s_at	Ribosomal protein L37A	13952.7	P	0.000491	13949.8	P	0.000491	15173.8	P	0.000491	14898.1	P	0.000491	17420.7	P	0.000491	15585.9	P	0.000491	13861.9	P	0.000491	14342.9	P	0.000491	14170.5	P	0.000491	14685.7	P	0.000491	13902.8	P	0.000491	13046.5	P	0.000491	15163.5	P	0.000491	14652.3	P	0.000491	15017.1	P	0.000491		44783
1630150_s_at	Collagen type IV	1285.9	P	0.000491	1548.7	P	0.000491	1239.5	P	0.000491	1329.1	P	0.000491	1464.3	P	0.000491	1051	P	0.000491	1325.7	P	0.000491	1031.7	P	0.000491	1325.3	P	0.000491	1152.6	P	0.000491	973.7	P	0.000491	979.8	P	0.000491	992.4	P	0.000491	1359.7	P	0.000491	1251.2	P	0.000491		33727
1629990_at	CG14040-RA /FEA=BDGP /GEN=CG14040 /DB_XREF=CG14040 FBgn0031676 /SEG=chr2L:+5045416,5046949 /MAP=25C1-25C1 /LEN=1405 /DEF=(CG14040 gene symbol:CG14040 FBgn0031676 (GO:0005459 UDP-galactose transporter))	697	P	0.000613	620.6	P	0.000944	718.8	P	0.000613	729.5	P	0.000613	690.4	P	0.000762	678	P	0.000613	743.3	P	0.000491	742.1	P	0.000762	657	P	0.000613	760.6	P	0.000762	691.5	P	0.000613	795.4	P	0.000613	706.4	P	0.000613	686.9	P	0.000613	726.1	P	0.000613		33734
1627685_a_at	Histone H3.3A	1972.8	P	0.000491	2150.1	P	0.000491	1836.1	P	0.000491	2189.8	P	0.000491	1799.3	P	0.000491	2073	P	0.000491	2025.4	P	0.000491	2060.1	P	0.000491	2048.6	P	0.000491	2127	P	0.000491	1882.3	P	0.000491	2043.1	P	0.000491	2218.8	P	0.000491	2256.7	P	0.000491	2264.6	P	0.000491		33736
1625210_a_at	CG18251-RB /FEA=BDGP /SEG=chr2L:+5113861,5150835	771	P	0.003159	831.9	P	0.003815	842.8	P	0.003815	736.3	P	0.003815	861.6	P	0.002143	706.2	P	0.003815	657.1	P	0.003159	641.1	P	0.003815	716.2	P	0.003815	770.9	P	0.003815	751	P	0.002143	691.8	P	0.003159	615.7	P	0.003159	1122.6	P	0.000944	905.4	P	0.002143
1638426_at	CG14035-RA /FEA=BDGP /GEN=CG14035 /DB_XREF=CG14035 FBgn0031685 /SEG=chr2L:+5095368,5096645 /MAP=25C6-25C6 /LEN=900 /DEF=(CG14035 gene symbol:CG14035 FBgn0031685 )	1.5	A	0.998568	5.7	A	0.801637	9.2	A	0.764831	9.7	A	0.801637	9.2	A	0.945289	3.6	A	0.900939	2.4	A	0.976005	8.6	A	0.611218	1.1	A	0.997393	7.5	A	0.745101	14.5	A	0.586976	3.9	A	0.911443	2.3	A	0.911443	3.6	A	0.963203	4.3	A	0.877311		33745
1626531_at	CG3753-RA /FEA=BDGP /GEN=CG3753 /DB_XREF=CG3753 FBgn0031655 /SEG=chr2L:+4948089,4950863 /MAP=25B4-25B4 /LEN=2401 /DEF=(CG3753 gene symbol:CG3753 FLAGGED_PROBLEMATIC FBgn0031655 (GO:0004386 helicase))	108	P	0.012921	92.1	P	0.048099	94.6	P	0.03202	77.6	P	0.010972	90.4	P	0.036797	93.1	P	0.015164	85.3	P	0.015164	60.4	A	0.122747	100.8	P	0.012921	74.6	P	0.027766	66.9	P	0.042142	78.7	M	0.062021	38.4	M	0.062021	87.7	P	0.023995	66.4	P	0.017732		33709
1623853_at	subunit of type I geranylgeranyl transferase	744.5	P	0.000491	858.8	P	0.000491	866.3	P	0.000491	794.8	P	0.000491	729.5	P	0.000491	791.9	P	0.000491	820.7	P	0.000491	828.6	P	0.000491	778.4	P	0.000491	701.5	P	0.000491	831.4	P	0.000491	902.7	P	0.000491	882.3	P	0.000491	766	P	0.000491	764.8	P	0.000491		33704
1624032_at	CG3887-RA /FEA=BDGP /GEN=CG3887 /DB_XREF=CG3887 FBgn0031670 /SEG=chr2L:+5003683,5004704 /MAP=25B10-25B10 /LEN=945 /DEF=(CG3887 gene symbol:CG3887 FBgn0031670 )	2119.5	P	0.000491	2168.6	P	0.000491	2105.3	P	0.000491	1986.6	P	0.000613	1977.9	P	0.000491	2132.3	P	0.000491	2099.2	P	0.000491	2069.6	P	0.000491	2047.2	P	0.000491	2030.5	P	0.000613	2040.9	P	0.000491	2077.3	P	0.000491	2091.3	P	0.000491	1972.9	P	0.000491	1927.3	P	0.000491		33725
1625079_at	CG31653-RA /FEA=BDGP /GEN=CG31653 /DB_XREF=CG31653 FBgn0051653 /SEG=chr2L:+4976213,4979936 /MAP=25B9-25B9 /LEN=3054 /DEF=(CG31653 gene symbol:CG31653 FBgn0051653 )	28.5	A	0.235169	4.5	A	0.586955	43.5	A	0.216313	44.2	A	0.254899	7.9	A	0.51252	39.1	A	0.413046	66.4	A	0.099061	30.3	A	0.364945	45.6	A	0.078906	47.3	A	0.198363	68.1	A	0.070073	83.1	P	0.017732	72.5	A	0.181343	78.5	A	0.150145	97.4	A	0.078906		318872
1633967_at	CG3756-RA /FEA=BDGP /GEN=CG3756 /DB_XREF=CG3756 FBgn0031657 /SEG=chr2L:+4961574,4962753 /MAP=25B5-25B5 /LEN=1119 /DEF=(CG3756 gene symbol:CG3756 FBgn0031657 (GO:0005736 DNA-directed RNA polymerase I complex) (GO:0005666 DNA-directed RNA polymerase . . .	446.4	P	0.007827	491.6	P	0.007827	426.2	P	0.009283	482.4	P	0.007827	426.9	P	0.009283	436.3	P	0.007827	444.3	P	0.007827	477.5	P	0.007827	445.5	P	0.007827	437.7	P	0.009283	431.7	P	0.007827	397.2	P	0.007827	512.2	P	0.009283	450.8	P	0.007827	464.6	P	0.007827		33712
1632503_at	CG3792-RA /FEA=BDGP /GEN=CG3792 /DB_XREF=CG3792 FBgn0031662 /SEG=chr2L:+4969894,4971139 /MAP=25B8-25B8 /LEN=1183 /DEF=(CG3792 gene symbol:CG3792 FBgn0031662 (GO:0016021 integral to membrane))	565.6	P	0.000762	546.5	P	0.001432	589.6	P	0.001165	590.4	P	0.001755	595.8	P	0.002143	490.1	P	0.001755	552	P	0.000762	587.5	P	0.001165	538.4	P	0.000762	571.2	P	0.000762	479.1	P	0.001755	536	P	0.001165	581.7	P	0.001432	518.2	P	0.001755	571.3	P	0.001432		33717
1633900_at	CG14044-RA /FEA=BDGP /GEN=CG14044 /DB_XREF=CG14044 FBgn0031650 /SEG=chr2L:+4935318,4936876 /MAP=25B4-25B4 /LEN=1312 /DEF=(CG14044 gene symbol:CG14044 FBgn0031650 )	1.5	A	0.963203	2.3	A	0.96798	1.5	A	0.987079	2	A	0.889551	30.7	A	0.099061	9.1	A	0.681117	1.4	A	0.801637	7.2	A	0.65838	1	A	0.877253	2.5	A	0.849855	1.9	A	0.724538	11.1	A	0.801637	2.6	A	0.911443	1.5	A	0.945289	1.3	A	0.972234		33702
1627123_at	CG5828-RA /FEA=BDGP /GEN=CG5828 /DB_XREF=CG5828 FBgn0031682 /SEG=chr2L:+5086591,5088010 /MAP=25C6-25C6 /LEN=1419 /DEF=(CG5828 gene symbol:CG5828 FBgn0031682 )	442.4	P	0.002143	406.4	P	0.003815	410.5	P	0.003159	428.2	P	0.003159	427.1	P	0.003815	433.8	P	0.003159	392.9	P	0.001755	453.7	P	0.002143	495.6	P	0.001432	466.2	P	0.003159	517.2	P	0.003159	462.3	P	0.002143	477.7	P	0.003815	492.5	P	0.003815	546.7	P	0.003159		33742
1638464_a_at	quick-to-court	1328.3	P	0.000491	1330.4	P	0.000491	1179.3	P	0.000491	1217.1	P	0.000491	1407.9	P	0.000491	1419.3	P	0.000491	1144.8	P	0.000491	1418.7	P	0.000491	1131.6	P	0.000491	1319.4	P	0.000491	1430	P	0.000491	1329	P	0.000491	1234.9	P	0.000491	1227.4	P	0.000491	1202	P	0.000491		33739
1629823_at	CG4230-RA /FEA=BDGP /GEN=CG4230 /DB_XREF=CG4230 FBgn0031683 /SEG=chr2L:+5088797,5091184 /MAP=25C6-25C6 /LEN=1625 /DEF=(CG4230 gene symbol:CG4230 FBgn0031683 )	912.6	P	0.000613	847.2	P	0.000944	843.3	P	0.000762	924.1	P	0.000613	785.7	P	0.000613	838.6	P	0.000762	814.5	P	0.000944	901.6	P	0.000613	842.2	P	0.000613	763.5	P	0.000613	846.9	P	0.000613	976.9	P	0.000491	914.2	P	0.000613	858	P	0.000613	859.6	P	0.000613		33743
1641237_a_at	CG14041-RA /FEA=BDGP /GEN=SP555 /DB_XREF=CG14041 FBgn0040280 /SEG=chr2L:+5030623,5033389 /MAP=25C1-25C1 /LEN=2606 /DEF=(CG14041 gene symbol:SP555 FBgn0040280 )	656	P	0.000491	615.5	P	0.000491	666	P	0.000613	634.9	P	0.000491	671.2	P	0.000491	710	P	0.000613	574.8	P	0.000491	776.4	P	0.000491	596.7	P	0.000613	545.4	P	0.000613	680.2	P	0.000613	671.7	P	0.000491	596.1	P	0.000491	540.1	P	0.000491	528.1	P	0.000491		53471
1638140_at	CG14043-RA /FEA=BDGP /GEN=CG14043 /DB_XREF=CG14043 FBgn0031659 /SEG=chr2L:+4964274,4966258 /MAP=25B5-25B5 /LEN=1984 /DEF=(CG14043 gene symbol:CG14043 FBgn0031659 )	1042.9	P	0.000491	926.9	P	0.000613	1029.5	P	0.000762	987.3	P	0.000491	933.6	P	0.000613	1083.8	P	0.000613	950.4	P	0.000613	1119.4	P	0.000491	1005.7	P	0.000491	1007.5	P	0.000613	1014.6	P	0.000491	1083.5	P	0.000613	1136.6	P	0.000491	910.4	P	0.000613	976.7	P	0.000613		33714
1629586_at	CG3805-RA /FEA=BDGP /GEN=CG3805 /DB_XREF=CG3805 FBgn0031665 /SEG=chr2L:+4980716,4983866 /MAP=25B9-25B9 /LEN=1404 /DEF=(CG3805 gene symbol:CG3805 FBgn0031665 )	249.6	P	0.003159	217.5	P	0.009283	223.8	P	0.020663	285.4	P	0.010972	263.5	P	0.006575	238	P	0.009283	206	P	0.004591	264.5	P	0.003815	240.3	P	0.004591	194.9	P	0.010972	262.3	P	0.003815	263.1	P	0.005504	275.1	P	0.004591	245	P	0.015164	279.1	P	0.005504		33720
1632394_s_at	CG31919-RB /FEA=BDGP /GEN=CG31919 /DB_XREF=CG31919 FBgn0051919 /SEG=chr2L:+5035890,5040937 /MAP=25C1-25C1 /LEN=2155 /DEF=(CG31919 gene symbol:CG31919 FBgn0051919 )	3761.8	P	0.000491	3957.5	P	0.000491	3954.1	P	0.000491	3838	P	0.000491	3796.3	P	0.000491	3948.2	P	0.000491	3835.3	P	0.000491	3829.7	P	0.000491	3913.6	P	0.000491	3929.1	P	0.000491	4042	P	0.000491	3870.9	P	0.000491	3762.8	P	0.000491	3616.1	P	0.000491	3886.2	P	0.000491
1629884_at	CG31652-RA /FEA=BDGP /GEN=CG31652 /DB_XREF=CG31652 FBgn0051652 /SEG=chr2L:+4950981,4958971 /MAP=25B4-25B5 /LEN=6640 /DEF=(CG31652 gene symbol:CG31652 FBgn0051652 )	565.7	P	0.001432	559	P	0.001432	615.9	P	0.000613	550	P	0.000762	550.6	P	0.000944	546.3	P	0.000762	587.5	P	0.000762	569.5	P	0.000611	570	P	0.000613	655.7	P	0.000613	569.3	P	0.000762	620.3	P	0.000762	578.9	P	0.000944	607.7	P	0.001432	611.7	P	0.000613		318871
1639229_at	viking	1145.4	P	0.000491	1251.3	P	0.000491	1479.3	P	0.000613	1344	P	0.000613	1511.2	P	0.000613	1013.6	P	0.000613	1294.7	P	0.000491	1013.7	P	0.000762	1258.8	P	0.000491	1433.3	P	0.000613	1082.4	P	0.000613	1053.2	P	0.000613	997.3	P	0.000762	1521.1	P	0.000613	1497.2	P	0.000762		33726
1627869_at	Jonah 25Bi	7889.8	P	0.000762	8088.7	P	0.001165	5948.4	P	0.002143	8323.1	P	0.001432	4429.4	P	0.002607	6235.8	P	0.001755	7058.9	P	0.001755	4199.9	P	0.000944	6932.6	P	0.001165	8100.9	P	0.000491	4614.5	P	0.001432	4371.1	P	0.000944	5759.4	P	0.000491	7350.7	P	0.000491	7464.8	P	0.003159		33708
1635831_at	CG14036-RA /FEA=BDGP /GEN=CG14036 /DB_XREF=CG14036 FBgn0031677 /SEG=chr2L:-5047241,5047523 /MAP=25C1-25C1 /LEN=282 /DEF=(CG14036 gene symbol:CG14036 FBgn0031677 )	349.7	P	0.000613	361.6	P	0.000491	361.4	P	0.000491	393.6	P	0.000491	375.8	P	0.000613	416.3	P	0.000491	367	P	0.000491	485.6	P	0.000491	397	P	0.000491	370	P	0.000491	400	P	0.000491	348.8	P	0.000491	357.3	P	0.000613	302.1	P	0.000613	352.6	P	0.000491		33735
1632455_at	CG8680-RA /FEA=BDGP /GEN=CG8680 /DB_XREF=CG8680 FBgn0031684 /SEG=chr2L:-5092064,5092749 /MAP=25C6-25C6 /LEN=526 /DEF=(CG8680 gene symbol:CG8680 FBgn0031684 (GO:0005748 NADH dehydrogenase complex (ubiquinone) (sensu Eukarya)) (GO:0008137 NADH . . .	6822	P	0.000491	7628.7	P	0.000491	7021.8	P	0.000491	6722	P	0.000491	6398.6	P	0.000491	6829.4	P	0.000491	7660.3	P	0.000491	6100.8	P	0.000491	7763.1	P	0.000491	7130.3	P	0.000491	6096.7	P	0.000491	6320	P	0.000491	6908.3	P	0.000491	7802.1	P	0.000491	7478.4	P	0.000491		33744
1628521_at	GDP-mannose 4,6-dehydratase	404.5	P	0.000613	366.3	P	0.000491	382	P	0.000613	407.4	P	0.000613	364.5	P	0.000491	342.4	P	0.000613	343	P	0.000491	368.1	P	0.000613	332.9	P	0.000613	383.6	P	0.000491	363.3	P	0.000613	380.9	P	0.000613	395.6	P	0.000613	310	P	0.000613	375.2	P	0.000491		33716
1636845_at	CG8885-RA /FEA=BDGP /GEN=CG8885 /DB_XREF=CG8885 FBgn0031656 /SEG=chr2L:-4960392,4961507 /MAP=25B5-25B5 /LEN=1052 /DEF=(CG8885 gene symbol:CG8885 FBgn0031656 (GO:0005743 mitochondrial inner membrane))	540.8	P	0.000762	654.9	P	0.001165	502.3	P	0.001165	583.1	P	0.000762	478.5	P	0.000762	499.3	P	0.001432	538.3	P	0.001165	567.9	P	0.000762	578.6	P	0.000944	546	P	0.000944	536.5	P	0.000762	485.7	P	0.001165	608.2	P	0.000944	523.9	P	0.001165	525.5	P	0.000944		33711
1639196_at	Jonah 25Bii	6058.3	P	0.000491	6456.5	P	0.000491	4014.5	P	0.000491	6194.9	P	0.000491	2883	P	0.000491	4046.7	P	0.000491	5253.5	P	0.000491	2653.4	P	0.000613	5254.5	P	0.000491	5753.1	P	0.000491	2998.8	P	0.000491	2932	P	0.000491	4086.9	P	0.000491	4942.2	P	0.000491	5785.7	P	0.000491		33707
1627056_a_at	CG8886-RA /FEA=BDGP /GEN=l(2)05714 /DB_XREF=CG8886 FBgn0010607 /SEG=chr2L:-4962705,4964024 /MAP=25B5-25B5 /LEN=1021 /DEF=(CG8886 gene symbol:l(2)05714 FBgn0010607 )	235.2	P	0.000491	222.4	P	0.000491	163	P	0.000762	158.8	P	0.000491	201.3	P	0.000613	123.5	P	0.000491	219.3	P	0.000491	238.6	P	0.000491	204.1	P	0.000491	174.5	P	0.000491	160.5	P	0.000491	190.8	P	0.000491	183.8	P	0.000491	141.3	P	0.000491	201.3	P	0.000491		46066
1636930_at	CG9121-RA /FEA=BDGP /GEN=CG9121 /DB_XREF=CG9121 FBgn0031675 /SEG=chr2L:-5040934,5043448 /MAP=25C1-25C1 /LEN=1803 /DEF=(CG9121 gene symbol:CG9121 FBgn0031675 (GO:0007016 cytoskeletal anchoring) (GO:0005200 structural constituent of cytoskeleton))	97.4	P	0.000762	137.2	P	0.002607	87.8	P	0.002143	104.8	P	0.000944	108.4	P	0.007827	159.1	P	0.000944	83.6	P	0.001755	167	P	0.000613	94	P	0.000491	150.2	P	0.000491	151.9	P	0.000491	137.7	P	0.000613	109.6	P	0.001755	107.7	P	0.000762	81	P	0.003159		33732
1625078_at	Eukaryotic initiation factor 3 p40 subunit	2371.7	P	0.000491	2653.5	P	0.000491	2661.6	P	0.000491	2347.8	P	0.000491	2451.2	P	0.000491	2520.8	P	0.000491	2733.7	P	0.000491	2563.8	P	0.000491	2600.8	P	0.000491	2595	P	0.000491	2395.8	P	0.000491	2253.2	P	0.000491	2438.9	P	0.000491	2503.1	P	0.000491	2578.3	P	0.000491		45682
1628531_at	CG18174-RA /FEA=BDGP /GEN=Rpn11 /DB_XREF=CG18174 FBgn0028694 /SEG=chr2L:-5050966,5052387 /MAP=25C3-25C3 /LEN=1242 /DEF=(CG18174 gene symbol:Rpn11 FBgn0028694 (GO:0006508 proteolysis and peptidolysis) (GO:0004299 proteasome endopeptidase) . . .	2032.1	P	0.000491	2052.7	P	0.000491	2172.7	P	0.000491	2129.8	P	0.000491	1976.3	P	0.000491	2153.4	P	0.000491	2130.7	P	0.000491	2123.7	P	0.000491	2153.3	P	0.000491	2116.2	P	0.000491	2022.5	P	0.000491	2142.3	P	0.000491	2279.5	P	0.000491	2080	P	0.000491	2231.5	P	0.000491		33738
1625044_at	CG8891-RA /FEA=BDGP /GEN=CG8891 /DB_XREF=CG8891 FBgn0031663 /SEG=chr2L:-4971136,4971948 /MAP=25B8-25B9 /LEN=685 /DEF=(CG8891 gene symbol:CG8891 FBgn0031663 )	416.7	P	0.000944	570.8	P	0.000491	407.3	P	0.000762	405	P	0.000762	423	P	0.000762	372.1	P	0.000613	390	P	0.000613	363.8	P	0.000613	402.6	P	0.000491	481.9	P	0.000491	360.1	P	0.000491	438.4	P	0.000613	528.4	P	0.000613	405.5	P	0.000944	472.8	P	0.000762		33718
1635474_at	CG8873-RA /FEA=BDGP /GEN=CG8873 /DB_XREF=CG8873 FBgn0031652 /SEG=chr2L:-4940772,4942322 /MAP=25B4-25B4 /LEN=1424 /DEF=(CG8873 gene symbol:CG8873 FBgn0031652 )	112	P	0.001432	175.4	P	0.000613	103.8	P	0.000944	176	P	0.001432	126.8	P	0.002143	113.9	P	0.000944	120.8	P	0.001432	120.3	P	0.002143	138.3	P	0.000491	151	P	0.000941	152	P	0.020663	171.1	P	0.001432	168.7	P	0.001165	184.5	P	0.000491	158.6	P	0.000491		33705
1638947_at	mitochondrial ribosomal protein L24	759.6	P	0.000491	808.8	P	0.000491	797.3	P	0.000491	774	P	0.000491	794.2	P	0.000491	756	P	0.000491	795.6	P	0.000491	691.8	P	0.000491	720.8	P	0.000491	712.8	P	0.000491	664.7	P	0.000491	698.6	P	0.000491	742.9	P	0.000491	739.6	P	0.000491	730.6	P	0.000491		33703
1624506_at	Jonah 25Biii	8739.8	P	0.000491	8563.7	P	0.000491	9944.1	P	0.000491	9028.7	P	0.000491	7665.2	P	0.000491	9801.8	P	0.000491	8093.1	P	0.000491	8446.9	P	0.000491	7913.1	P	0.000491	8267	P	0.000491	8023.5	P	0.000491	7179.4	P	0.000491	8235.2	P	0.000491	7592.5	P	0.000491	7999.4	P	0.000491		33706
1630519_at	Trip1	3216.3	P	0.000491	3552.4	P	0.000491	3531.9	P	0.000491	3355.6	P	0.000491	3347.9	P	0.000491	3460.5	P	0.000491	3785.1	P	0.000491	3486.7	P	0.000491	3806.7	P	0.000491	3497.2	P	0.000491	3093	P	0.000491	3227.6	P	0.000491	3336.2	P	0.000491	3452	P	0.000491	3612.2	P	0.000491		33710
1635173_at	CG31651-RA /FEA=BDGP /GEN=CG31651 /DB_XREF=CG31651 FBgn0051651 /SEG=chr2L:-5064726,5086086 /MAP=25C4-25C6 /LEN=4301 /DEF=(CG31651 gene symbol:CG31651 FBgn0051651 )	453.1	P	0.000491	515.9	P	0.000491	461.9	P	0.000491	437.1	P	0.000491	458.9	P	0.000491	433.1	P	0.000491	398.3	P	0.000491	400.9	P	0.000491	387.4	P	0.000491	406.8	P	0.000491	509.1	P	0.000491	536.2	P	0.000491	439.8	P	0.000491	481	P	0.000491	469.5	P	0.000491
1632694_at	CG31918-RA /FEA=BDGP /GEN=CG31918 /DB_XREF=CG31918 FBgn0051918 /SEG=chr2L:-5048544,5050812 /MAP=25C1-25C3 /LEN=2268 /DEF=(CG31918 gene symbol:CG31918 FBgn0051918 )	21.4	A	0.34162	28.6	A	0.135974	17	A	0.296809	10.9	A	0.388782	35.9	A	0.150145	34.6	A	0.099061	26.5	A	0.070073	26.1	P	0.027766	16	A	0.462489	32	A	0.078906	42.6	A	0.070073	27.3	A	0.216313	12.6	A	0.437646	21.7	A	0.198363	31.9	A	0.088557
1628422_s_at	CG31650-RA /FEA=BDGP /GEN=CG31650 /DB_XREF=CG31650 FBgn0051650 /SEG=chr2L:-5033209,5036579 /MAP=25C1-25C1 /LEN=1656 /DEF=(CG31650 gene symbol:CG31650 FBgn0051650 )	935.8	P	0.000491	1003.4	P	0.000491	1038	P	0.000491	976.3	P	0.000491	990.2	P	0.000491	965.6	P	0.000491	1029.5	P	0.000491	988.4	P	0.000491	989.3	P	0.000491	924.9	P	0.000491	1004.2	P	0.000491	1087.6	P	0.000491	995.9	P	0.000491	951.7	P	0.000491	1062	P	0.000491
1636722_at	CG31917-RA /FEA=BDGP /GEN=CG31917 /DB_XREF=CG31917 FBgn0051917 /SEG=chr2L:-5002547,5003396 /MAP=25B10-25B10 /LEN=791 /DEF=(CG31917 gene symbol:CG31917 FBgn0051917 )	599.9	P	0.000613	598.3	P	0.000613	595.3	P	0.000762	554.6	P	0.000613	520.4	P	0.001165	537.2	P	0.000613	544	P	0.000491	605.9	P	0.000613	577.4	P	0.000491	608.3	P	0.000613	522.5	P	0.000613	526.6	P	0.000613	581.9	P	0.000613	562.4	P	0.000613	605.4	P	0.000762
1625348_s_at	CG8892-RC /FEA=BDGP /GEN=CG8892 /DB_XREF=CG8892 FBgn0031664 /SEG=chr2L:-4972106,4974159 /MAP=25B9-25B9 /LEN=1980 /DEF=(CG8892 gene symbol:CG8892 FBgn0031664 )	323.6	P	0.001755	342.7	P	0.001432	413.8	P	0.002143	342.1	P	0.001432	366.9	P	0.001432	402.3	P	0.001165	332.8	P	0.001165	355.4	P	0.001165	357.3	P	0.001165	307.9	P	0.002607	436.9	P	0.001432	378.5	P	0.001755	332.7	P	0.001755	336.6	P	0.003815	359.6	P	0.002607		33719
1639273_s_at	vrille	707.4	P	0.000491	680.3	P	0.000491	735.6	P	0.000491	777.6	P	0.000491	721.7	P	0.000491	783	P	0.000491	797.3	P	0.000491	780.5	P	0.000491	761.9	P	0.000491	762.6	P	0.000491	1027.7	P	0.000491	1054	P	0.000491	802	P	0.000491	959.7	P	0.000491	798.7	P	0.000491		33759
1638416_at	cyclope	11799.9	P	0.000491	14005.8	P	0.000491	12718.8	P	0.000491	12458.5	P	0.000491	12540.7	P	0.000491	12054.5	P	0.000491	13669.1	P	0.000491	10134.8	P	0.000491	13507.3	P	0.000491	12522.2	P	0.000491	11068	P	0.000491	10722.7	P	0.000491	12352.5	P	0.000491	14623.2	P	0.000491	13444.4	P	0.000491		46040
1637729_at	no mechanoreceptor potential C	14.1	A	0.413046	8.5	A	0.724538	27.9	A	0.586955	7.4	A	0.818657	44.5	A	0.122747	30.8	A	0.537511	36.5	A	0.235169	41.7	A	0.48748	7.2	A	0.586955	18.2	A	0.635055	16.4	A	0.764831	11.2	A	0.537511	12.3	A	0.65838	38.9	A	0.254899	35.5	A	0.254899		33768
1623237_at	CG14030-RA /FEA=BDGP /GEN=CG14030 /DB_XREF=CG14030 FBgn0031696 /SEG=chr2L:+5271621,5275589 /MAP=25D3-25D3 /LEN=3828 /DEF=(CG14030 gene symbol:CG14030 FBgn0031696 (GO:0006468 protein amino acid phosphorylation) (GO:0004672 protein kinase) . . .	353.1	P	0.000491	370.1	P	0.000613	366.6	P	0.000613	371.4	P	0.000613	376.7	P	0.000613	354.8	P	0.000613	361.1	P	0.000491	430.7	P	0.000613	290.2	P	0.000491	351.8	P	0.000491	366.8	P	0.000491	388.4	P	0.000613	359	P	0.000613	359	P	0.000613	357.1	P	0.000762		33758
1623635_at	Turandot M	250.9	P	0.000613	950.8	P	0.000491	112.2	P	0.001432	150.9	P	0.000491	508	P	0.000613	539	P	0.000491	897.4	P	0.000613	238.2	P	0.000491	951.7	P	0.000491	884.3	P	0.000613	106	P	0.015164	274.5	P	0.000613	97.2	P	0.002607	95.6	P	0.000491	170	P	0.000944		33764
1623866_at	CG17970-RA /FEA=BDGP /GEN=Cyp4ac2 /DB_XREF=CG17970 FBgn0031694 /SEG=chr2L:+5259002,5260893 /MAP=25D2-25D2 /LEN=1494 /DEF=(CG17970 gene symbol:Cyp4ac2 FLAGGED_PROBLEMATIC FBgn0031694 (GO:0005792 microsome) (GO:0015034 cytochrome P450) (GO:0016020 . . .	138.1	P	0.003815	163.4	P	0.005504	80.8	P	0.007827	98.1	P	0.020663	71.7	P	0.03202	87.4	P	0.009283	115.4	P	0.006575	94	P	0.007827	110.6	P	0.001755	78.1	P	0.015164	81.6	P	0.023995	95.6	P	0.023995	87.3	P	0.017732	82.9	M	0.054711	114.2	P	0.003815		33755
1634640_at	CG14032-RA /FEA=BDGP /GEN=Cyp4ac1 /DB_XREF=CG14032 FBgn0031693 /SEG=chr2L:+5256571,5258470 /MAP=25D2-25D2 /LEN=1666 /DEF=(CG14032 gene symbol:Cyp4ac1 FBgn0031693 (GO:0005792 microsome) (GO:0015034 cytochrome P450) (GO:0016020 membrane))	650.8	P	0.000613	762.6	P	0.000491	684.3	P	0.000613	674.6	P	0.000613	586.8	P	0.000491	639	P	0.000762	700.8	P	0.000613	512.2	P	0.000613	740.6	P	0.000491	726.4	P	0.000491	501.7	P	0.000613	484.2	P	0.000491	460	P	0.000491	508.6	P	0.000613	485.4	P	0.000762		33754
1630660_at	CG14033-RA /FEA=BDGP /GEN=CG14033 /DB_XREF=CG14033 FBgn0040946 /SEG=chr2L:+5235277,5236810 /MAP=25D2-25D2 /LEN=1533 /DEF=(CG14033 gene symbol:CG14033 FBgn0040946 )	88.7	M	0.062021	91.6	A	0.070073	109.4	A	0.122747	130.2	A	0.070073	88.9	M	0.054711	88.3	A	0.099061	81.8	P	0.048099	74.2	A	0.110449	88.8	P	0.048099	78.3	A	0.070073	80.4	P	0.042142	100.5	P	0.03202	90.8	P	0.048099	106.7	A	0.070073	104.8	A	0.110449
1632633_at	CG6514-RA /FEA=BDGP /GEN=CG6514 /DB_XREF=CG6514 FBgn0031692 /SEG=chr2L:+5210830,5211630 /MAP=25D1-25D1 /LEN=645 /DEF=(CG6514 gene symbol:CG6514 FBgn0031692 (GO:0005509 calcium ion binding))	2988.1	P	0.000491	2950.6	P	0.000613	3574.4	P	0.000491	3135.8	P	0.000491	4119.7	P	0.000491	3143.9	P	0.000491	2875.9	P	0.000491	2934.7	P	0.000491	2779.5	P	0.000613	2685.5	P	0.000491	2969.2	P	0.000491	3163.8	P	0.000491	2608.1	P	0.000613	3311.8	P	0.000613	3168.5	P	0.000491		33752
1633639_at	CG10833-RA /FEA=BDGP /GEN=Cyp28d1 /DB_XREF=CG10833 FBgn0031689 /SEG=chr2L:+5203049,5205021 /MAP=25C10-25C10 /LEN=1603 /DEF=(CG10833 gene symbol:Cyp28d1 FBgn0031689 (GO:0005792 microsome) (GO:0015034 cytochrome P450) (GO:0016020 membrane))	2580.1	P	0.000491	2998.2	P	0.000491	1991.6	P	0.000491	2696.8	P	0.000491	2140	P	0.000491	2218.2	P	0.000491	3036.2	P	0.000491	2229.2	P	0.000491	2859.5	P	0.000491	2901.5	P	0.000491	2081.2	P	0.000491	2154.2	P	0.000491	2735.9	P	0.000491	2787.1	P	0.000491	2686.7	P	0.000491		33749
1638739_at	CG14031-RA /FEA=BDGP /GEN=Cyp4ac3 /DB_XREF=CG14031 FBgn0031695 /SEG=chr2L:+5261087,5262900 /MAP=25D2-25D2 /LEN=1587 /DEF=(CG14031 gene symbol:Cyp4ac3 FBgn0031695 (GO:0005792 microsome) (GO:0015034 cytochrome P450) (GO:0016020 membrane))	231.7	P	0.000613	230.4	P	0.000491	250.1	P	0.000491	257.6	P	0.000491	235.3	P	0.000491	269.2	P	0.000491	244.5	P	0.000491	270.9	P	0.000491	259.6	P	0.000491	260.9	P	0.000491	293.5	P	0.000491	271.2	P	0.000491	238	P	0.000491	234.2	P	0.000491	233.4	P	0.000491		33756
1624911_at	CG6081-RA /FEA=BDGP /GEN=Cyp28d2 /DB_XREF=CG6081 FBgn0031688 /SEG=chr2L:+5199878,5201790 /MAP=25C10-25C10 /LEN=1506 /DEF=(CG6081 gene symbol:Cyp28d2 FBgn0031688 (GO:0005792 microsome) (GO:0015034 cytochrome P450) (GO:0016020 membrane))	158.8	P	0.000613	155.3	P	0.000491	110.5	P	0.001432	146	P	0.000762	144.3	P	0.000762	172	P	0.000491	138.6	P	0.000762	173.2	P	0.000491	121.2	P	0.000491	150.5	P	0.001165	207.8	P	0.000613	145	P	0.000491	186.6	P	0.000491	169.8	P	0.000491	164.2	P	0.000491		33748
1625535_at	CG6604-RA /FEA=BDGP /GEN=H15 /DB_XREF=CG6604 FBgn0016660 /SEG=chr2L:+5396556,5408143 /MAP=25E1-25E1 /LEN=2555 /DEF=(CG6604 gene symbol:H15 FBgn0016660 (GO:0003700 transcription factor) (GO:0005634 nucleus))	52.8	A	0.150145	33.2	A	0.364945	51.5	A	0.216313	62.3	A	0.198363	53.5	A	0.216313	60.3	A	0.088557	24.5	A	0.537511	41.9	P	0.017732	10	A	0.437646	75.9	A	0.275462	39.6	A	0.34162	42.7	A	0.099061	49.7	A	0.088557	18.8	A	0.635055	12.8	A	0.65838		33769
1641672_at	CG31916-RA /FEA=BDGP /GEN=CG31916 /DB_XREF=CG31916 FBgn0051916 /SEG=chr2L:+5151028,5178782 /MAP=25C8-25C9 /LEN=27705 /DEF=(CG31916 gene symbol:CG31916 FBgn0051916 )	201.5	P	0.005504	134	P	0.010972	178.7	P	0.015164	200.7	P	0.012921	132.7	P	0.012921	169.1	P	0.015164	90.2	P	0.017732	194.3	P	0.007827	150.8	P	0.007827	132.3	P	0.015164	171.9	P	0.010972	200.2	P	0.007827	192.3	P	0.012921	146.6	P	0.023995	228.4	P	0.042142
1632945_at	CG31649-RA /FEA=BDGP /GEN=nesprin /DB_XREF=CG31649 FBgn0051649 /SEG=chr2L:+5180246,5197960 /MAP=25C9-25C10 /LEN=12033 /DEF=(CG31649 gene symbol:nesprin FBgn0051649 (GO:0003779 actin binding))	1988.5	P	0.000491	1690.7	P	0.000613	2140.4	P	0.000491	2027.5	P	0.000491	2142.9	P	0.000491	2013.3	P	0.000491	1538.7	P	0.000491	2270.6	P	0.000491	1393.9	P	0.000491	1710.4	P	0.000491	2102.8	P	0.000491	2109.9	P	0.000491	1819.1	P	0.000491	1813.6	P	0.000613	1774	P	0.000491		318870
1626798_a_at	Blastoderm-specific gene 25D	696.8	P	0.000491	656.1	P	0.000491	506.4	P	0.000491	630.3	P	0.000491	589.5	P	0.000491	557.2	P	0.000491	581.8	P	0.000491	590.1	P	0.000491	582.5	P	0.000491	576.7	P	0.000491	667.2	P	0.000491	686.7	P	0.000491	566.3	P	0.000491	620.8	P	0.000491	643	P	0.000491		33757
1636447_at	CG14024-RA /FEA=BDGP /GEN=CG14024 /DB_XREF=CG14024 FBgn0031697 /SEG=chr2L:-5304706,5307456 /MAP=25D5-25D5 /LEN=1781 /DEF=(CG14024 gene symbol:CG14024 FBgn0031697 (GO:0016232 HNK-1 sulfotransferase))	76.9	A	0.078906	50.1	P	0.023995	77.1	P	0.017732	91.3	A	0.070073	97.2	P	0.010972	50.2	P	0.042142	80.8	P	0.007827	72	P	0.027766	90.7	P	0.009283	72	P	0.036797	76.4	P	0.015164	73	P	0.012921	83.9	P	0.009283	59.5	P	0.048099	79	P	0.048099		33760
1625430_at	CG14022-RA /FEA=BDGP /GEN=CG14022 /DB_XREF=CG14022 FBgn0031700 /SEG=chr2L:-5320548,5321441 /MAP=25D6-25D6 /LEN=640 /DEF=(CG14022 gene symbol:CG14022 FBgn0031700 (GO:0003998 acylphosphatase))	2406.1	P	0.000491	3135.1	P	0.000491	2389.8	P	0.000491	2625.3	P	0.000491	1945.8	P	0.000491	2389.7	P	0.000491	2960.4	P	0.000491	2010.7	P	0.000491	2955.5	P	0.000491	3060.9	P	0.000491	2067.8	P	0.000491	2301.8	P	0.000491	2424.8	P	0.000491	2814.7	P	0.000491	2807.6	P	0.000491		33763
1623604_at	CG7742-RA /FEA=BDGP /GEN=CG7742 /DB_XREF=CG7742 FBgn0031690 /SEG=chr2L:-5204963,5207248 /MAP=25C10-25D1 /LEN=1717 /DEF=(CG7742 gene symbol:CG7742 FBgn0031690 )	1984.9	P	0.000491	1958.4	P	0.000491	2010.6	P	0.000491	1988.3	P	0.000491	2010.4	P	0.000491	2011.8	P	0.000491	1701.5	P	0.000491	2209	P	0.000491	1765.7	P	0.000491	1886	P	0.000491	1891.8	P	0.000491	1893.1	P	0.000491	1982.9	P	0.000491	1684.9	P	0.000491	1646.4	P	0.000491		33750
1638636_at	CG12512-RA /FEA=BDGP /GEN=CG12512 /DB_XREF=CG12512 FBgn0031703 /SEG=chr2L:-5331795,5334920 /MAP=25D6-25D6 /LEN=2076 /DEF=(CG12512 gene symbol:CG12512 FBgn0031703 (GO:0004467 long-chain-fatty-acid-CoA-ligase))	634.7	P	0.000944	760.6	P	0.001165	618.5	P	0.001165	651.3	P	0.001165	604	P	0.000944	607.3	P	0.002143	655.8	P	0.001755	483.6	P	0.000944	594.4	P	0.000944	645.9	P	0.000944	625.5	P	0.001432	567.9	P	0.001432	563.7	P	0.001432	765.1	P	0.002143	786.8	P	0.001755		33766
1627620_at	CG14034-RA /FEA=BDGP /GEN=CG14034 /DB_XREF=CG14034 FBgn0031691 /SEG=chr2L:-5208270,5208994 /MAP=25D1-25D1 /LEN=672 /DEF=(CG14034 gene symbol:CG14034 FBgn0031691 (GO:0004620 phospholipase))	2343.1	P	0.000613	1962.8	P	0.000762	2219.8	P	0.000491	2212.3	P	0.000613	2129.7	P	0.000762	2289.3	P	0.000762	1971.8	P	0.000762	2268.1	P	0.000491	1676.1	P	0.000944	1921.7	P	0.000944	2642.9	P	0.000762	2246.7	P	0.000613	1971.6	P	0.000762	1706.7	P	0.000762	1711.7	P	0.000491		33751
1640365_s_at	CG14021-RB /FEA=BDGP /GEN=CG14021 /DB_XREF=CG14021 FBgn0031702 /SEG=chr2L:-5323038,5330624 /MAP=25D6-25D6 /LEN=2411 /DEF=(CG14021 gene symbol:CG14021 FBgn0031702 )	838.5	P	0.001432	766.2	P	0.001432	847.8	P	0.001432	835.8	P	0.001432	866.6	P	0.001755	783.7	P	0.002143	910.6	P	0.001755	744.4	P	0.001755	839.5	P	0.001755	841.6	P	0.001755	788.8	P	0.002143	853.8	P	0.002607	795	P	0.001755	806.5	P	0.002143	780.8	P	0.002607		33765
1640735_at	CG14023-RA /FEA=BDGP /GEN=CG14023 /DB_XREF=CG14023 FBgn0031698 /SEG=chr2L:-5309780,5317498 /MAP=25D5-25D6 /LEN=7320 /DEF=(CG14023 gene symbol:CG14023 FBgn0031698 )	83.6	P	0.000762	87.7	P	0.000944	50.7	P	0.002143	116.9	P	0.005504	74.1	P	0.003815	72.7	P	0.000762	68	P	0.003815	84	P	0.000762	66	P	0.002143	96.1	P	0.000613	100.5	P	0.000491	73.9	P	0.002143	71.4	P	0.000944	119.3	P	0.001432	105	P	0.001755		33761
1627512_at	CG31915-RA /FEA=BDGP /GEN=CG31915 /DB_XREF=CG31915 FBgn0051915 /SEG=chr2L:+5520301,5522883 /MAP=25E5-25E5 /LEN=2509 /DEF=(CG31915 gene symbol:CG31915 synonyms:(CG6922) FBgn0051915 )	133.6	P	0.000491	187.7	P	0.001165	157.9	P	0.000944	151.7	P	0.001755	187.1	P	0.000613	157.4	P	0.000613	161.8	P	0.000944	148.9	P	0.000613	213.2	P	0.000944	169	P	0.000613	155.4	P	0.000944	142	P	0.000613	180.4	P	0.000762	183.6	P	0.000491	152.2	P	0.000613		319025
1634301_at	CG14017-RA /FEA=BDGP /GEN=CG14017 /DB_XREF=CG14017 FBgn0031721 /SEG=chr2L:+5546111,5547355 /MAP=25E6-25E6 /LEN=1182 /DEF=(CG14017 gene symbol:CG14017 FBgn0031721 )	334.5	P	0.000491	358.7	P	0.000491	338.8	P	0.000491	301.6	P	0.000491	382.1	P	0.000491	399.7	P	0.000491	305.8	P	0.000491	281.7	P	0.000491	344.8	P	0.000491	365	P	0.000491	376	P	0.000491	373.2	P	0.000491	301.1	P	0.000491	286.8	P	0.000491	346.7	P	0.000491		33787//
1626853_a_at	CG14017-RB /FEA=BDGP /GEN=CG14017 /DB_XREF=CG14017 FBgn0031721 /SEG=chr2L:+5546111,5546767 /MAP=25E6-25E6 /LEN=609 /DEF=(CG14017 gene symbol:CG14017 FBgn0031721 )	281	P	0.001755	260.5	P	0.002607	260.6	P	0.001755	234.4	P	0.001432	304.6	P	0.002143	305.3	P	0.003159	302.1	P	0.000613	238.5	P	0.002143	344.4	P	0.000613	250.5	P	0.000944	332.3	P	0.000762	346.6	P	0.002143	281.3	P	0.001755	260.5	P	0.003815	267.7	P	0.001432		33787
1628828_s_at	CG6957-RA /FEA=BDGP /GEN=Oscillin /DB_XREF=CG6957 FBgn0031717 /SEG=chr2L:+5539417,5541829 /MAP=25E6-25E6 /LEN=1216 /DEF=(CG6957 gene symbol:Oscillin FBgn0031717 (GO:0004342 glucosamine-6-phosphate deaminase))	333.3	P	0.000613	361.8	P	0.001432	350.5	P	0.000944	333.6	P	0.001165	342.9	P	0.002607	299.2	P	0.000944	367.6	P	0.000762	319.4	P	0.000762	352.7	P	0.000941	309.4	P	0.000944	317.2	P	0.001432	336.7	P	0.001165	366.3	P	0.002607	297.6	P	0.002607	281.9	P	0.002607		33783
1625654_at	Glutamate receptor IIB	46.7	A	0.088557	31.7	P	0.023995	18.4	A	0.413046	60.7	P	0.012921	54.4	P	0.042142	47.4	M	0.054711	39.6	A	0.150145	19.3	A	0.110449	36.6	A	0.070073	36.1	M	0.054711	16.2	A	0.235169	31.2	P	0.020663	30.4	A	0.181343	31.2	A	0.078906	29.3	A	0.099006		33789
1630710_at	Glutamate receptor IIA /// ---	122.3	P	0.000944	104.4	P	0.007827	126.1	P	0.009283	114	P	0.007827	146.1	P	0.001165	108.3	P	0.003159	104.3	P	0.002607	110.7	P	0.000944	112.2	P	0.001432	122.5	P	0.002143	104.4	P	0.006575	112.1	P	0.007827	112.6	P	0.003815	135.6	P	0.009283	130.8	P	0.003159		33787//
1634371_at	CG14020-RA /FEA=BDGP /GEN=CG14020 /DB_XREF=CG14020 FBgn0031707 /SEG=chr2L:+5510056,5511037 /MAP=25E5-25E5 /LEN=981 /DEF=(CG14020 gene symbol:CG14020 FBgn0031707 )	110.3	P	0.006575	105.3	P	0.007827	96	P	0.006575	79.2	P	0.03202	83.9	P	0.015164	126.2	P	0.005504	87.1	P	0.001755	102.3	P	0.002607	81.7	P	0.007827	111.6	P	0.009283	87.1	P	0.010972	89.1	P	0.004591	96.8	P	0.001755	105.6	P	0.03202	76.9	P	0.000491		33771
1623936_at	clot	2982.4	P	0.000491	3034.8	P	0.000491	2794.6	P	0.000491	3030.5	P	0.000491	2774.2	P	0.000491	3103.4	P	0.000491	3041.9	P	0.000491	2987.7	P	0.000491	3135.1	P	0.000491	3113.9	P	0.000491	2842.8	P	0.000491	2942.9	P	0.000491	3331.9	P	0.000491	2826	P	0.000491	3153.3	P	0.000491		43938
1641683_at	CG6907-RA /FEA=BDGP /GEN=CG6907 /DB_XREF=CG6907 FBgn0031711 /SEG=chr2L:+5516353,5518024 /MAP=25E5-25E5 /LEN=1671 /DEF=(CG6907 gene symbol:CG6907 FBgn0031711 )	830	P	0.000613	863.9	P	0.000613	1021.9	P	0.000491	988.9	P	0.000762	1001.3	P	0.000613	947.9	P	0.000491	875.5	P	0.000613	1051.5	P	0.000491	984.9	P	0.000491	1015.6	P	0.000491	858.6	P	0.000613	959.1	P	0.000944	982.9	P	0.000491	919.6	P	0.000613	1035.1	P	0.000491		33775
1623548_at	CG18269-RA /FEA=BDGP /GEN=CG18269 /DB_XREF=CG18269 FBgn0031719 /SEG=chr2L:+5544260,5544863 /MAP=25E6-25E6 /LEN=603 /DEF=(CG18269 gene symbol:CG18269 FBgn0031719 )	14.7	A	0.275462	46.2	A	0.235169	29	A	0.088557	20.5	A	0.296809	4.1	A	0.783687	22.5	A	0.198363	4.3	A	0.562354	17.1	A	0.135974	15.7	A	0.34162	1.4	A	0.957858	2.7	A	0.937979	8	A	0.703191	17.4	A	0.562354	17.4	A	0.275413	22.1	A	0.462489		33785
1635598_at	CG18266-RA /FEA=BDGP /GEN=CG18266 /DB_XREF=CG18266 FBgn0031724 /SEG=chr2L:+5589047,5590851 /MAP=25F1-25F1 /LEN=1804 /DEF=(CG18266 gene symbol:CG18266 FBgn0031724 )	1659.2	P	0.000491	1620.9	P	0.000491	1807.4	P	0.000491	1592.5	P	0.000491	1548.4	P	0.000491	1882.9	P	0.000491	1530.9	P	0.000491	1971.9	P	0.000491	1423.8	P	0.000491	1766.1	P	0.000491	1834.1	P	0.000491	1716.5	P	0.000491	1811.4	P	0.000491	1523	P	0.000491	1333.8	P	0.000491		33792
1626179_s_at	CG7235-RA /FEA=BDGP /GEN=CG7235 /DB_XREF=CG7235 FBgn0031728 /SEG=chr2L:+5655063,5663057 /MAP=25F2-25F2 /LEN=2166 /DEF=(CG7235 gene symbol:CG7235 FBgn0031728 (GO:0005759 mitochondrial matrix) (GO:0003763 chaperonin ATPase) (GO:0006457 protein . . .	7357.7	P	0.000491	7104.4	P	0.000491	8282.8	P	0.000491	7688.7	P	0.000491	8239.2	P	0.000491	8974.2	P	0.000491	6655.2	P	0.000491	8673.3	P	0.000491	6849.5	P	0.000491	7413.7	P	0.000491	8567.8	P	0.000491	8076.3	P	0.000491	8070.2	P	0.000491	6880.5	P	0.000491	7322.8	P	0.000491		33796
1637867_at	neuromancer2	42.7	P	0.006575	44	P	0.020663	26.9	P	0.042142	26.6	M	0.062021	51.4	P	0.036797	44.3	P	0.015164	39.7	P	0.03202	50.9	P	0.004591	29.4	A	0.070073	30.7	M	0.054711	35	A	0.099061	48.9	P	0.036797	52.2	P	0.007827	53.7	M	0.062021	31.8	P	0.042142		33770
1624869_at	CG12511-RA /FEA=BDGP /GEN=CG12511 /DB_XREF=CG12511 FBgn0031729 /SEG=chr2L:+5670999,5671365 /MAP=25F2-25F2 /LEN=366 /DEF=(CG12511 gene symbol:CG12511 FBgn0031729 )	256.6	P	0.017732	277.3	P	0.020663	311.7	P	0.015164	264.9	P	0.007827	241.7	P	0.027766	315.3	P	0.012921	272.4	P	0.010972	322.8	P	0.012921	262.8	P	0.017732	252.3	P	0.020663	227.5	P	0.012921	271	P	0.010972	340.5	P	0.017732	250.4	P	0.048099	257.1	P	0.020663		33797
1624868_at	CG31989-RA /FEA=BDGP /GEN=CG31989 /DB_XREF=CG31989 FBgn0051989 /SEG=chr2L:+5518119,5529325 /MAP=25E5-25E5 /LEN=5201 /DEF=(CG31989 gene symbol:CG31989 synonyms:(CG14019 CG6922) FBgn0051989 )	28.1	P	0.012921	26.3	A	0.122747	30.5	A	0.122689	27.4	P	0.012921	6.5	A	0.611218	35.2	M	0.062021	34.5	P	0.023995	18.5	A	0.181343	39.2	P	0.001755	32.6	P	0.042142	34.1	P	0.009283	20.2	A	0.088557	30.9	A	0.070073	25.1	A	0.235169	20.5	A	0.110393		33778
1636809_at	Lamin	316.1	P	0.000491	351.6	P	0.000491	326.9	P	0.000491	316.8	P	0.000613	285	P	0.000491	328.8	P	0.000613	286.7	P	0.000491	371.8	P	0.000491	302.7	P	0.000491	305.5	P	0.000762	311	P	0.000613	392.8	P	0.000491	296.7	P	0.000762	255.3	P	0.000491	351.2	P	0.000762		33782
1638621_at	CG31648-RA /FEA=BDGP /GEN=CG31648 /DB_XREF=CG31648 FBgn0051648 /SEG=chr2L:+5519177,5520015 /MAP=25E5-25E5 /LEN=838 /DEF=(CG31648 gene symbol:CG31648 synonyms:(CG6922) FBgn0051648 )	150.3	P	0.000491	137.2	P	0.000491	155.7	P	0.000944	152.6	P	0.000613	140.9	P	0.000944	150.9	P	0.000613	165.5	P	0.000944	134.4	P	0.000491	196.3	P	0.000491	148.6	P	0.000491	140.7	P	0.000613	164	P	0.000491	158.6	P	0.000491	176.6	P	0.000491	196.4	P	0.000491		33776
1639216_a_at	CG31647-RA /FEA=BDGP /GEN=CG31647 /DB_XREF=CG31647 FBgn0051647 /SEG=chr2L:-5427793,5441417 /MAP=25E2-25E2 /LEN=2032 /DEF=(CG31647 gene symbol:CG31647 FBgn0051647 )	2.6	A	0.834732	0.8	A	0.951902	3.5	A	0.834732	9.5	A	0.65838	2	A	0.937979	2.9	A	0.849855	1	A	0.96798	1	A	0.877253	3.8	A	0.764831	1.2	A	0.937979	1	A	0.703191	0.8	A	0.929927	2.4	A	0.764831	1.3	A	0.957858	13.1	A	0.413046		318869
1638719_s_at	CG14011-RA /FEA=BDGP /GEN=CG14011 /DB_XREF=CG14011 FBgn0031722 /SEG=chr2L:-5571794,5573331 /MAP=25F1-25F1 /LEN=1482 /DEF=(CG14011 gene symbol:CG14011 FBgn0031722 )	966.4	P	0.000491	795	P	0.000491	1040	P	0.000491	928.1	P	0.000491	977.7	P	0.000491	932.5	P	0.000613	804	P	0.000491	1030.8	P	0.000491	791.5	P	0.000491	879.7	P	0.000491	976.5	P	0.000491	937.7	P	0.000491	923.6	P	0.000491	734.1	P	0.000491	894.2	P	0.000491		33790
1627859_at	CG31646-RA /FEA=BDGP /GEN=CG31646 /DB_XREF=CG31646 FBgn0051646 /SEG=chr2L:-5618496,5650768 /MAP=25F1-25F2 /LEN=2883 /DEF=(CG31646 gene symbol:CG31646 synonyms:(CG14008 CG14009) FBgn0051646 )	90.5	P	0.001432	72.3	P	0.002143	49.7	P	0.007827	73.8	P	0.015164	99.7	P	0.001165	71.8	P	0.001755	76.2	P	0.000944	107.6	P	0.002607	67.9	P	0.003159	68.6	P	0.000762	99.5	P	0.001755	90.2	P	0.000491	84.1	P	0.001755	69.5	P	0.002138	81.6	P	0.007827		33795
1641134_at	CG7277-RA /FEA=BDGP /GEN=CG7277 /DB_XREF=CG7277 FBgn0031713 /SEG=chr2L:-5522831,5524410 /MAP=25E5-25E5 /LEN=1579 /DEF=(CG7277 gene symbol:CG7277 FBgn0031713 (GO:0015997 ubiquinone biosynthesis monooxygenase))	1335.7	P	0.000491	1594.5	P	0.000491	1360.6	P	0.000491	1359.1	P	0.000491	1286.9	P	0.000491	1309.3	P	0.000491	1407.9	P	0.000491	1293.6	P	0.000491	1419.6	P	0.000491	1556.9	P	0.000491	1159.5	P	0.000491	1355.3	P	0.000491	1416.1	P	0.000491	1403	P	0.000491	1447.4	P	0.000491		33777
1628614_at	CG14014-RA /FEA=BDGP /GEN=CG14014 /DB_XREF=CG14014 FBgn0031718 /SEG=chr2L:-5541923,5543241 /MAP=25E6-25E6 /LEN=1318 /DEF=(CG14014 gene symbol:CG14014 FBgn0031718 )	4.7	A	0.834732	9.3	A	0.745101	4.1	A	0.992186	5.1	A	0.945289	8	A	0.834732	7.9	A	0.849855	6.8	A	0.834732	15.2	A	0.611218	16	A	0.724538	13.9	A	0.562354	2.1	A	0.957858	7.7	A	0.801637	11.5	A	0.681117	10.2	A	0.51252	5.4	A	0.834732		33784
1632730_at	CG14013-RA /FEA=BDGP /GEN=CG14013 /DB_XREF=CG14013 FBgn0031720 /SEG=chr2L:-5545151,5546063 /MAP=25E6-25E6 /LEN=859 /DEF=(CG14013 gene symbol:CG14013 FBgn0031720 )	1069.2	P	0.000491	1061.3	P	0.000491	1048.4	P	0.000491	1136.7	P	0.000613	1062.6	P	0.000491	1184.1	P	0.000491	1067.2	P	0.000491	1214	P	0.000613	1054.3	P	0.000491	1028.5	P	0.000491	1160.5	P	0.000491	1155.7	P	0.000491	1002.2	P	0.000491	890.4	P	0.000491	991.5	P	0.000491		33786
1629923_at	CG7371-RA /FEA=BDGP /GEN=CG7371 /DB_XREF=CG7371 FBgn0031710 /SEG=chr2L:-5513494,5516092 /MAP=25E5-25E5 /LEN=2148 /DEF=(CG7371 gene symbol:CG7371 FBgn0031710 )	123.8	P	0.000491	126	P	0.000613	134	P	0.000491	98.2	P	0.000613	129.3	P	0.000944	114.9	P	0.000491	132	P	0.000491	123.7	P	0.000762	95.8	P	0.000613	123.7	P	0.001755	111.6	P	0.000762	135.5	P	0.000613	110.1	P	0.000944	143.3	P	0.000762	143.1	P	0.002607		33774
1624834_at	CG14015-RA /FEA=BDGP /GEN=CG14015 /DB_XREF=CG14015 FBgn0031716 /SEG=chr2L:-5529059,5531384 /MAP=25E5-25E6 /LEN=2126 /DEF=(CG14015 gene symbol:CG14015 FBgn0031716 (GO:0008496 mannan endo-1,6-alpha-mannosidase))	74.6	P	0.001165	78.5	P	0.001165	101.9	P	0.000762	59.9	P	0.001165	95.9	P	0.000613	66.3	P	0.000613	68.6	P	0.000491	60.7	P	0.000491	68.7	P	0.000491	73.2	P	0.002143	109.2	P	0.000613	100.6	P	0.000613	69.2	P	0.001755	50.4	P	0.020663	76.8	P	0.000491		33780
1625782_at	CG14010-RA /FEA=BDGP /GEN=CG14010 /DB_XREF=CG14010 FBgn0031725 /SEG=chr2L:-5595044,5605238 /MAP=25F1-25F1 /LEN=1653 /DEF=(CG14010 gene symbol:CG14010 FBgn0031725 )	36.8	A	0.122747	32.2	A	0.254899	10.8	A	0.818657	8.3	A	0.801637	50.8	A	0.318883	21.9	A	0.235169	46	A	0.088557	39.8	A	0.318883	23	A	0.254899	22.8	A	0.235169	48.2	A	0.070073	52.6	M	0.062021	26.7	A	0.413046	9.4	A	0.724538	37.2	A	0.318883		33793
1639996_at	CG14016-RA /FEA=BDGP /GEN=CG14016 /DB_XREF=CG14016 FBgn0031715 /SEG=chr2L:-5528147,5528941 /MAP=25E5-25E5 /LEN=732 /DEF=(CG14016 gene symbol:CG14016 FBgn0031715 )	133.4	P	0.003159	133	P	0.002143	124.2	P	0.007827	124.5	P	0.012921	113.5	P	0.017732	123.8	P	0.004591	112.8	P	0.001755	116.9	P	0.003159	92.7	P	0.006575	124.2	P	0.005504	154.5	P	0.002607	108.3	P	0.002607	142.9	P	0.003815	134.7	P	0.006575	101.3	P	0.009283		33779
1626849_at	CG7251-RA /FEA=BDGP /GEN=CG7251 /DB_XREF=CG7251 FBgn0031723 /SEG=chr2L:-5579357,5580629 /MAP=25F1-25F1 /LEN=1215 /DEF=(CG7251 gene symbol:CG7251 FBgn0031723 )	2057.5	P	0.000491	1991	P	0.000491	1907.4	P	0.000491	2033.9	P	0.000491	2133.5	P	0.000491	2230.9	P	0.000491	1847.7	P	0.000491	2397.4	P	0.000491	1926.9	P	0.000491	2058.7	P	0.000491	2149.8	P	0.000491	2124.8	P	0.000491	2111	P	0.000491	1609.3	P	0.000491	1737.7	P	0.000491		33791
1629620_s_at	Helicase at 25E	694.7	P	0.000491	860.3	P	0.000491	691.2	P	0.000491	814.7	P	0.000613	642.3	P	0.000491	718.6	P	0.000613	649.3	P	0.000491	688.2	P	0.000491	799.9	P	0.000491	772.2	P	0.000491	750.1	P	0.000491	661.3	P	0.000491	766.6	P	0.000491	675.8	P	0.000491	804.4	P	0.000491		33781
1636286_at	CG7382-RA /FEA=BDGP /GEN=CG7382 /DB_XREF=CG7382 FBgn0031708 /SEG=chr2L:-5511107,5512104 /MAP=25E5-25E5 /LEN=881 /DEF=(CG7382 gene symbol:CG7382 FBgn0031708 )	1223.8	P	0.000491	1267.4	P	0.000613	1204.1	P	0.000491	1145.9	P	0.000491	1228.6	P	0.000613	1135.9	P	0.000613	1214.3	P	0.000613	1221.5	P	0.000491	1179.2	P	0.000491	1213.7	P	0.000613	1122.5	P	0.000613	1198.3	P	0.000491	1192.4	P	0.000613	1162.2	P	0.000613	1158.6	P	0.000491		33772
1635606_at	dissatisfaction	1.2	A	0.982268	1.9	A	0.586976	2.7	A	0.929927	2.1	A	0.745101	10	A	0.818657	9.1	A	0.703236	7.7	A	0.864026	6.8	A	0.703191	1.6	A	0.921094	13	A	0.537511	0.6	A	0.996185	12.7	A	0.562354	20.8	A	0.254899	14.8	A	0.611218	5.2	A	0.834732		33823
1616608_a_at	Glycerol 3 phosphate dehydrogenase	10539.8	P	0.000491	11741.6	P	0.000491	9307.9	P	0.000491	11220.5	P	0.000491	9410.2	P	0.000491	8889	P	0.000491	12629	P	0.000491	7581.3	P	0.000491	12846.4	P	0.000491	12558.5	P	0.000491	9261.3	P	0.000491	9469.1	P	0.000613	10942.4	P	0.000491	15285.1	P	0.000491	14279.7	P	0.000491		33824
1625949_at	Glycerol 3 phosphate dehydrogenase	1673.1	P	0.000491	1504	P	0.000491	1596.8	P	0.000491	1653.7	P	0.000491	1531.5	P	0.000491	1252.9	P	0.000491	1486.1	P	0.000491	1248.8	P	0.000491	1484.8	P	0.000491	1421.6	P	0.000491	1525.2	P	0.000491	1491.3	P	0.000491	1457.4	P	0.000491	1706.4	P	0.000491	1734.3	P	0.000491		33824
1634893_at	Glycerol 3 phosphate dehydrogenase	7628.5	P	0.000613	10529.3	P	0.000944	5345.9	P	0.000944	7670.3	P	0.001165	5403.4	P	0.000944	5867.2	P	0.001432	9499.3	P	0.000491	4139	P	0.000762	10226.8	P	0.000613	8211	P	0.000491	5095.7	P	0.002143	5905.2	P	0.002143	7901	P	0.001755	11260.5	P	0.000613	9200.2	P	0.000613		33824
1636311_at	Glycerol 3 phosphate dehydrogenase	5846.4	P	0.000491	6247.4	P	0.000613	5848.2	P	0.000491	5866	P	0.000491	5032.1	P	0.000613	5063.5	P	0.000491	6396.3	P	0.000491	5521.8	P	0.000613	6036.2	P	0.000491	5521.6	P	0.000491	6539	P	0.000491	5710.7	P	0.000613	6140.7	P	0.000491	6276	P	0.000491	6410.8	P	0.000613		33824
1628438_at	CG9044-RA /FEA=BDGP /GEN=CG9044 /DB_XREF=CG9044 FBgn0031752 /SEG=chr2L:+5941698,5947453 /MAP=26A3-26A3 /LEN=4307 /DEF=(CG9044 gene symbol:CG9044 FBgn0031752 )	744.7	P	0.000491	840.8	P	0.000491	774.7	P	0.000491	694.4	P	0.000491	712.5	P	0.000491	756.2	P	0.000491	818.6	P	0.000491	833.3	P	0.000491	872.5	P	0.000491	762.3	P	0.000491	707.3	P	0.000491	751.8	P	0.000491	701	P	0.000491	768.1	P	0.000491	664.7	P	0.000491		33825
1633046_at	CG7239-RA /FEA=BDGP /GEN=CG7239 /DB_XREF=CG7239 FBgn0031740 /SEG=chr2L:+5794469,5796252 /MAP=25F5-25F5 /LEN=1724 /DEF=(CG7239 gene symbol:CG7239 FBgn0031740 )	110.6	P	0.005504	137.4	P	0.003815	120.2	P	0.009283	164.4	P	0.007827	141.9	P	0.004591	125.8	P	0.005504	100.2	P	0.006575	137.1	P	0.005504	131.1	P	0.004591	138.4	P	0.002607	170.2	P	0.001755	123.1	P	0.005504	139	P	0.015164	192.4	P	0.010972	132.2	P	0.003159		33809
1625255_at	CG11029-RA /FEA=BDGP /GEN=CG11029 /DB_XREF=CG11029 FBgn0031735 /SEG=chr2L:+5738491,5739835 /MAP=25F4-25F4 /LEN=1344 /DEF=(CG11029 gene symbol:CG11029 FBgn0031735 (GO:0004622 lysophospholipase))	46.4	A	0.135974	39.1	A	0.198363	25.7	A	0.48748	55.4	A	0.181343	53.7	A	0.078906	33.3	A	0.296809	50.7	A	0.135974	21.8	A	0.413046	62.2	P	0.017732	55.9	P	0.015164	53.8	M	0.062021	63.6	P	0.027766	61.8	M	0.054711	53.7	P	0.010972	78.9	M	0.054711		33804
1637033_at	septin interacting protein 1	141.3	P	0.005504	111.8	P	0.023995	153.5	P	0.017732	141.1	P	0.020663	202.5	P	0.009283	146.4	P	0.009283	130.1	P	0.005504	126.3	P	0.003159	107.9	P	0.003815	110.2	P	0.015164	179.7	P	0.004591	174.6	P	0.03202	158.3	P	0.007827	171.2	P	0.006575	147	P	0.048099		44238
1632057_at	blue cheese	204.7	P	0.000762	173.2	P	0.000613	179.1	P	0.000762	204.5	P	0.000613	213.4	P	0.000613	171.9	P	0.000491	143.4	P	0.000491	247.5	P	0.000944	212.4	P	0.000613	163.3	P	0.000613	244.1	P	0.000944	214.4	P	0.000491	163.6	P	0.000491	169.5	P	0.000762	180.6	P	0.000762		33819
1639066_at	CG14004-RA /FEA=BDGP /GEN=CG14004 /DB_XREF=CG14004 FBgn0031742 /SEG=chr2L:+5837566,5838175 /MAP=26A1-26A1 /LEN=609 /DEF=(CG14004 gene symbol:CG14004 FBgn0031742 )	37.3	A	0.110449	17.6	A	0.462489	33.6	A	0.34162	28.3	A	0.122747	27.7	A	0.318883	33.3	A	0.135974	31.3	A	0.181343	34.6	A	0.078906	31.6	A	0.181343	35.1	P	0.036797	56.6	M	0.054711	44.5	P	0.048099	47.1	A	0.099061	51	A	0.150145	45.9	A	0.099061		33811
1633531_at	CG31645-RA /FEA=BDGP /GEN=CG31645 /DB_XREF=CG31645 FBgn0051645 /SEG=chr2L:+5840669,5848593 /MAP=26A1-26A1 /LEN=1497 /DEF=(CG31645 gene symbol:CG31645 synonyms:(CG14003 CG14002) FBgn0051645 (GO:0007186 G-protein coupled receptor protein signaling . . .	82.3	P	0.036797	73.6	P	0.007827	108.5	P	0.009283	72	P	0.042142	97.4	P	0.007827	105.9	P	0.015164	56	P	0.017732	86.3	P	0.007827	69.9	P	0.010972	126.1	P	0.010972	110.8	P	0.012921	79.7	P	0.03202	99	P	0.017732	54	A	0.150145	76.7	A	0.088557		33812
1636409_at	CG11034-RA /FEA=BDGP /GEN=CG11034 /DB_XREF=CG11034 FBgn0031741 /SEG=chr2L:+5797693,5801073 /MAP=25F5-25F5 /LEN=2238 /DEF=(CG11034 gene symbol:CG11034 FBgn0031741 (GO:0004274 dipeptidyl-peptidase IV))	796.4	P	0.000613	813.8	P	0.000613	708.2	P	0.000944	799.7	P	0.000762	676	P	0.000944	677.6	P	0.000944	851	P	0.000491	604.5	P	0.000491	783.9	P	0.000762	724.9	P	0.000944	690.7	P	0.000613	567.8	P	0.000944	664.3	P	0.000944	777.9	P	0.000491	614.9	P	0.000762		33810
1627393_at	CG9029-RA /FEA=BDGP /GEN=CG9029 /DB_XREF=CG9029 FBgn0031746 /SEG=chr2L:+5878234,5878831 /MAP=26A1-26A1 /LEN=532 /DEF=(CG9029 gene symbol:CG9029 FBgn0031746 )	11870.4	P	0.000491	11039	P	0.000491	12897.4	P	0.000491	12465.5	P	0.000491	12619.5	P	0.000491	13918.5	P	0.000491	11343.3	P	0.000491	13383.8	P	0.000491	11342.7	P	0.000491	12129.6	P	0.000491	12113.9	P	0.000491	12498.2	P	0.000491	13122.6	P	0.000491	11091.1	P	0.000491	11214.2	P	0.000491		33815
1626477_at	CG7236-RA /FEA=BDGP /GEN=CG7236 /DB_XREF=CG7236 FBgn0031730 /SEG=chr2L:+5704471,5705768 /MAP=25F3-25F3 /LEN=1179 /DEF=(CG7236 gene symbol:CG7236 FBgn0031730 (GO:0006468 protein amino acid phosphorylation) (GO:0004674 protein serinethreonine kinase) . . .	28.3	A	0.51252	15.2	A	0.51252	79.1	A	0.364945	61.8	A	0.296809	56.6	A	0.437646	55.2	A	0.235169	57.9	A	0.34162	18.7	A	0.413046	28	A	0.586955	51	A	0.388782	57	A	0.122747	70	A	0.318883	22.8	A	0.611218	80.7	A	0.364945	49.1	A	0.413046		33798
1633629_at	CG11030-RA /FEA=BDGP /GEN=CG11030 /DB_XREF=CG11030 FBgn0031736 /SEG=chr2L:+5716872,5752025 /MAP=25F3-25F4 /LEN=1561 /DEF=(CG11030 gene symbol:CG11030 FBgn0031736 )	182.2	P	0.000491	139.2	P	0.000491	157	P	0.000491	163.3	P	0.000944	139.8	P	0.000491	134.4	P	0.000491	175.7	P	0.000613	226.9	P	0.000491	164.5	P	0.000491	199	P	0.000613	164	P	0.000491	153.1	P	0.000491	176.5	P	0.000491	136.7	P	0.000491	151.7	P	0.000613		33805
1638781_at	CG31913-RA /FEA=BDGP /GEN=CG31913 /DB_XREF=CG31913 FBgn0051913 /SEG=chr2L:+5776245,5777108 /MAP=25F4-25F4 /LEN=863 /DEF=(CG31913 gene symbol:CG31913 FBgn0051913 )	2076.1	P	0.000491	1905.7	P	0.000491	2173	P	0.000491	2108.8	P	0.000491	2013.3	P	0.000491	2325.7	P	0.000491	1779.6	P	0.000491	2409.6	P	0.000491	1899.9	P	0.000491	2037.8	P	0.000491	2097.3	P	0.000491	2327.2	P	0.000491	2008.5	P	0.000491	1638.8	P	0.000491	1820.4	P	0.000491		319023
1623895_at	CG31912-RA /FEA=BDGP /GEN=CG31912 /DB_XREF=CG31912 FBgn0051912 /SEG=chr2L:+5761966,5763154 /MAP=25F4-25F4 /LEN=1114 /DEF=(CG31912 gene symbol:CG31912 FBgn0051912 )	84.1	A	0.070024	66.9	P	0.017732	64	P	0.017732	63.6	P	0.042142	75.4	P	0.023967	53.9	P	0.020663	68.7	P	0.009283	52.5	P	0.03202	51.3	P	0.012921	70.4	P	0.005504	58.7	P	0.009283	38	P	0.023995	53.8	P	0.007827	71.8	M	0.054711	27.6	A	0.462489		319022
1638714_at	Accessory gland-specific peptide 26Aa	10989.8	P	0.000491	8995.6	P	0.000491	12003.8	P	0.000491	11282.7	P	0.000491	13270.7	P	0.000491	11252.5	P	0.000491	9757.4	P	0.000491	10178	P	0.000491	9921.3	P	0.000491	9316.5	P	0.000491	12060.4	P	0.000491	11374.7	P	0.000491	10022.1	P	0.000491	11619.2	P	0.000491	11127.5	P	0.000491		33817
1624292_a_at	Accessory gland-specific peptide 26Ab	4771.3	P	0.000491	4163.6	P	0.000491	4908.5	P	0.000491	4694.4	P	0.000491	4351.6	P	0.000491	4842.4	P	0.000491	4212.8	P	0.000491	4686.2	P	0.000491	4116.3	P	0.000491	4098.1	P	0.000491	4526.3	P	0.000491	4836.6	P	0.000491	4084.8	P	0.000491	3747.8	P	0.000491	3697.8	P	0.000491		33816
1626233_at	CG8965-RA /FEA=BDGP /GEN=CG8965 /DB_XREF=CG8965 FBgn0031745 /SEG=chr2L:-5851976,5871696 /MAP=26A1-26A1 /LEN=2205 /DEF=(CG8965 gene symbol:CG8965 FBgn0031745 )	182.4	P	0.000491	206.4	P	0.000491	133.3	P	0.001165	183.1	P	0.000613	152.1	P	0.000613	175.7	P	0.000491	196.9	P	0.000613	176.9	P	0.001432	193.9	P	0.000613	186.9	P	0.000762	187.9	P	0.000491	175.1	P	0.000944	146.4	P	0.000762	178.8	P	0.000762	193.6	P	0.000613		33814
1631128_s_at	CG9016-RA /FEA=BDGP /GEN=CG9016 /DB_XREF=CG9016 FBgn0031751 /SEG=chr2L:-5915118,5915861 /MAP=26A1-26A1 /LEN=689 /DEF=(CG9016 gene symbol:CG9016 FBgn0031751 )	15612.3	P	0.000491	14195.6	P	0.000491	16189	P	0.000491	16604.7	P	0.000491	17048	P	0.000491	17156.8	P	0.000491	14700.8	P	0.000491	17016.4	P	0.000491	14597.5	P	0.000491	15922.5	P	0.000491	16722.5	P	0.000491	15097.4	P	0.000491	15261	P	0.000491	15567.3	P	0.000491	15606.5	P	0.000491		33822
1628116_at	CG14007-RA /FEA=BDGP /GEN=CG14007 /DB_XREF=CG14007 FBgn0031731 /SEG=chr2L:-5707705,5708293 /MAP=25F3-25F3 /LEN=537 /DEF=(CG14007 gene symbol:CG14007 FBgn0031731 )	35.5	P	0.023995	23.3	P	0.042142	8.7	A	0.296809	41.9	P	0.042142	28.4	A	0.216313	20.1	P	0.048099	34.8	P	0.023995	18.7	A	0.165268	27.1	A	0.070073	9.9	A	0.318883	28.3	P	0.042142	17.5	A	0.235169	39.5	P	0.020663	20.3	A	0.198363	44.2	A	0.122747		33799
1638612_at	CG11142-RA /FEA=BDGP /GEN=CG11142 /DB_XREF=CG11142 FBgn0031737 /SEG=chr2L:-5755674,5758356 /MAP=25F4-25F4 /LEN=993 /DEF=(CG11142 gene symbol:CG11142 FBgn0031737 (GO:0016490 structural constituent of peritrophic membrane (sensu Insecta)))	286.1	P	0.000613	355.6	P	0.000491	386.8	P	0.000613	293.8	P	0.000491	342.4	P	0.000613	278.5	P	0.000491	356.8	P	0.000762	248.3	P	0.000491	315.2	P	0.000613	320.7	P	0.000491	242.8	P	0.000491	292.3	P	0.000491	279.4	P	0.000491	344.9	P	0.000613	285.3	P	0.000613		33806
1628498_at	CG11142-RB /FEA=BDGP /GEN=CG11142 /DB_XREF=CG11142 FBgn0031737 /SEG=chr2L:-5754888,5758356 /MAP=25F4-25F4 /LEN=876 /DEF=(CG11142 gene symbol:CG11142 FBgn0031737 (GO:0016490 structural constituent of peritrophic membrane (sensu Insecta)))	324.2	P	0.001432	346.4	P	0.002143	340.8	P	0.001755	340.1	P	0.002607	358	P	0.002143	267.8	P	0.001432	256.3	P	0.001755	283.7	P	0.001165	288.8	P	0.004591	323.6	P	0.002607	305.5	P	0.001432	298.3	P	0.001755	316.4	P	0.001755	363.4	P	0.003159	417.6	P	0.002143		33806
1633360_at	CG13999-RA /FEA=BDGP /GEN=CG13999 /DB_XREF=CG13999 FBgn0031753 /SEG=chr2L:-5947828,5948440 /MAP=26A3-26A3 /LEN=498 /DEF=(CG13999 gene symbol:CG13999 FBgn0031753 )	669.3	P	0.000491	606.2	P	0.000491	668.8	P	0.000491	694.7	P	0.000491	626.5	P	0.000491	662.2	P	0.000491	543.9	P	0.000491	733.1	P	0.000491	559.4	P	0.000491	622.6	P	0.000491	643.8	P	0.000491	703.7	P	0.000491	611.2	P	0.000491	546.7	P	0.000491	579.4	P	0.000491		33826
1635031_s_at	CG11147-RA /FEA=BDGP /GEN=CG11147 /DB_XREF=CG11147 FBgn0031734 /SEG=chr2L:-5725889,5733459 /MAP=25F4-25F4 /LEN=3025 /DEF=(CG11147 gene symbol:CG11147 FBgn0031734 (GO:0004009 ATP-binding cassette (ABC) transporter))	2120.9	P	0.000491	2403.9	P	0.000491	2134.7	P	0.000491	1997	P	0.000491	2176.2	P	0.000491	1903.9	P	0.000491	2307.9	P	0.000491	1634.6	P	0.000491	2298.4	P	0.000491	1931.5	P	0.000491	2090.6	P	0.000491	2296.8	P	0.000491	1937.6	P	0.000491	2427.7	P	0.000491	2368	P	0.000491		33803
1641070_at	CG9021-RA /FEA=BDGP /GEN=CG9021 /DB_XREF=CG9021 FBgn0031747 /SEG=chr2L:-5895573,5896889 /MAP=26A1-26A1 /LEN=1186 /DEF=(CG9021 gene symbol:CG9021 FBgn0031747 )	48.4	A	0.235169	55.2	A	0.070073	36.4	A	0.364945	71.4	A	0.110449	62.4	A	0.070073	47.2	A	0.216313	33.9	M	0.054711	32.9	M	0.054711	35.5	A	0.110449	44.8	A	0.070073	34.9	A	0.165268	58	P	0.042142	58.2	M	0.062021	51.2	A	0.296809	42.8	M	0.062021		33818
1636482_at	CG14005-RA /FEA=BDGP /GEN=CG14005 /DB_XREF=CG14005 FBgn0031739 /SEG=chr2L:-5792728,5794184 /MAP=25F5-25F5 /LEN=1393 /DEF=(CG14005 gene symbol:CG14005 FBgn0031739 )	215	P	0.001165	259.1	P	0.000944	242.8	P	0.000491	207	P	0.001432	283.8	P	0.000491	188.5	P	0.000491	258.2	P	0.000491	266.5	P	0.000944	261.5	P	0.000491	232.3	P	0.000491	225.1	P	0.000613	229.3	P	0.000613	317.8	P	0.000491	182.8	P	0.001165	202.4	P	0.000762		33808
1638973_s_at	CG11149-RB /FEA=BDGP /GEN=CG11149 /DB_XREF=CG11149 FBgn0031732 /SEG=chr2L:-5710335,5713111 /MAP=25F3-25F3 /LEN=1949 /DEF=(CG11149 gene symbol:CG11149 FBgn0031732 (GO:0008532 N-acetyllactosaminide beta-1,3-N-acetylglucosaminyltransferase))	422.5	P	0.004591	341.5	P	0.015164	371.5	P	0.012921	357.6	P	0.010972	227.5	P	0.012921	354	P	0.006575	382.6	P	0.002607	330.4	P	0.004591	427.5	P	0.002607	381.2	P	0.004591	382.8	P	0.006575	137.4	P	0.017732	163.5	P	0.048099	390	P	0.015164	391.4	P	0.010972		33800
1632727_at	CG14006-RA /FEA=BDGP /GEN=CG14006 /DB_XREF=CG14006 FBgn0031733 /SEG=chr2L:-5719677,5721026 /MAP=25F4-25F4 /LEN=1349 /DEF=(CG14006 gene symbol:CG14006 FBgn0031733 )	608.9	P	0.000491	532.3	P	0.000491	588.9	P	0.000491	625.3	P	0.000491	576.4	P	0.000491	679.4	P	0.000491	546.4	P	0.000491	668.6	P	0.000491	518.4	P	0.000491	591.3	P	0.000491	657.7	P	0.000491	633.4	P	0.000491	632.3	P	0.000491	553.1	P	0.000491	539.8	P	0.000491		33802
1633801_s_at	CG9171-RA /FEA=BDGP /GEN=CG9171 /DB_XREF=CG9171 FBgn0031738 /SEG=chr2L:-5760459,5792419 /MAP=25F4-25F5 /LEN=2807 /DEF=(CG9171 gene symbol:CG9171 FBgn0031738 (GO:0008109 N-acetyllactosaminide beta-1,6-N-acetylglucosaminyltransferase))	351.7	P	0.000944	273.2	P	0.000613	179.3	P	0.001165	294.5	P	0.000762	271.2	P	0.000944	241.4	P	0.000491	255.6	P	0.000944	328.4	P	0.000491	230.5	P	0.000491	266.1	P	0.000491	347.6	P	0.000944	291.2	P	0.000491	276	P	0.000613	341.8	P	0.000762	303.1	P	0.000762		33807
1637580_at	CG14000-RA /FEA=BDGP /GEN=CG14000 /DB_XREF=CG14000 FBgn0031749 /SEG=chr2L:-5901120,5902504 /MAP=26A1-26A1 /LEN=1384 /DEF=(CG14000 gene symbol:CG14000 FBgn0031749 )	260.9	P	0.000613	209.6	P	0.000613	255.5	P	0.000491	195.2	P	0.001165	281.9	P	0.001432	256.1	P	0.000491	232.3	P	0.000944	246.1	P	0.000491	228.1	P	0.001755	284.3	P	0.001165	224.4	P	0.000762	218.1	P	0.000491	251.2	P	0.000762	189.2	P	0.001165	246	P	0.001755		33820
1638958_at	CG31644-RA /FEA=BDGP /GEN=CG31644 /DB_XREF=CG31644 FBgn0051644 /SEG=chr2L:-5810106,5810608 /MAP=25F5-25F5 /LEN=428 /DEF=(CG31644 gene symbol:CG31644 FBgn0051644 )	2394.9	P	0.000613	2032.1	P	0.000613	2036.9	P	0.000613	2209.8	P	0.000613	2171.1	P	0.000613	2282.3	P	0.000613	2323.7	P	0.000491	2443.9	P	0.000491	2082	P	0.000613	1970.9	P	0.000491	2265.3	P	0.000613	2221.4	P	0.000613	2110.7	P	0.000613	1780.3	P	0.000613	1871	P	0.000613		318868
1631481_a_at	Kruppel homolog 1	564.9	P	0.000944	676.5	P	0.000613	750.1	P	0.000944	602.4	P	0.000762	620.1	P	0.000944	745.4	P	0.000944	694.8	P	0.000762	670.3	P	0.000944	653.6	P	0.000944	730.6	P	0.000491	609.1	P	0.000762	846.7	P	0.000613	583.5	P	0.000613	693.8	P	0.001165	552.8	P	0.000944		33861
1625414_at	infertile crescent	1001.7	P	0.000491	1032.2	P	0.000491	950.8	P	0.000491	1001.7	P	0.000491	779.4	P	0.000491	1060.5	P	0.000491	1048	P	0.000491	1044.7	P	0.000491	1072.4	P	0.000491	1087.3	P	0.000491	959.7	P	0.000491	968.3	P	0.000491	944.9	P	0.000491	1025.7	P	0.000491	891.6	P	0.000491		33836
1641651_at	Vitelline membrane 26Ab	44.2	A	0.437646	42.7	A	0.388782	53	A	0.165268	13.3	A	0.703191	33.6	A	0.34162	25.3	A	0.51252	7.5	A	0.783687	40.7	A	0.34162	7.8	A	0.635055	6.2	A	0.724538	13.8	A	0.681117	23.9	A	0.48748	7.9	A	0.783687	53.8	A	0.198363	538.3	P	0.000762		33827
1627225_at	Tetraspanin 26A	4.1	A	0.877253	5.1	A	0.877253	19	A	0.783687	14.2	A	0.611218	13.4	A	0.724538	3.8	A	0.849855	15.8	A	0.635055	16.3	A	0.801637	16.9	A	0.537511	16	A	0.745101	27.6	A	0.703191	14.8	A	0.611218	4.1	A	0.703236	22.4	A	0.586955	36	A	0.318883		33838
1632017_at	CG13990-RA /FEA=BDGP /GEN=CG13990 /DB_XREF=CG13990 FBgn0040950 /SEG=chr2L:+6144185,6145916 /MAP=26B11-26B11 /LEN=1668 /DEF=(CG13990 gene symbol:CG13990 FBgn0040950 )	42.6	A	0.181343	24	A	0.364945	42.1	A	0.122747	37.8	A	0.216313	24.2	A	0.388782	15.8	A	0.165268	45.2	P	0.009283	31.7	A	0.296809	19.2	A	0.254899	15.9	A	0.586955	28.3	A	0.110449	50.3	P	0.012921	25.8	A	0.235169	26.4	A	0.437646	19.2	A	0.437646		50424
1626682_s_at	CG9135-RA /FEA=BDGP /GEN=CG9135 /DB_XREF=CG9135 FBgn0031769 /SEG=chr2L:+6043043,6045713 /MAP=26B5-26B5 /LEN=1858 /DEF=(CG9135 gene symbol:CG9135 FBgn0031769 (GO:0005085 guanyl-nucleotide exchange factor))	125.3	P	0.001755	140.7	P	0.000762	121.3	P	0.001165	109.5	P	0.001755	167.4	P	0.002607	117.8	P	0.001432	140.8	P	0.003815	125.6	P	0.000491	101.8	P	0.000944	141.2	P	0.000491	143.6	P	0.001755	140.4	P	0.001755	118.5	P	0.000613	189.5	P	0.007814	201.1	P	0.001432		33850
1634681_a_at	CG18340-RB /FEA=BDGP /GEN=Ucp4B /DB_XREF=CG18340 FBgn0031758 /SEG=chr2L:+5962097,5962866 /MAP=26A5-26A5 /LEN=769 /DEF=(CG18340 gene symbol:Ucp4B FBgn0031758 (GO:0005740 mitochondrial membrane) (GO:0005386 carrier))	163.3	A	0.078906	184.3	M	0.062021	190.3	M	0.062021	161.7	A	0.078906	216.5	M	0.062021	228	P	0.020663	181.7	P	0.042142	219.1	P	0.020663	212.2	P	0.020663	205.1	P	0.048099	201.8	P	0.017732	196.7	P	0.020663	201.2	M	0.062021	212.5	P	0.048099	218.8	P	0.027766		33833
1636463_at	CG18340-RB /FEA=BDGP /GEN=Ucp4B /DB_XREF=CG18340 FBgn0031758 /SEG=chr2L:+5962097,5962866 /MAP=26A5-26A5 /LEN=769 /DEF=(CG18340 gene symbol:Ucp4B FBgn0031758 (GO:0005740 mitochondrial membrane) (GO:0005386 carrier))	46.1	P	0.005504	23.5	P	0.007827	20.4	A	0.122747	25.5	P	0.020663	11.6	A	0.198363	40.5	P	0.001755	42.4	P	0.020663	37.5	P	0.003815	35.3	P	0.001432	52.1	P	0.006575	42.7	P	0.020638	25.2	P	0.020663	42.5	P	0.023995	41.4	P	0.03202	34.7	P	0.023995		33833
[truncated: 17,955 more rows]
[truncated: 5 more columns]
