# Supplementary material for: Transcriptional response to alcohol exposure in Drosophila melanogaster
Source: Genome Biol. 2006 Oct 20;7(10):R95. doi: 10.1186/gb-2006-7-10-r95 (PMC1794562; doi:10.1186/gb-2006-7-10-r95)
Supplement: Additional data file 2 — List of all probe sets differentially expressed between treatment groups with q < 0.05. [file gb-2006-7-10-r95-S2.xls]

## Sheet: significant probe sets
Additional data file 2. Probe sets significantly differentially expressed between treatment groups.
Genes that have both human and mouse orthologues (H,M)
Genes that have only human (H) orthologues
Genes that have only mouse (M) orthologues
# - designate probe sets that correspond to murine orthologues in a recent meta-analysis study of alcohol drinking preference in mice [19]
Probe Set ID	q Treatment	p Treatment	Control Mean	SE Control	1st Exposure Mean	SE 1st Exposure	2nd Exposure Mean	SE 2nd Exposure	FlyBase ID	Cytological Location	Gene Name	Gene Symbol	GO Biological Process	GO Molecular Function	GO Cellular Component	Direction of Expression
1622902_at	0.01009	0.00012632	353.32	49.6536	100.6	8.69707	122.68	16.9267	FBgn0011283	28A4	Pheromone-binding protein-related protein 5	Pbprp5	transport /// metabolism	oxidoreductase activity /// pheromone binding /// phenylalkylamine binding /// pheromone binding	extracellular region	Acute down-regulation
1622946_at	0.0391021	0.00146861	1352.74	100.935	1613.06	97.6352	1960.6	62.7093	FBgn0037936	86E16	CG6908	CG6908	---	---	---	Slow up-regulation
1623013_s_at	0.00585569	5.8259e-05	934.28	6.44891	918.66	12.8843	1007.56	8.28037	FBgn0034958	60B3--4	CG3907	CG3907	purine ribonucleoside monophosphate biosynthesis	deaminase activity	---	Slow up-regulation
1623068_at (M)	0.015271	0.000268416	58.56	9.43444	58.42	5.12898	108.86	5.35225	FBgn0015035	30C7	Cytochrome P450-4e3	Cyp4e3	electron transport /// steroid metabolism	monooxygenase activity /// oxidoreductase activity /// electron transporter activity /// electron transporter activity	membrane /// microsome	Slow up-regulation
1623214_at (H)	0.00193636	7.86658e-06	1343.84	10.4597	1168.68	16.894	1026.92	40.9151	FBgn0036667	73D1	CG9669	CG9669	---	---	---	Slow down-regulation
1623288_at (H,M)	0.00509319	4.60278e-05	3085.14	81.3908	3687.08	37.2417	3517.8	56.9189	FBgn0002284	73B1	Proteasome 26kD subunit	Pros26	ubiquitin-dependent protein catabolism /// ATP-dependent proteolysis	endopeptidase activity	proteasome complex (sensu Eukaryota) /// proteasome core complex (sensu Eukaryota) /// proteasome core complex (sensu Eukaryota)	Acute up-regulation
1623300_at	0.0354837	0.00123576	1.72	0.428252	1.88	0.63671	11.54	2.66751	FBgn0035642	64F3	CG18586	CG18586	metabolism	ligase activity /// 4-coumarate-CoA ligase activity	---	Slow up-regulation
1623327_at	0.0173866	0.000354475	1909.38	107.442	2100.84	110.452	1378.92	40.0572	---		---	---	---	---	---	Slow down-regulation
1623332_at	0.00016577	2.33646e-07	64	12.4337	60.68	6.60843	211.3	10.8074	FBgn0039684	99B8	Odorant-binding protein 99d	Obp99d	transport /// salivary gland cell death /// autophagic cell death	odorant binding	---	Slow up-regulation
1623356_at(H,M)	0.0440505	0.00187517	747.34	32.9711	769.66	6.19133	617.32	26.574	FBgn0037312	82F10	CG11999	CG11999	---	---	membrane	Slow down-regulation
1623412_a_at (H)	0.0135263	0.000219805	49.7	7.7439	66.48	5.09209	101.22	5.15096	FBgn0035581	64C1--2	CG17150	CG17150	proteolysis /// cell motility /// microtubule-based movement	nucleotide binding /// cysteine-type endopeptidase activity /// structural constituent of cytoskeleton /// microtubule motor activity /// ATPase activity, coupled /// motor activity	dynein complex /// microtubule associated complex	Slow up-regulation
1623458_at(H,M)	0.00457237	3.81522e-05	998.9	9.95299	893.94	7.79914	939.8	12.2961	FBgn0038438	89B18	CG14899	CG14899	---	---	---	Acute down-regulation
1623480_at(H,M)	0.0324923	0.00103985	216.16	3.15889	219	6.80926	183.12	6.04437	FBgn0037008	77C6	CG5047	CG5047	---	---	---	Slow down-regulation
1623491_at	0.0019815	8.21425e-06	902.2	56.3513	866.06	34.889	1566.3	92.0613	FBgn0032669	36E6	CG15155	CG15155	---	---	---	Slow up-regulation
1623493_at	0.0400198	0.00152297	52.26	4.51283	72.06	4.95536	85.76	5.2803	FBgn0030420	11B16	CG12717	CG12717	---	---	---	Acute up-regulation
1623496_at (H,M)	0.00611157	6.33851e-05	58.8	2.2676	56.1	2.99883	83.12	3.67334	FBgn0001330	2F1	kurz	kz	proteolysis /// nuclear mRNA splicing, via spliceosome	trypsin activity /// ATP binding /// nucleic acid binding /// RNA helicase activity /// ATP-dependent helicase activity /// helicase activity /// ATP-dependent helicase activity	nucleus	Slow up-regulation
1623505_s_at (H,M)	0.00300172	1.79187e-05	10089.3	363.34	11138.3	223.142	13082.7	201.966	FBgn0029856	5E5	CG11700	CG11700	proteolysis /// protein metabolism /// cellular physiological process	---	---	Slow up-regulation
1623521_at (H,M)	0.023525	0.000585134	2490.2	231.328	3540.5	158.316	4091.68	236.832	FBgn0039330	96D2	CG11909	CG11909	polysaccharide metabolism /// monosaccharide metabolism	alpha-glucosidase activity	alpha-glucosidase II complex	Acute up-regulation
1623549_at (H,M) #	0.0468078	0.00212998	251.26	18.2457	350.54	6.78871	334.42	20.3686	FBgn0039692	99B10	CG1973	CG1973	protein amino acid phosphorylation	ATP binding /// protein kinase activity	---	Acute up-regulation
1623573_s_at (H,M)	0.016683	0.000319514	1030.32	17.3818	1274.1	28.2018	1174.48	39.5191	FBgn0031883	27D5	CG11266	CG11266	regulation of alternative nuclear mRNA splicing, via spliceosome /// nuclear mRNA splicing, via spliceosome /// RNA splicing	mRNA binding	nucleus /// spliceosome complex	Acute up-regulation
1623605_a_at (H,M)	0.000144037	1.7913e-07	3967.72	105.416	5519.88	66.1628	5752.62	150.747	FBgn0043364	21D1	cabut	cbt	regulation of transcription from RNA polymerase II promoter /// positive regulation of transcription /// germ-band shortening /// eye morphogenesis /// establishment of planar polarity /// sensory organ development /// dorsal closure /// JNK cascade /// salivary gland cell death /// autophagic cell death	zinc ion binding /// nucleic acid binding /// transcriptional activator activity	nucleus	Acute up-regulation
1623636_at	0.00319392	1.9737e-05	442.88	57.0367	84.16	10.8101	91.68	27.6159	FBgn0031109	19D1	Odorant-binding protein 19a	Obp19a	response to pheromone /// olfactory behavior /// transport /// sensory perception of chemical stimulus	odorant binding /// odorant binding	extracellular region	Acute down-regulation
1623638_a_at(H)	0.0155088	0.000284641	340.1	13.8265	394.86	18.2769	478.62	17.7264	FBgn0035059	60E1	CG3894	CG3894	intracellular signaling cascade	---	---	Slow up-regulation
1623716_at (H,M)	0.0263569	0.000749534	1012.92	9.83841	1101.62	17.886	1155.7	26.5369	FBgn0011744	66B6	Actin-related protein 66B	Arp66B	regulation of actin polymerization and/or depolymerization /// axonal fasciculation /// ovarian ring canal stabilization /// cytoplasmic transport, nurse cell to oocyte /// pseudocleavage (sensu Insecta) /// actin filament reorganization during cell cycle /// cytoskeleton organization and biogenesis	actin binding /// structural constituent of cytoskeleton	actin cytoskeleton /// Arp2/3 protein complex /// Arp2/3 protein complex /// actin filament	Acute up-regulation
1623812_at	0.0330175	0.0010813	332.98	23.1177	371.42	14.8719	240.48	17.6658	FBgn0036320	69E6	CG10943	CG10943	---	---	---	Slow down-regulation
1623813_at	0.0486831	0.00233297	460.18	21.6394	406.8	43.0377	267.48	22.6802	FBgn0053307	34D7	CG33307	CG33307	---	---	---	Slow down-regulation
1623817_at	0.00430979	3.35883e-05	5893.2	226.618	6235.36	152.79	4455.18	151.623	FBgn0028534	34D7	CG7916	CG7916	---	---	---	Slow down-regulation
1623837_at (H,M) #	0.0111213	0.000145766	137.44	4.94829	144.1	4.98528	177.58	4.42068	FBgn0031799	26C3	Pez	Pez	protein amino acid dephosphorylation	structural constituent of cytoskeleton /// cytoskeletal protein binding /// protein tyrosine phosphatase activity /// protein tyrosine phosphatase activity	cytoskeleton	Acute up-regulation
1623885_at	0.0317648	0.000984965	381.74	17.2578	318.4	12.9016	288.58	7.56005	FBgn0015568	84D9	α-Esterase-1	α-Est1	---	carboxylesterase activity /// carboxylesterase activity	---	Acute down-regulation
1623916_at (H,M) #	0.0352647	0.00121337	451.08	8.68639	377.14	15.4721	520.06	30.3961	FBgn0037845	86C7	CG14694	CG14694	transport /// prosthetic group metabolism /// coenzyme metabolism	folic acid binding /// reduced folate carrier activity	membrane	Transient down-regulation
1623935_at	0.0427077	0.00178064	1432.86	70.8603	1193.46	82.1256	970.92	49.8655	FBgn0038398	89B2--3	sex-specific enzyme 2	sxe2	lipid metabolism	phosphatidylserine-specific phospholipase A1 activity	---	Slow down-regulation
1623961_at	0.0120618	0.000167006	175.48	11.9283	274	13.2293	290.86	16.6775	FBgn0065032	15E3	Arpc3B	Arpc3B	regulation of actin filament polymerization /// actin filament organization	structural constituent of cytoskeleton /// actin binding	Arp2/3 protein complex /// ring canal (sensu Insecta)	Acute up-regulation
1624009_at	0.0245593	0.000643438	102.5	9.4478	142.12	7.95521	179.8	12.5813	FBgn0037767	85E14	CG12802	CG12802	---	---	---	Acute up-regulation
1624060_at	0.0111857	0.000150239	898.64	35.0365	851.84	22.2173	687.06	11.3772	FBgn0025525	61F2--3	bab2	bab2	transmission of nerve impulse /// sex determination /// regulation of transcription from RNA polymerase II promoter /// chromatin assembly or disassembly /// regulation of transcription /// transcription /// leg morphogenesis (sensu Endopterygota) /// leg morphogenesis (sensu Endopterygota) /// female gonad development /// female gonad development /// eye-antennal disc morphogenesis	protein binding /// DNA binding /// transcription factor activity /// transcription factor activity	polytene chromosome /// polytene chromosome chromocenter /// nucleus	Slow down-regulation
1624097_s_at	0.0193732	0.000425648	571.18	7.85203	525.52	15.1199	642.46	19.133	FBgn0051151	94C2--3	CG31151	CG31151	---	DNA binding	---	Slow up-regulation
1624103_at (H,M)	0.0302937	0.000904187	74.62	3.06764	58.46	3.59536	81.72	3.11888	FBgn0030081	8C4	CG7246	CG7246	RNA processing /// transcription from RNA polymerase II promoter /// nucleobase, nucleoside, nucleotide and nucleic acid metabolism /// DNA repair /// DNA metabolism	transcription regulator activity /// nucleic acid binding /// damaged DNA binding	intracellular	Transient down-regulation
1624161_at	0.0390418	0.00146309	74.48	4.09639	56.26	1.41407	69.9	2.01097	---		---	---	---	---	---	Transient down-regulation
1624195_at	0.00258105	1.27726e-05	917.72	37.5124	1122.8	56.544	1641.26	89.1338	FBgn0033782	49E1	sugarbabe	sug	transcription from RNA polymerase II promoter /// regulation of transcription from RNA polymerase II promoter /// nucleobase, nucleoside, nucleotide and nucleic acid metabolism	zinc ion binding /// nucleic acid binding /// transcription regulator activity	nucleus	Slow up-regulation
1624219_s_at (H,M)	0.00401436	2.96217e-05	71.36	8.27754	82.92	4.30295	143.54	8.56613	FBgn0016797	75F9--76A1	frizzled 2	fz2	cell-cell signaling /// G-protein coupled receptor protein signaling pathway /// frizzled signaling pathway /// signal transduction /// female gonad development /// cell motility /// frizzled-2 signaling pathway /// establishment and/or maintenance of cell polarity /// Wnt receptor signaling pathway	G-protein coupled receptor activity /// Wnt receptor activity /// transmembrane receptor activity /// Wnt-protein binding /// Wnt receptor activity	integral to membrane /// plasma membrane /// integral to membrane	Slow up-regulation
1624310_s_at (H,M) #	0.0375966	0.00139155	1325.3	26.86	1111.42	37.9558	1070.12	50.4485	FBgn0036622	72E4	CG4753	CG4753	metabolism	1-acylglycerol-3-phosphate O-acyltransferase activity	---	Acute down-regulation
1624328_a_at (H,M)	0.00338371	2.21628e-05	124.32	5.49649	148.94	5.49869	198.72	9.17482	FBgn0011710	19F5	Septin-1	Sep1	mitosis /// cytokinesis /// cellularization /// cytokinesis	structural constituent of cytoskeleton /// GTPase activity /// protein binding /// GTPase activity /// GTP binding	ring canal (sensu Insecta) /// septin ring	Slow up-regulation
1624342_at	0.0126102	0.000182964	9082.68	376.342	9370.7	151.784	11594.3	361.68	FBgn0034295	55B2	CG10911	CG10911	---	---	---	Slow up-regulation
1624421_at (M) #	0.00585569	5.81978e-05	24.44	5.74705	44.42	5.653	78.16	5.03653	FBgn0033424	45F1--4	CG1884	CG1884	carbohydrate metabolism	negative regulator of basal transcription activity	---	Slow up-regulation
1624490_s_at (H,M)	0.0194095	0.000429393	86.46	3.80849	83.42	4.94757	136.52	11.374	FBgn0001180	85A5	hunchback	hb	zygotic determination of anterior/posterior axis, embryo /// trunk segmentation /// posterior head segmentation /// tracheal epithelial cell migration (sensu Insecta) /// regulation of transcription from RNA polymerase II promoter /// ectoderm development /// regulation of transcription /// regulation of cell fate specification /// central nervous system development /// regulation of development,…	zinc ion binding /// specific RNA polymerase II transcription factor activity /// transcriptional activator activity /// DNA binding	nucleus	Slow up-regulation
1624499_s_at (H,M)	0.0471117	0.00217955	1720.5	33.2059	1556.58	43.0327	1465.46	41.7712	FBgn0030734	14B9	CG9911	CG9911	electron transport /// protein modification	electron transporter activity /// protein disulfide isomerase activity /// protein disulfide isomerase activity	---	Acute down-regulation
1624560_at (H,M)	0.00139544	4.51211e-06	1846.16	22.9329	1744.64	6.16357	1479.8	45.5507	FBgn0020254	66D6--7	rhea	rhea	---	mannose binding	membrane	Slow down-regulation
1624578_at	0.00614021	6.61651e-05	745.72	28.6587	702.3	10.9679	551.82	19.0184	FBgn0030774	15A1--2	CG9675	CG9675	proteolysis	trypsin activity /// chymotrypsin activity /// serine-type endopeptidase activity	---	Slow down-regulation
1624586_a_at	0.0225764	0.000546565	1755.54	58.9194	2159.36	201.351	3188.28	255.453	FBgn0041194	65D2--3	Phosphoribosylamidotransferase 2	Prat2	purine base biosynthesis /// proteolysis /// nucleoside metabolism /// purine base metabolism /// monosaccharide metabolism /// 'de novo' IMP biosynthesis	carboxypeptidase A activity /// amidophosphoribosyltransferase activity	---	Slow up-regulation
1624603_at	0.048536	0.00231787	386.08	11.5768	328.98	5.24027	417.02	20.2195	FBgn0036314	69E4	CG10754	CG10754	nuclear mRNA splicing, via spliceosome	zinc ion binding /// RNA splicing factor activity, transesterification mechanism	snRNP U2 /// spliceosome complex	Transient down-regulation
1624649_a_at (H,M)	0.0173866	0.00036228	1126.16	15.4202	1212.14	45.1041	936.02	36.9314	FBgn0036697	73E5	rogdi	rogdi	olfactory learning /// learning and/or memory	---	---	Slow down-regulation
1624662_at	0.00016577	2.23046e-07	816.68	47.6377	641.2	22.6493	299.46	11.7882	FBgn0030148	8F6	CG3106	CG3106	---	transferase activity, transferring groups other than amino-acyl groups	---	Acute down-regulation
1624717_s_at	0.00238958	1.14909e-05	2067.34	19.0965	2135	64.0468	1664.66	35.3311	FBgn0052647	11C1--2	CG32647	CG32647	DNA methylation	N-methyltransferase activity /// DNA binding	---	Slow down-regulation
1624732_at	0.0253617	0.000691795	215.32	15.9113	234.76	3.27912	286.8	5.01518	FBgn0063495	55C7	Glutathione S transferase E5	GstE5	response to toxin /// oxygen and reactive oxygen species metabolism /// defense response	glutathione transferase activity	---	Slow up-regulation
1624736_a_at	0.000546766	1.1333e-06	435.24	15.8068	531.38	5.80219	343.7	14.7405	FBgn0034717	58D3	CG5819	CG5819	transmission of nerve impulse /// cell adhesion	---	---	Transient up-regulation
1624759_s_at	0.0472133	0.00218816	141.4	7.26932	117.76	4.1097	110.94	1.49419	FBgn0000095	84A6--B2	Antennapedia	Antp	heart development /// segment specification /// regulation of transcription from RNA polymerase II promoter /// midgut development	transcription factor activity /// DNA binding /// specific RNA polymerase II transcription factor activity	nucleus	Acute down-regulation
1624807_at (H,M)	0.0244165	0.000623733	401.76	10.0114	416.36	11.4096	341.54	9.71759	FBgn0027595	91F3--4	CG5629	CG5629	---	---	---	Slow down-regulation
1624839_at (H,M)	0.00278908	1.52619e-05	3134.58	95.1528	3845.82	102.173	4342.04	122.209	FBgn0001168	66D10	hairy	h	trunk segmentation /// posterior head segmentation /// nervous system development /// cell proliferation /// salivary gland morphogenesis /// membrane organization and biogenesis /// negative regulation of transcription, DNA-dependent /// restriction of R8 fate /// negative regulation of transcription /// negative regulation of transcription from RNA polymerase II promoter /// periodic partitioni…	DNA binding /// general transcriptional repressor activity /// specific transcriptional repressor activity /// protein binding /// transcriptional repressor activity	nucleus	Slow up-regulation
1624873_at (H,M)	0.0233271	0.000574409	834.92	16.9733	775.3	14.7351	965.7	37.6307	FBgn0001296	87C5	karmoisin	kar	cation transport /// ommochrome biosynthesis	monocarboxylic acid transporter activity /// monocarboxylic acid transporter activity	plasma membrane	Slow up-regulation
1624950_a_at	0.0318127	0.000994364	334.02	18.9028	303.04	9.02899	234.22	12.7948	FBgn0035734	65E3	CG14823	CG14823	---	---	---	Slow down-regulation
1624967_at	0.00547142	5.21677e-05	13.44	1.95156	16.56	1.40485	40.48	4.52077	FBgn0029983	7C8--9	CG1530	CG1530	---	---	---	Slow up-regulation
1625022_a_at	0.00366897	2.55521e-05	1236.26	34.8451	1186.86	34.823	911.24	27.3984	FBgn0038337	88F4	CG6125	CG6125	sulfur metabolism /// extracellular transport /// anion transport	transporter activity /// high affinity sulfate permease activity	---	Slow down-regulation
1625042_at	0.0465845	0.00210195	1909.94	121.589	1780.42	120.276	2498.52	107.582	FBgn0051288	96D1	CG31288	CG31288	---	---	---	Slow up-regulation
1625053_at	0.00470248	4.17171e-05	611.62	36.5273	716.06	16.4892	942.66	40.8785	FBgn0034480	56F4	CG16898	CG16898	---	---	---	Slow up-regulation
1625055_at (H,M) #	0.044342	0.00191171	1309.4	8.10463	1208.68	19.9038	1185.74	26.7381	FBgn0014868	8C14	Oligosaccharyltransferase 48kD subunit	Ost48	protein amino acid N-linked glycosylation via asparagine /// protein amino acid N-linked glycosylation	dolichyl-diphosphooligosaccharide-protein glycotransferase activity	endoplasmic reticulum membrane	Acute down-regulation
1625079_at (H,M)	0.016683	0.000318565	25.72	8.46525	45.74	5.96562	79.92	5.06186	FBgn0051653	25B9	CG31653	CG31653	---	---	---	Slow up-regulation
1625099_at	0.0261685	0.000741693	231.76	13.1004	233.44	12.715	158.74	7.62441	FBgn0034552	57B3	CG17999	CG17999	metabolism	ligase activity	---	Slow down-regulation
1625123_at	0.00804381	9.47009e-05	20.08	6.45975	56.52	4.99934	63.34	2.58874	FBgn0030186	9B4	CG2962	CG2962	---	---	---	Acute up-regulation
1625153_at (H,M) #	0.0176392	0.000374388	245.52	28.8161	298.74	26.7286	445.92	20.7966	FBgn0053105	85E4	CG33105	CG33105	intracellular protein transport	protein carrier activity	membrane /// Golgi apparatus	Slow up-regulation
1625193_at	1.90631e-05	1.58051e-09	732.82	21.0472	807.44	20.9158	1253.64	22.8243	FBgn0051106	96C5--6	CG31106	CG31106	transport /// transmission of nerve impulse /// synaptic transmission /// neurotransmitter secretion /// carbohydrate transport /// carbohydrate metabolism	transporter activity /// carbohydrate transporter activity	integral to membrane	Slow up-regulation
1625203_at	0.0232705	0.000569156	30.96	8.2284	33.7	2.09595	76.9	7.88156	FBgn0034784	59B2	CG9826	CG9826	phosphate transport /// phosphate metabolism /// extracellular transport /// cation transport	high affinity inorganic phosphate:sodium symporter activity	integral to membrane	Slow up-regulation
1625252_s_at	0.0173866	0.000361541	1121.04	50.6811	728.88	26.1089	1000.98	64.0269	FBgn0040775	45D1	CG12158	CG12158	---	---	---	Transient down-regulation
1625265_at (H,M)	0.0351306	0.00119203	2052.52	52.8234	2062.06	32.8352	2432.18	86.297	FBgn0035189	61F3	CG9119	CG9119	---	---	---	Slow up-regulation
1625266_at	0.00554884	5.33659e-05	7875.58	146.809	7621.18	135.837	6734.52	56.4573	FBgn0015010	12F4	Antigen 5-related	Ag5r	defense response	---	extracellular region	Slow down-regulation
1625270_at	0.0440505	0.00187723	237.12	22.0717	190.36	16.5263	124.46	10.3384	FBgn0051259	85A2	CG31259	CG31259	---	---	---	Slow down-regulation
1625287_at	0.0412813	0.00163306	112.32	12.582	130.78	9.82697	186.42	11.5671	---		CG40178	CG40178	---	---	---	Slow up-regulation
1625374_at	0.0328054	0.00106619	4560.8	281.461	3445.36	335.226	2391.64	291.169	FBgn0032068	29F1	CG9466	CG9466	carbohydrate metabolism	hydrolase activity, hydrolyzing N-glycosyl compounds /// alpha-mannosidase activity	lysosome	Acute up-regulation
1625405_at	0.0145853	0.000246688	947.02	74.5354	937.3	61.1751	1399.46	48.4853	FBgn0041713	35B8	yellow-c	yellow-c	---	---	---	Slow up-regulation
1625477_a_at	0.00716591	7.90181e-05	552.24	19.0811	558	22.7149	724.28	19.1597	FBgn0034909	60A2	CG4797	CG4797	carbohydrate transport /// carbohydrate metabolism	glucose transporter activity	membrane /// integral to membrane	Slow up-regulation
1625486_a_at	0.0257169	0.00070575	337.32	8.53144	368.56	12.6876	436.34	17.6389	FBgn0035975	67B1	Peptidoglycan recognition protein LA	PGRP-LA	peptidoglycan catabolism /// defense response /// peptidoglycan catabolism /// innate immune response /// immune response /// detection of bacteria	protein binding /// N-acetylmuramoyl-L-alanine amidase activity /// peptidoglycan binding /// peptidoglycan binding	integral to plasma membrane /// integral to membrane	Slow up-regulation
1625519_at (H,M) #	0.014455	0.000243287	707.54	11.1089	654.54	25.3266	567.46	8.26079	FBgn0032643	36C10	CG6453	CG6453	signal transduction	calcium ion binding /// alpha-glucosidase activity	alpha-glucosidase II complex	Slow down-regulation
1625544_s_at	0.00741833	8.54919e-05	175.16	4.28493	265.02	14.002	294.82	17.3482	FBgn0026193	59D9--11	par-1	par-1	ovarian follicle cell development (sensu Insecta) /// regulation of Wnt receptor signaling pathway /// oocyte anterior/posterior axis determination /// maintenance of protein localization /// anterior/posterior axis specification /// pole plasm oskar mRNA localization /// oocyte differentiation /// regulation of cell shape /// actin filament organization /// oocyte microtubule cytoskeleton organi…	protein-tyrosine kinase activity /// ATP binding /// tau-protein kinase activity /// protein kinase activity /// protein serine/threonine kinase activity /// protein serine/threonine kinase activity	microtubule associated complex /// ring canal (sensu Insecta) /// fusome /// cell cortex /// basolateral plasma membrane	Acute up-regulation
1625557_at	0.0443466	0.00191926	399.74	21.7332	369.8	14.8945	294.04	10.6686	---		---	---	---	---	---	Slow down-regulation
1625583_at	0.0328054	0.00106543	3596.02	265.767	5573.3	231.661	5235.24	371.989	FBgn0040732	56D14	CG16926	CG16926	---	---	---	Acute up-regulation
1625636_s_at (H,M)	0.0132107	0.000203812	139.38	4.54427	122.66	8.16894	183.3	8.34937	FBgn0019664	102A3--4	pangolin	pan /// CG32005	regulation of hemocyte differentiation /// regulation of transcription from RNA polymerase II promoter /// negative regulation of frizzled signaling pathway /// mesodermal cell fate determination /// heart development /// Wnt receptor signaling pathway /// segment polarity determination /// frizzled signaling pathway /// regulation of transcription, DNA-dependent /// wing morphogenesis /// embryo…	transcription regulator activity	transcription factor complex	Slow up-regulation
1625651_at(H,M)	0.0195509	0.000435322	492.94	26.9663	608.42	21.4707	732.56	39.236	FBgn0031359	22B1	CG18317	CG18317	mitochondrial transport /// transport	binding /// carrier activity	mitochondrial inner membrane /// mitochondrial membrane	Slow up-regulation
1625672_s_at	0.0245593	0.000639816	3284.28	220.447	3891.96	276.81	4973.82	164.126	---			---	---	---	---	Slow up-regulation
1625771_at (H,M) #	0.0319901	0.00101011	92.04	5.25134	56.62	4.96461	75.06	4.53008	FBgn0000157	60E2	Distal-less	Dll	leg morphogenesis /// regulation of transcription from RNA polymerase II promoter /// nervous system development /// ectoderm development /// proximal/distal pattern formation, imaginal disc /// genitalia morphogenesis (sensu Endopterygota) /// genital disc development /// antennal morphogenesis /// analia morphogenesis (sensu Endopterygota) /// proximal/distal pattern formation, imaginal disc //…	transcription factor activity /// DNA binding /// specific RNA polymerase II transcription factor activity	nucleus	Acute down-regulation
1625850_at	0.0130313	0.000193395	289.38	13.6153	220.94	2.8809	305.72	11.2516	FBgn0002985	24A1	odd skipped	odd	regulation of transcription from RNA polymerase II promoter /// cell proliferation /// periodic partitioning by pair rule gene /// leg joint morphogenesis (sensu Endopterygota) /// regulation of transcription from RNA polymerase II promoter	zinc ion binding /// nucleic acid binding /// specific RNA polymerase II transcription factor activity	nucleus /// nucleus	Transient down-regulation
1625862_x_at	0.0445513	0.00193551	131.52	12.5325	150.42	9.05408	206.92	13.4484	---		CG40178	CG40178	---	---	---	Slow up-regulation
1625880_at	0.0248015	0.000664467	259.56	6.73577	256.88	8.5254	302.26	4.22452	FBgn0040587	94C4	CG17618	CG17618	---	---	---	Acute up-regulation
1625889_at (H,M) #	0.00418995	3.23069e-05	228.46	12.0761	327.06	17.9305	374.8	11.73	FBgn0020910	86D8	Ribosomal protein L3	RpL3	protein biosynthesis /// protein biosynthesis	nucleic acid binding /// structural constituent of ribosome /// structural constituent of ribosome	cytosolic ribosome (sensu Eukaryota) /// cytosolic large ribosomal subunit (sensu Eukaryota) /// cytosolic large ribosomal subunit (sensu Eukaryota)	Acute up-regulation
1626081_at	0.00364563	2.50873e-05	140.96	7.11376	144.5	7.17126	207	6.35563	FBgn0031520	23E3--4	CG8837	CG8837	transport	transporter activity	membrane /// integral to membrane	Slow up-regulation
1626091_at	0.0391021	0.00148156	40.6	3.97681	13.5	5.35061	31.76	2.0583	---			---	---	---	---	Transient down-regulation
1626158_s_at (H,M)	0.0486255	0.00232618	1017.86	34.4505	1055.92	32.7936	871.88	20.9447	FBgn0026630	76A3	nessy	nes	---	---	plasma membrane	Slow down-regulation
1626204_at	0.0408418	0.00159488	157.82	9.14261	111.64	5.08081	118.54	7.19191	---		---	---	---	---	---	Acute down-regulation
1626218_s_at (H,M)	0.0334108	0.00109695	140.56	4.95798	164.98	4.5359	181.7	7.48966	FBgn0011818	22F4	out at first	oaf	female meiosis chromosome segregation /// nervous system development /// eclosion	---	---	Acute up-regulation
1626222_at	0.0126102	0.000177441	1066.42	37.3084	992.08	48.5308	1469.88	80.7564	FBgn0019928	50A8	Ser8	Ser8	proteolysis	chymotrypsin activity /// trypsin activity /// trypsin activity /// serine-type peptidase activity	---	Slow up-regulation
1626324_at	0.00539504	5.00975e-05	260.34	30.3717	345.82	14.5285	509.62	27.8025	FBgn0031432	22F4--23A1	Cyp309a1	Cyp309a1	electron transport /// DNA methylation /// steroid metabolism	monooxygenase activity /// DNA binding /// oxidoreductase activity /// electron transporter activity /// electron transporter activity	membrane /// microsome	Slow up-regulation
1626336_at (H,M)	0.0351306	0.00119949	446.06	19.2081	586	30.1115	628.78	30.541	FBgn0034738	58E9--F1	Defense repressor 1	Dnr1	protein ubiquitination /// transmission of nerve impulse /// immune response	zinc ion binding /// ubiquitin-protein ligase activity /// structural constituent of cytoskeleton	ubiquitin ligase complex /// cytoskeleton	Acute up-regulation
1626350_at	0.00200722	8.48729e-06	570.28	17.57	553.32	16.6499	736.2	16.2695	FBgn0015569	84D8--9	α-Esterase-10	α-Est10	---	cholinesterase activity /// carboxylesterase activity /// carboxylesterase activity	---	Slow up-regulation
1626394_at	0.0178031	0.000385037	8627.16	294.792	7052.86	310.765	6302.3	276.588	FBgn0039778	99F6	Jonah 99Fi	Jon99Fi	proteolysis	trypsin activity /// chymotrypsin activity /// serine-type endopeptidase activity	---	Acute down-regulation
1626401_at (H,M)	0.0282087	0.000818567	269.62	10.5104	311.06	7.86452	347.86	12.854	FBgn0000473	42D1	Cytochrome P450-6a2	Cyp6a2	electron transport /// steroid metabolism /// response to insecticide	monooxygenase activity /// oxidoreductase activity /// electron transporter activity /// electron transporter activity	membrane /// microsome	Acute up-regulation
1626416_a_at (M) #	0.00173282	6.32134e-06	3087.8	157.512	3116.2	63.4318	4453.22	138.102	FBgn0011296	59F6	lethal (2) essential for life	l(2)efl	response to stress /// protein folding /// defense response /// response to heat /// embryonic development	---	---	Slow up-regulation
1626435_at	0.044342	0.00191113	332.3	44.2257	557.52	33.6561	314.84	43.5117	FBgn0028853	35D1	CG15263	CG15263	---	---	---	Transient up-regulation
1626499_at	0.0375966	0.00138622	221.84	15.2611	200.88	4.06034	289.14	16.8408	FBgn0038391	89A12	GATAe	GATAe	regulation of transcription from RNA polymerase II promoter /// mesoderm development /// endoderm development	transcription factor activity /// general RNA polymerase II transcription factor activity /// general RNA polymerase II transcription factor activity	nucleus	Slow up-regulation
1626503_at (M) #	0.0155088	0.000278907	4359.16	89.3188	3859.44	122.641	4695.02	85.6373	FBgn0029994	7D5	CG2254	CG2254	visual perception /// metabolism	oxidoreductase activity	---	Transient down-regulation
1626591_at	0.0246897	0.000657091	1013.86	23.4895	948.24	17.9066	1127.02	28.9408	---		---		---	---	---	Slow up-regulation
1626664_at	0.0221328	0.000528484	738.28	24.7995	674.74	17.3802	856.72	27.8841	FBgn0031522	23E4	CG3285	CG3285	DNA methylation /// transport /// carbohydrate transport /// carbohydrate metabolism	N-methyltransferase activity /// DNA binding /// transporter activity /// carbohydrate transporter activity	membrane /// integral to membrane	Slow up-regulation
1626707_a_at(H)	0.0168825	0.000330794	3293.74	70.2345	3581.58	105.294	4237.44	160.36	FBgn0000083	93B9--10	Annexin IX	AnnIX	negative regulation of coagulation /// lipid metabolism	phospholipid binding /// calcium ion binding /// actin binding /// calcium-dependent phospholipid binding /// calcium ion binding	---	Slow up-regulation
1626831_at	0.0413898	0.00164374	4254.42	46.9222	4300.46	135.259	3776.44	39.1649	FBgn0032422	33D2--3	CG6579	CG6579	---	---	---	Slow down-regulation
1626882_at	0.00039834	7.596e-07	271.36	19.4147	96.78	4.00417	96.04	12.0738	FBgn0020277	76B9	lush	lush	response to pheromone /// transport /// response to ethanol /// response to ethanol /// sensory perception of smell /// sensory perception of smell /// olfactory behavior	odorant binding /// odorant binding /// diphenyl phthalate binding /// dibutyl phthalate binding /// ethanol binding	extracellular region	Acute down-regulation
1626891_at	0.0427315	0.00178913	72.66	5.71372	67.92	3.68014	97.4	4.56213	FBgn0031542	23F3	CG15414	CG15414	---	---	---	Slow up-regulation
1626970_at (H,M)	0.0308966	0.000937551	2658.92	100.96	2268.68	60.3696	2097.56	70.762	FBgn0026314	86D5	UDP-glycosyltransferase 35b	Ugt35b	steroid metabolism /// response to toxin /// polysaccharide metabolism /// defense response	glucuronosyltransferase activity /// glucuronosyltransferase activity	---	Acute down-regulation
1627019_s_at	0.0258982	0.000717165	66.08	7.63331	69.4	9.80495	131.22	11.5283	FBgn0053472	47F13	CG33472	CG33472	---	---	---	Slow up-regulation
1627080_at	0.000224543	3.35101e-07	429.52	20.5739	372.58	7.7436	690.82	28.7395	FBgn0038718	92A10	CG17752	CG17752	extracellular transport /// cation transport	carbohydrate transporter activity /// organic cation porter activity	integral to membrane	Slow up-regulation
1627121_s_at	0.0316322	0.000970582	57.48	9.84939	61.06	5.94908	108.48	7.32382	FBgn0026193	56D9--11	par-1	par-1	ovarian follicle cell development (sensu Insecta) /// regulation of Wnt receptor signaling pathway /// oocyte anterior/posterior axis determination /// maintenance of protein localization /// anterior/posterior axis specification /// pole plasm oskar mRNA localization /// oocyte differentiation /// regulation of cell shape /// actin filament organization /// oocyte microtubule cytoskeleton organi…	protein-tyrosine kinase activity /// ATP binding /// tau-protein kinase activity /// protein kinase activity /// protein serine/threonine kinase activity /// protein serine/threonine kinase activity	microtubule associated complex /// ring canal (sensu Insecta) /// fusome /// cell cortex /// basolateral plasma membrane	Slow up-regulation
1627165_a_at (H,M) #	0.0481896	0.00229334	254	4.8586	309.62	12.2883	302.92	9.3938	FBgn0039254	96B11	CG13645	CG13645	biosynthesis /// NAD biosynthesis /// coenzyme metabolism /// prosthetic group metabolism	transferase activity /// nucleotidyltransferase activity	---	Acute up-regulation
1627236_s_at	0.0141708	0.000232629	327.78	45.9614	384.72	19.6335	590.16	25.3569	---		---	---	---	---	---	Slow up-regulation
1627242_at(H)	0.00842839	0.000101325	9737.98	516.408	9619.94	205.686	12373.8	157.472	FBgn0011296	59F6	lethal (2) essential for life	l(2)efl	response to stress /// protein folding /// defense response /// response to heat /// embryonic development	---	---	Slow up-regulation
1627270_at	0.0451665	0.00198932	909.62	45.9832	1135.96	72.1698	1344.2	75.2146	FBgn0029865	5F1--2	CG15893	CG15893	---	---	---	Acute up-regulation
1627278_s_at (H,M)	0.0248015	0.00066829	1741.48	52.1578	1759.08	7.77852	1991.3	36.0539	FBgn0031187	20B1--3	CG14619	CG14619	ubiquitin-dependent protein catabolism /// proteolysis /// protein deubiquitination /// protein deubiquitination	ubiquitin thiolesterase activity /// cysteine-type endopeptidase activity /// ubiquitin-specific protease activity /// ubiquitin-specific protease activity	---	Slow up-regulation
1627280_s_at (H,M)	0.0387411	0.00144861	638.88	24.6025	673.68	14.8409	783.9	25.042	FBgn0013726	44C2	peanut	pnut	cytokinesis /// mitosis /// cytokinesis, contractile ring formation /// cellularization /// vesicle targeting /// vesicle docking during exocytosis /// cytokinesis /// eye photoreceptor development (sensu Endopterygota) /// cytokinesis /// apoptosis /// cytokinesis	GTP binding /// structural constituent of cytoskeleton /// hydrolase activity /// GTPase activity /// microtubule binding /// actin binding	ring canal (sensu Insecta) /// intercellular bridge /// apical plasma membrane /// septin ring	Slow up-regulation
1627385_at	0.000639572	1.51387e-06	887.6	73.0556	301.62	20.3979	258.82	40.663	FBgn0011279	69B4	Pheromone-binding protein-related protein 1	Pbprp1	transport /// signal transduction /// sensory perception /// response to pheromone	receptor binding /// pheromone binding /// phenylalkylamine binding /// pheromone binding /// phenylalkylamine binding	extracellular region	Acute down-regulation
1627398_a_at (H,M) #	0.0354837	0.00123855	2128.84	147.063	2778.6	51.0103	2808.36	108.224	FBgn0001105	13F16	G protein β-subunit 13F	Gβ13F	neuroblast division /// apical protein localization /// G-protein coupled receptor protein signaling pathway /// G-protein coupled receptor protein signaling pathway /// actin filament organization	signal transducer activity /// GTPase activity /// GTPase activity	heterotrimeric G-protein complex /// heterotrimeric G-protein complex	Acute up-regulation
1627436_s_at (H,M) #	0.0243709	0.000620316	1485.04	37.2211	1446	31.0152	1851.72	89.3607	FBgn0016694	66A14--17	PAR-domain protein 1	Pdp1	regulation of transcription from RNA polymerase II promoter /// mesoderm development /// circadian rhythm /// circadian rhythm /// circadian rhythm /// circadian rhythm /// transcription	protein homodimerization activity /// transcription factor activity /// DNA binding	nucleus	Slow up-regulation
1627463_at	0.0202178	0.000456741	398.96	30.392	465.96	29.9317	661.14	41.7575	FBgn0033659	48C5	Death associated molecule related to Mch2	Damm	proteolysis /// intracellular signaling cascade /// programmed cell death /// induction of apoptosis /// apoptosis	caspase activity /// caspase activity /// caspase activity /// caspase activity	---	Slow up-regulation
1627467_at	0.0478136	0.00224875	146.6	7.85799	190.6	7.53704	170.3	4.35924	FBgn0031288	21E2	CG13949	CG13949	---	---	---	Acute up-regulation
1627536_at	0.00562588	5.45733e-05	85.64	6.48857	114.1	9.98173	212.96	19.9574	FBgn0066101	96F1--2	LpR1	LpR1	lipoprotein transport /// cholesterol metabolism	calcium ion binding /// low-density lipoprotein receptor activity /// lipoprotein binding	membrane	Slow up-regulation
1627552_at	0.0405693	0.00157306	3009.14	178.384	2536	79.6257	2219.66	51.8516	---		---	---	---	---	---	Acute down-regulation
1627590_at	0.0375426	0.00135399	6152.44	61.5635	6550	68.8917	6129.26	73.5006	FBgn0032897	38F3	CG9336	CG9336	---	---	---	Transient up-regulation
1627706_a_at(M)	0.037365	0.00134139	102.96	8.78451	103.14	4.63105	153.22	10.4867	FBgn0053174	12C4--5	CG33174	CG33174	lipid metabolism	triacylglycerol lipase activity /// catalytic activity	---	Slow up-regulation
1627717_at	0.0363801	0.00127889	24.88	2.15067	7.36	2.65115	16.6	2.68645	---		---	---	---	---	---	Acute down-regulation
1627789_at	0.0423491	0.00171711	1371.72	31.1149	1374.14	19.7702	1220.88	26.0834	FBgn0029715	4C7	CG11444	CG11444	---	---	---	Slow down-regulation
1627801_at	0.0152669	0.000267077	608.34	69.0732	291.96	16.192	302.74	21.2898	FBgn0031800	26C3	CG9497	CG9497	---	---	---	Acute down-regulation
1627817_at	0.0465845	0.00210495	1210.48	70.287	1328.92	32.7159	978.6	53.3149	FBgn0053109	88A12	CG33109	CG33109	---	---	---	Slow down-regulation
1627881_at (H,M)	0.0261612	0.000733952	181.9	18.3377	194.7	24.3123	334.04	24.516	FBgn0004579	32F1--2	spalt major	salm	tracheal system development (sensu Insecta) /// segment specification /// R8 cell differentiation /// R8 cell differentiation /// R7 cell differentiation /// antennal joint morphogenesis /// photoreceptor cell differentiation (sensu Endopterygota) /// oenocyte development /// sensory organ development /// tracheal epithelial cell migration (sensu Insecta) /// tracheal system development (sensu In…	zinc ion binding /// nucleic acid binding /// transcription regulator activity /// specific RNA polymerase II transcription factor activity	nucleus	Slow up-regulation
1627929_at	0.0248015	0.000666427	6.22	1.67702	1.64	0.501597	11.5	1.42934	FBgn0029538	1D2	CG14632	CG14632	---	---	---	Slow up-regulation
1627942_at	0.0316539	0.000978902	65.76	4.7864	104.58	7.8331	112.52	7.73036	FBgn0038741	92B4	CG17186	CG17186	---	zinc ion binding /// nucleic acid binding	nucleus	Acute up-regulation
1627974_at	0.00469024	4.06251e-05	50.88	2.57632	21.1	3.38777	15.32	4.82964	FBgn0033697	48E7--8	Cyp6t3	Cyp6t3	electron transport	monooxygenase activity /// oxidoreductase activity /// electron transporter activity /// electron transporter activity	membrane /// microsome	Acute down-regulation
1627986_s_at(H)	0.00319392	1.99118e-05	3326.94	107.809	2815.68	99.9426	2189.74	101.76	FBgn0033327	44E2	PGRP-SC1b	PGRP-SC1b /// PGRP-SC1a	immune response /// peptidoglycan catabolism /// peptidoglycan catabolism /// innate immune response /// innate immune response /// defense response /// detection of bacteria	N-acetylmuramoyl-L-alanine amidase activity /// receptor activity /// protein binding /// peptidoglycan binding /// peptidoglycan binding /// N-acetylmuramoyl-L-alanine amidase activity /// peptidoglycan binding /// peptidoglycan binding	extracellular region /// integral to plasma membrane	Acute down-regulation
1628008_a_at (H,M)	0.044342	0.00190587	5554.86	93.781	5737.12	66.1489	6029.1	48.7941	FBgn0024923	46D1	TER94	TER94	proteolysis /// proteolysis /// mitosis /// intracellular protein transport /// exocytosis /// rhabdomere development /// protein localization /// pole plasm oskar mRNA localization /// oocyte microtubule cytoskeleton polarization /// regulation of pole plasm oskar mRNA localization /// microtubule cytoskeleton organization and biogenesis /// endoplasmic reticulum membrane fusion /// Golgi organi…	serine-type endopeptidase activity /// nucleotide binding /// ATP-dependent peptidase activity /// ATP binding /// ATPase activity	proteasome complex (sensu Eukaryota) /// microtubule cytoskeleton /// fusome /// endoplasmic reticulum	Slow up-regulation
1628075_at	0.0240436	0.000602018	598.96	25.3359	791.42	31.6281	593.54	30.9785	FBgn0015522	54F1	olf186-M	olf186-M	---	---	---	Transient up-regulation
1628094_at	0.0167241	0.000322234	93.76	7.34293	41.98	6.51931	65.02	4.78961	FBgn0038029	87B9	CG17639	CG17639	response to toxin /// defense response	glutathione transferase activity	---	Acute down-regulation
1628138_s_at	0.0375966	0.0013895	148.34	9.42951	143.68	1.65753	183.22	5.04504	FBgn0029525	1B4--5	CG18273	CG18273	---	---	---	Slow up-regulation
1628229_at	2.19669e-05	9.03091e-09	468.3	31.5406	581.28	17.5271	945.62	13.625	FBgn0028990	26F5--6	Serpin-27A	Spn27A	Toll signaling pathway /// melanization defense response /// dorsal/ventral axis specification /// negative regulation of melanization defense response /// response to wounding /// response to pest, pathogen or parasite /// melanotic encapsulation of foreign target /// negative regulation of melanization defense response	enzyme inhibitor activity /// serine-type endopeptidase inhibitor activity /// serine-type endopeptidase inhibitor activity	---	Slow up-regulation
1628353_at	0.00614021	6.61805e-05	10008.1	222.52	10455.5	183.398	11900.5	199.958	FBgn0001149	87B8	Glutathione S transferase D1	GstD1	response to toxin /// defense response	glutathione transferase activity /// glutathione transferase activity /// glutathione transferase activity	---	Slow up-regulation
1628368_at	0.0132107	0.000201714	810.9	40.3373	854.58	15.0071	604.38	31.6436	FBgn0024291	34A7	Sir2	Sir2	regulation of transcription, DNA-dependent /// chromatin silencing /// chromatin assembly or disassembly /// response to nutrient /// determination of adult life span /// histone deacetylation	chromatin binding /// NAD-dependent histone deacetylase activity /// histone deacetylase activity /// NAD-dependent histone deacetylase activity	chromatin silencing complex /// nucleus /// cytoplasm	Slow down-regulation
1628446_at	0.0283956	0.000826347	2622.18	190.913	3643.48	45.1011	4873.86	492.137	FBgn0038790	92E4	Metallothionein C	MtnC	---	metal ion binding	---	Slow up-regulation
1628476_at (H,M)	0.042099	0.00168936	291.72	7.83118	313.02	9.92811	349	7.80762	FBgn0042693	90F4--5	PP2A-B'	PP2A-B'	intracellular signaling cascade /// anti-apoptosis /// protein amino acid dephosphorylation	protein phosphatase type 2A regulator activity /// protein phosphatase type 2A regulator activity	protein phosphatase type 2A complex	Slow up-regulation
1628494_a_at	0.000882977	2.48904e-06	1914.32	52.3451	1807.68	63.73	2501.12	48.8201	FBgn0024315	53C15--D1	Picot	Picot	phosphate metabolism /// extracellular transport /// cation transport /// phosphate transport	phosphate transporter activity /// high affinity inorganic phosphate:sodium symporter activity /// high affinity inorganic phosphate:sodium symporter activity	integral to membrane	Slow up-regulation
1628583_at	0.0178031	0.000385248	70.52	8.89862	81.44	2.26332	134.06	11.3523	FBgn0051688	38C6--7	CG31688	CG31688 /// CG31687	---	---	---	Slow up-regulation
1628588_at	0.00457237	3.79818e-05	9.82	3.38089	26.22	3.30733	48.4	4.43993	FBgn0033425	45F4	CG1874	CG1874	---	---	---	Slow up-regulation
1628647_at	0.000322375	5.61287e-07	229.22	19.1231	38.48	9.2594	50.8	10.8492	FBgn0011294	22A1	antennal protein 5	a5	signal transduction	kinase inhibitor activity /// phosphatidylethanolamine binding /// phosphatidylethanolamine binding	---	Acute down-regulation
1628662_at (H,M) #	0.0116799	0.000157845	371.84	8.39706	382.06	2.92568	430.28	8.27384	FBgn0034786	59B2--3	CG13531	CG13531	---	---	---	Slow up-regulation
1628668_at	0.044342	0.00191064	875.28	30.4821	711.56	23.3966	670.7	41.3592	---		---	---	---	---	---	Acute down-regulation
1628677_at (H,M)	0.0308466	0.000930921	498.8	11.9156	517.5	21.255	631.66	24.1174	FBgn0030387	11A10--11	Protein kinase C delta	Pkcδ	transmission of nerve impulse /// cell cycle /// calcium-mediated signaling /// MAPKKK cascade /// protein amino acid phosphorylation	ATP binding /// receptor signaling protein serine/threonine kinase activity /// protein kinase C activity /// diacylglycerol binding /// protein serine/threonine kinase activity	---	Slow up-regulation
1628716_at	0.00173352	6.61134e-06	246.8	8.56102	277.42	12.3267	155.06	9.82663	FBgn0032613	36B2	CG13283	CG13283	---	---	---	Slow down-regulation
1628739_at	0.0427077	0.00178071	458.5	39.619	328.46	36.3356	252.28	3.71044	FBgn0053528	50A14--B1		CG33528	transport /// transmission of nerve impulse /// neurotransmitter transport	monoamine transporter activity	synaptic vesicle /// integral to membrane	Acute down-regulation
1628820_at	0.0427077	0.0017677	7.5	0.808703	10.24	1.26436	17.76	2.29556	FBgn0052521	19F2--3	CG32521	CG32521	---	---	---	Slow up-regulation
1628880_at	0.0248344	0.000672939	25.04	1.99314	24.42	1.6957	46.3	5.0774	FBgn0020439	86C6	fau	fau	---	---	---	Slow up-regulation
1628923_at	0.0111213	0.000146607	14.58	3.83581	37.24	4.258	44.78	1.99434	---		---	---	---	---	---	Acute up-regulation
1628940_at	0.0134662	0.00021701	3.38	0.373363	3.98	0.318434	6.9	0.578792	---		---	---	---	---	---	Slow up-regulation
1628947_s_at (H,M)	6.86312e-05	4.70862e-08	496.2	9.26342	456.72	8.22936	331.9	9.03327	FBgn0002778	71A4--B1	minidiscs	mnd	amino acid transport /// amino acid transport /// amino acid metabolism	amino acid-polyamine transporter activity /// amino acid transporter activity /// amino acid transporter activity /// amino acid transporter activity	membrane	Acute down-regulation
1628963_at	0.00149741	5.09012e-06	8915.08	348.998	9800.56	215.598	6139.92	327.158	FBgn0033820	49F13	CG4716	CG4716	---	methylenetetrahydrofolate dehydrogenase activity	---	Slow down-regulation
1628984_s_at	0.0147658	0.000250966	2270.86	65.9091	2206.38	36.5197	1853.18	52.9238	FBgn0010228	57F9	HMG protein Z	HmgZ	regulation of transcription from RNA polymerase II promoter /// chromatin assembly or disassembly	transcription regulator activity /// chromatin binding /// DNA binding	nucleus	Slow down-regulation
1629012_at (H,M) #	0.000777281	2.12665e-06	1703.24	22.4228	1716.18	27.0965	1969.86	14.4362	FBgn0028388	21F1	capulet	capt	cellular morphogenesis /// oocyte microtubule cytoskeleton polarization /// actin filament organization /// regulation of cell shape /// oogenesis (sensu Insecta) /// eye development (sensu Endopterygota) /// bristle morphogenesis /// actin polymerization and/or depolymerization	structural constituent of cytoskeleton /// actin binding /// adenylate cyclase binding	membrane /// microtubule cytoskeleton	Slow up-regulation
1629035_at	0.00295332	1.73849e-05	679.94	27.0069	763.32	22.9456	953.36	25.0526	FBgn0039419	97A6	CG12290	CG12290	G-protein coupled receptor protein signaling pathway	rhodopsin-like receptor activity /// G-protein coupled receptor activity, unknown ligand	integral to membrane	Slow up-regulation
1629046_a_at	0.00611157	6.33161e-05	5838.16	195.738	6872.56	378.94	4023.44	278.431	FBgn0033820	49F13	CG4716	CG4716	---	methylenetetrahydrofolate dehydrogenase activity	---	Slow down-regulation
1629095_a_at (H,M)	0.0155088	0.000277539	6338.28	51.2469	6292.66	176.143	8282.86	433.254	FBgn0002719	87C6--7	Malic enzyme	Men	malate metabolism /// tricarboxylic acid cycle	carboxy-lyase activity /// malate dehydrogenase (oxaloacetate-decarboxylating) (NADP+) activity /// malate dehydrogenase (oxaloacetate-decarboxylating) (NADP+) activity	---	Slow up-regulation
1629098_at	0.0427077	0.00176818	284.58	12.2478	182.66	29.3496	135.78	23.0526	FBgn0028945	35D3	CG7631	CG7631	proteolysis	zinc ion binding /// astacin activity /// metalloendopeptidase activity	---	Acute down-regulation
1629168_s_at	0.0143478	0.000239103	180.02	11.3933	220.88	9.76982	298.96	19.5095	FBgn0029154	53C4	Menl-1	CG30097	---	---	---	Slow up-regulation
1629231_at	0.0427077	0.0017846	2.02	0.467333	13.06	3.07223	2.66	0.778203	---		---	---	---	---	---	Transient up-regulation
1629295_at	0.0130313	0.000192765	700.74	19.6765	693.72	21.5158	848.12	18.7733	FBgn0029504	7B6	Checkpoint suppressor homologue	CHES-1-like	regulation of transcription, DNA-dependent /// transcription from RNA polymerase II promoter /// regulation of progression through cell cycle /// regulation of transcription, DNA-dependent	transcription factor activity	nucleus	Slow up-regulation
1629346_at	0.0139538	0.00022791	2287.04	54.3507	2470.82	91.3725	3005.5	107.533	FBgn0039620	98F5	CG1443	CG1443	---	oxidoreductase activity	---	Slow up-regulation
1629396_a_at (H,M)	0.0127853	0.000187028	270.32	7.34496	254.36	12.1854	336.72	9.8682	FBgn0031993	28F1	CG8486	CG8486	---	---	---	Slow up-regulation
1629398_at	0.0347104	0.00115401	1106.86	17.47	1447.12	55.3242	1335.62	61.9727	FBgn0032699	37A1	CG10383	CG10383	---	---	---	Acute up-regulation
1629476_at (H,M)	0.0183022	0.000400601	2588.84	189.421	2629.04	187.197	4083.18	253.291	FBgn0036738	74D4	CG7542	CG7542	proteolysis	trypsin activity /// chymotrypsin activity /// chymotrypsin activity	---	Slow up-regulation
1629490_at	0.0478136	0.00223722	8.74	1.53284	8.82	2.34508	23.86	3.69102	---		---	---	---	---	---	Slow up-regulation
1629503_s_at (H,M)	0.022004	0.000523585	75.18	7.31091	122.9	12.1547	164.76	14.0375	FBgn0016696	77E6	Pitslre	Pitslre	mitosis /// regulation of progression through cell cycle /// regulation of cell shape /// cell cycle /// cell adhesion /// protein amino acid phosphorylation /// protein amino acid phosphorylation	ATP binding /// receptor signaling protein serine/threonine kinase activity /// protein serine/threonine kinase activity /// protein serine/threonine kinase activity	nucleus	Acute up-regulation
1629515_at	0.0478833	0.00227479	2626.62	57.458	3012.56	86.9256	2668.36	43.652	FBgn0017558	45D5--7	Pyruvate dehydrogenase kinase	Pdk	tricarboxylic acid cycle /// regulation of phosphate metabolism /// protein amino acid phosphorylation /// pyruvate metabolism	ATP binding /// protein kinase activity /// oxidoreductase activity /// [pyruvate dehydrogenase (lipoamide)] kinase activity /// [pyruvate dehydrogenase (lipoamide)] kinase activity	mitochondrial matrix /// mitochondrial matrix	Transient up-regulation
1629565_s_at	0.00806085	9.55698e-05	1387.4	95.1146	1656.58	33.073	2325.92	147.035	FBgn0042086	42E4	Tetraspanin 42Eb	Tsp42Eb	---	---	integral to membrane	Slow up-regulation
1629592_at	0.000639563	1.37867e-06	472.44	10.8633	569.8	11.3214	616.38	8.4813	FBgn0030717	14A5	CG8931	CG8931	transport	binding	membrane	Slow up-regulation
1629617_at	5.07116e-05	2.94313e-08	125.1	5.63924	112.94	9.5669	255.26	7.73095	FBgn0038451	89D5	CG14893	CG14893	---	oxidoreductase activity	---	Slow up-regulation
1629642_a_at(M)	0.0168825	0.000332432	477.58	28.979	671.96	11.2183	559.98	27.1019	FBgn0034883	59F4	CG17664	CG17664	transport /// cell homeostasis	carrier activity /// binding /// water channel activity	membrane	Transient up-regulation
1629715_at (H,M)	0.0258982	0.000716503	448.98	16.9087	484.06	27.7445	599.2	16.1944	FBgn0037551	84E13	CG7891	CG7891	small GTPase mediated signal transduction /// regulation of exocytosis /// intracellular protein transport /// G-protein coupled receptor protein signaling pathway	GTP binding	---	Slow up-regulation
1629718_at	0.0304164	0.00091311	505.18	18.6704	459.54	16.1399	611	27.5023	FBgn0038719	92A10	CG16727	CG16727	extracellular transport /// cation transport	carbohydrate transporter activity /// organic cation transporter activity	integral to membrane	Slow up-regulation
1629744_a_at (H,M)	0.041741	0.00166677	302.28	14.5623	288.06	12.406	368.54	10.8849	FBgn0010338	9B5--7	α Mannosidase I	αMan-I	protein amino acid N-linked glycosylation /// protein amino acid N-linked glycosylation	calcium ion binding /// mannosyl-oligosaccharide 1,2-alpha-mannosidase activity /// mannosyl-oligosaccharide 1,2-alpha-mannosidase activity	Golgi membrane /// Golgi apparatus	Slow up-regulation
1629751_at	0.0348276	0.00116412	394.3	68.5217	745.58	28.3882	598.74	44.3803	FBgn0031235	21B5	CG13693	CG13693	---	---	---	Acute up-regulation
1629760_s_at	0.00741037	8.47857e-05	139.18	23.1468	165.14	15.6545	295.6	12.2819	---		---	---	---	---	---	Slow up-regulation
1629776_a_at (H,M)	0.0354837	0.00123387	1358.68	22.4089	1420.84	20.7009	1517	24.8713	FBgn0039208	96A7	CG6643	CG6643	---	---	---	Slow up-regulation
1629784_a_at	0.0246024	0.000651367	286.34	15.7909	323.7	8.64893	239.36	6.96251	FBgn0040299	28C1	Myo28B1	Myo28B1	visual perception /// vesicle-mediated transport /// sensory perception of sound /// intracellular protein transport	ATP binding /// structural constituent of cytoskeleton /// cytoskeletal protein binding /// ATPase activity, coupled /// motor activity /// actin binding	myosin	Slow down-regulation
1629806_a_at (H,M)	0.00319392	2.04217e-05	866.52	26.849	1146.66	13.9069	1097.12	36.047	FBgn0052103	69B4--5	CG32103	CG32103	cation transport /// transport	calcium ion binding /// binding /// carrier activity	mitochondrial inner membrane /// mitochondrial membrane /// peroxisomal membrane	Acute up-regulation
1629839_a_at	0.0127853	0.000187624	876.1	49.8854	961.98	8.49902	1214.48	48.0067	FBgn0004921	44F3--5	G protein γ 1	Gγ1	regulation of cell shape /// apical protein localization /// cell adhesion /// actin filament organization /// G-protein coupled receptor protein signaling pathway	signal transducer activity /// GTPase activity	heterotrimeric G-protein complex	Slow up-regulation
1629890_a_at	0.00237533	1.10231e-05	265.82	26.8329	442.38	23.5115	567.24	27.1666	FBgn0034121	53C2	CG6262	CG6262	trehalose metabolism /// disaccharide metabolism	alpha,alpha-trehalase activity /// hydrolase activity, hydrolyzing N-glycosyl compounds /// trehalase activity	---	Slow up-regulation
1629937_a_at	0.0245593	0.000639834	143.24	24.9398	364.16	13.2982	382.24	53.6693	FBgn0033923	50F4--6	CG8603	CG8603	transport /// ion transport /// cation transport	---	---	Acute up-regulation
1629963_at	0.0472569	0.00219856	695.8	13.8473	614.72	16.3261	761.76	32.7298	FBgn0028563	44A4	sugar transporter 1	sut1	carbohydrate transport /// carbohydrate metabolism	glucose transporter activity /// sugar porter activity	membrane /// integral to membrane	Transient down-regulation
1630101_s_at	0.0171214	0.000342105	611.8	17.9044	552.9	14.8792	672.18	9.87479	FBgn0024308	11B10--14	Smrter	Smr	regulation of transcription from RNA polymerase II promoter /// negative regulation of transcription, DNA-dependent	oxidoreductase activity /// DNA binding /// transcription corepressor activity /// transcription corepressor activity /// protein binding /// transcription corepressor activity	nucleus /// polytene chromosome	Slow up-regulation
1630103_at (H,M)	0.0272931	0.000782948	30.64	5.35599	35.78	1.45513	57.7	3.76988	FBgn0041109	14A1--3	mind-meld	mmd	signal transduction /// proteolysis /// defense response /// cell-cell adhesion	metalloendopeptidase activity	---	Slow up-regulation
1630109_at	0.0424899	0.00174027	5655.7	263.257	4657.88	131.499	4330.72	199.685	FBgn0035744	65E4	CG8628	CG8628	lipid transport /// cell acyl-CoA homeostasis	carrier activity /// enzyme inhibitor activity /// diazepam binding /// acyl-CoA binding	---	Acute down-regulation
1630122_at	0.0351306	0.00120292	665.66	60.9782	750.8	14.4552	932.1	23.5268	FBgn0039518	98A1--2	CG13978	CG13978	---	---	---	Slow up-regulation
1630159_at	0.0375966	0.00137609	324.72	10.0265	377.26	11.8373	416.36	16.9822	FBgn0037563	84F9	CG11672	CG11672	---	---	---	Acute up-regulation
1630198_at (H,M)	0.0405693	0.00157752	92.58	4.04949	137.68	10.3555	145.54	9.3734	FBgn0010774	84B2	Aly	Aly	transcription from RNA polymerase II promoter /// nucleobase, nucleoside, nucleotide and nucleic acid transport	mRNA binding /// transcription coactivator activity	---	Acute up-regulation
1630214_a_at	0.0451665	0.00199424	129.46	8.64417	180.14	7.2268	135.14	9.22023	FBgn0039711	99C4	CG7824	CG7824	---	---	---	Transient up-regulation
1630241_at	0.0348276	0.00116656	3707.44	174.747	3156.78	138.245	2713.88	99.2396	FBgn0011554	47F3	ηTrypsin	ηTry	proteolysis	chymotrypsin activity /// trypsin activity	---	Acute down-regulation
1630302_at	0.000639572	1.50439e-06	1681.66	68.4634	1736.4	27.6379	1096.94	45.5973	FBgn0035779	65F11	CG8562	CG8562	proteolysis	carboxypeptidase A activity /// metallocarboxypeptidase activity	---	Slow down-regulation
1630305_at (H,M) #	0.00400802	2.92426e-05	256.72	7.21349	232.82	7.35462	315.96	9.42861	FBgn0000659	98D5	fork head	fkh	salivary gland development /// anti-apoptosis /// endoderm formation /// salivary gland morphogenesis /// negative regulation of transcription from RNA polymerase II promoter /// salivary gland determination /// regulation of transcription, DNA-dependent /// ectodermal gut development /// Malpighian tubule morphogenesis /// regulation of transcription, DNA-dependent /// salivary gland morphogenes…	transcription factor activity /// transcription regulator activity /// transcription factor activity	nucleus /// nucleus	Slow up-regulation
1630430_a_at	0.0460637	0.0020585	257.44	18.4831	187.52	11.2903	305.46	22.4929	FBgn0050437	41F1	CG30437	CG30437	response to toxin /// defense response	copper ion binding /// laccase activity	---	Transient down-regulation
1630506_at (H,M)	0.0202178	0.000459291	206.2	4.94105	192.4	5.35079	229.1	3.61012	FBgn0031457	23A5	CG3077	CG3077	intracellular signaling cascade	---	---	Slow up-regulation
1630549_at	0.0328054	0.00106302	23.3	1.51096	8.8	2.19043	12.08	2.54743	---		---	---	---	---	---	Acute down-regulation
1630572_at (H,M) #	0.0134662	0.000212168	421.34	17.2802	507.2	7.72133	550.02	18.318	FBgn0011570	22B1	capping protein beta	cpb	regulation of actin filament length /// cytoskeleton organization and biogenesis /// actin filament organization /// barbed-end actin filament capping	structural constituent of cytoskeleton /// actin binding	F-actin capping protein complex /// F-actin capping protein complex	Acute up-regulation
1630584_at	0.0304164	0.00091524	1752.38	148.883	1289.78	52.0338	1076.24	46.5003	FBgn0036289	69C3	CG10657	CG10657	transport /// prosthetic group metabolism /// coenzyme metabolism	carrier activity /// retinal binding	intracellular	Acute down-regulation
1630593_at (H,M)	0.0172717	0.000346541	1917.68	37.4664	2002.22	55.2058	1676.88	26.1997	FBgn0053126	22A1	Neural Lazarillo	NLaz	lipid transport /// lipid metabolism	carrier activity /// binding /// lipid binding	extracellular space	Slow down-regulation
1630600_at	0.0178031	0.000380772	1224.8	110.73	1853.32	53.7222	2411.52	223.119	FBgn0003334	85E2	Sex comb on midleg	Scm	response to cold /// response to cold /// stalk formation (sensu Insecta) /// female germ-line cyst encapsulation (sensu Insecta) /// regulation of transcription /// gene silencing /// gene silencing	chromatin binding /// specific RNA polymerase II transcription factor activity	PRC1 complex /// nucleus	Slow up-regulation
1630619_at (H,M)	0.0261685	0.000738185	1674.6	27.4991	1645.72	30.9804	1501.28	11.7165	FBgn0028988	42D6	Serine protease inhibitor 1	Spn1	proteolysis	serine-type endopeptidase inhibitor activity /// serine-type endopeptidase inhibitor activity	---	Slow down-regulation
1630635_s_at	0.0472569	0.00219746	1535.34	73.1665	1288.66	39.5415	1172.64	52.5048	FBgn0038652	91C6--D1	CG7720	CG7720	prosthetic group metabolism /// extracellular transport /// coenzyme metabolism /// cation transport	cation transporter activity /// sodium:iodide symporter activity	membrane	Acute down-regulation
1630723_a_at	0.0155088	0.000283494	1509.74	81.8084	1269.4	56.221	939.56	65.3226	FBgn0033271	44B5--7	CG8708	CG8708	protein amino acid glycosylation /// protein modification /// protein metabolism /// protein amino acid glycosylation	beta-1,3-galactosyltransferase activity /// transferase activity, transferring glycosyl groups /// transferase activity	---	Slow down-regulation
1630742_at	0.0240836	0.000605018	10.84	2.186	3.98	1.22368	23	3.57043	FBgn0030795	15A9--10	pickpocket 28	ppk28	sodium ion transport /// cation transport	sodium channel activity	membrane	Acute up-regulation
1630815_at	0.03543	0.00122199	761.04	36.1581	463.3	49.3856	630.46	40.7948	FBgn0032008	28F5	CG14277	CG14277	---	---	---	Transient down-regulation
1630823_at (H,M)	0.0491826	0.00236099	607.86	14.2646	627.54	8.38633	564.94	4.5357	FBgn0052210	76B6--7	CG32210	CG32210	protein ubiquitination	zinc ion binding /// ubiquitin-protein ligase activity	ubiquitin ligase complex	Slow down-regulation
1630831_at	0.00282974	1.5719e-05	2822.58	108.847	2770.3	122.639	3839.52	85.2836	FBgn0038631	91B6	CG7695	CG7695	---	---	---	Slow up-regulation
1630963_at	0.0194095	0.000429665	97.62	14.4258	28.08	5.88824	32.42	6.67925	FBgn0011282	84D3	Pheromone-binding protein-related protein 4	Pbprp4	transport	pheromone binding /// phenylalkylamine binding /// pheromone binding	extracellular region	Acute down-regulation
1630973_at	0.0180834	0.000394312	68.36	5.50278	61.4	6.37675	108.06	6.83408	FBgn0030470	11E11	CG12724	CG12724	---	---	---	Slow up-regulation
1631021_at	0.0469629	0.00215797	94.78	5.19677	77.62	3.89505	105.28	3.54011	FBgn0039018	94C4	CG4771	CG4771	---	---	---	Transient down-regulation
1631082_at (H,M) #	0.0469308	0.00214394	43.08	5.5886	59.76	6.19303	83.28	6.68471	FBgn0004587	87F7	B52	B52	regulation of alternative nuclear mRNA splicing, via spliceosome /// nuclear mRNA splicing, via spliceosome /// mRNA splice site selection /// nuclear mRNA splicing, via spliceosome	mRNA binding /// protein binding /// RNA splicing factor activity, transesterification mechanism /// mRNA binding	nucleus /// spliceosome complex /// nucleus /// nuclear speck /// omega speckle /// nucleus	Slow up-regulation
1631094_s_at (H,M) #	0.0231847	0.000565136	517.6	38.2652	565.36	24.7923	734.4	23.2293	FBgn0032901	38F3--5	CG9339	CG9339	---	---	---	Slow up-regulation
1631105_at (H,M) #	0.00469024	4.08308e-05	359.4	15.297	355.96	10.4147	474.46	13.2571	FBgn0027865	96F5	Tetraspanin 96F	Tsp96F	signal transduction /// cell-cell adhesion /// B cell mediated immunity	receptor binding	integral to membrane	Slow up-regulation
1631119_at (H,M) #	0.0040656	3.03369e-05	424.96	19.601	465.58	8.11624	563.78	9.80874	FBgn0035533	64B1--2	Cip4	Cip4	cell cycle /// signal transduction /// actin cytoskeleton organization and biogenesis /// mesoderm development	Rho GTPase binding /// protein binding	---	Slow up-regulation
1631148_at	0.016683	0.000317911	3009.46	102.676	2769.98	76.3065	2299.36	81.925	FBgn0030775	15A2--3	CG9673	CG9673	proteolysis	trypsin activity /// chymotrypsin activity /// serine-type endopeptidase activity	---	Slow down-regulation
1631168_at (H,M)	0.0411957	0.00161682	728.62	32.6188	713.98	9.1003	871.7	28.8412	FBgn0035293	62B11	CG5687	CG5687	prosthetic group metabolism /// extracellular transport /// coenzyme metabolism /// cation transport	cation transporter activity /// sodium:iodide symporter activity	membrane	Slow up-regulation
1631204_at	0.00237533	1.12052e-05	376.8	17.8058	336.72	14.6973	217.02	8.64595	FBgn0040958	29C1	Peritrophin-15b	Peritrophin-15b	---	chitin binding	extracellular space	Slow down-regulation
1631207_at	0.00819906	9.78882e-05	224.82	5.4923	215.96	9.22581	307.04	15.1486	FBgn0004858	35B1	elbow B	elB	tracheal system development (sensu Insecta)	zinc ion binding /// nucleic acid binding /// RNA polymerase II transcription factor activity	nucleus	Slow up-regulation
1631300_at (H,M)	0.0451665	0.00200215	356.9	16.2929	410.68	15.9202	302.52	16.9116	FBgn0010383	17D1	Cytochrome P450-18a1	Cyp18a1	electron transport /// steroid biosynthesis	monooxygenase activity /// oxidoreductase activity /// electron transporter activity /// electron transporter activity	membrane /// microsome	Transient up-regulation
1631326_at	0.0241119	0.000609726	188.82	7.24889	191.88	4.9085	248.58	12.4905	FBgn0035917	66D9	CG6416	CG6416	mesoderm development	protein binding	---	Slow up-regulation
1631394_at	0.0132107	0.000205914	316.86	11.7994	328.4	11.7754	224.5	15.5774	FBgn0051324	97A1	CG31324	CG31324	---	---	---	Slow down-regulation
1631406_at (H,M)	2.19669e-05	9.10631e-09	484.06	16.6995	810.58	17.3964	860.66	20.4915	FBgn0035024	60D5	CG11414	CG11414	protein ubiquitination	zinc ion binding /// ubiquitin-protein ligase activity /// nucleic acid binding	ubiquitin ligase complex /// nucleus	Acute up-regulation
1631454_a_at	0.0131503	0.000196251	189.56	13.1345	234.18	17.0629	337.4	21.2038	FBgn0020521	60D7--8	pio	piopio	---	---	---	Slow up-regulation
1631468_a_at	0.00364563	2.49261e-05	154.14	10.6699	143.46	9.2237	295.86	23.3893	FBgn0014396	23F6	timeless	tim	copulation /// circadian behavior /// regulation of protein import into nucleus /// negative regulation of transcription from RNA polymerase II promoter /// locomotor rhythm /// entrainment of circadian clock /// regulation of circadian sleep/wake cycle, sleep /// rhythmic behavior /// eclosion rhythm /// protein import into nucleus /// negative regulation of transcription from RNA polymerase II …	protein heterodimerization activity /// protein heterodimerization activity /// protein binding	nucleus /// cytoplasm /// cytoplasm /// nucleus /// cytoplasm /// nucleus	Slow up-regulation
1631487_s_at (H,M)	0.0494654	0.0023798	131.56	4.16577	190.4	4.27317	195.32	18.0755	FBgn0052626	12C6--7	CG32626	CG32626	purine ribonucleoside monophosphate biosynthesis /// purine base metabolism	AMP deaminase activity	---	Acute up-regulation
1631523_at	0.0134662	0.000215325	538.68	39.3484	832.82	36.053	651.46	26.8599	FBgn0038865	93C2	CG10824	CG10824	proteolysis /// transmission of nerve impulse /// signal transduction /// defense response /// cell surface receptor linked signal transduction /// cell adhesion	aspartic-type endopeptidase activity /// receptor activity	---	Transient up-regulation
1631527_at (H,M) #	0.0405616	0.00155704	3387.64	52.5195	3485.26	43.1527	3210.66	19.5019	FBgn0036258	68F6	CG5642	CG5642	---	---	---	Slow down-regulation
1631535_at	0.0116825	0.000158849	1367.26	31.5244	1214.66	26.6387	1567.16	55.0978	FBgn0004397	2E2--3	Vinculin	Vinc	cell motility /// cell adhesion /// cytoskeletal anchoring /// cell adhesion	structural constituent of cytoskeleton /// actin binding	actin cytoskeleton /// focal adhesion	Slow up-regulation
1631588_at (H,M) #	0.0427077	0.00177586	2323.24	85.9962	2395.54	97.6427	3024.9	151.054	FBgn0004654	2D4	Phosphogluconate dehydrogenase	Pgd	pentose-phosphate shunt	phosphogluconate dehydrogenase (decarboxylating) activity /// phosphogluconate dehydrogenase (decarboxylating) activity	---	Slow up-regulation
1631595_at (H,M) #	0.0248344	0.000673295	2246.04	45.5888	2124.8	20.0529	2002.72	25.1383	FBgn0032035	29B4	CG13393	CG13393	protein amino acid glycosylation /// negative regulation of apoptosis /// anti-apoptosis	oligosaccharyl transferase activity	plasma membrane /// oligosaccharyl transferase complex	Slow down-regulation
1631610_at	0.0126102	0.000180607	350.82	11.2369	352.28	16.6754	247	12.8053	FBgn0032079	29F5	CG31886	CG31886	---	---	---	Slow down-regulation
1631613_at (H,M)	0.0451665	0.00200343	106.74	10.7799	182.58	24.783	284.8	38.3061	FBgn0035835	66B5--6	Ect4	Ect4	---	transmembrane receptor activity	membrane	Slow up-regulation
1631638_at	0.0464725	0.00208703	229.22	5.01312	233.68	12.1307	278.36	5.758	FBgn0030964	17E1	PDGF- and VEGF-related factor 1	Pvf1	hemocyte migration (sensu Arthropoda) /// border follicle cell migration (sensu Insecta) /// border follicle cell migration (sensu Insecta) /// cell projection biogenesis /// border follicle cell migration (sensu Insecta)	growth factor activity /// heparin binding /// vascular endothelial growth factor receptor binding /// receptor binding /// receptor binding	membrane /// extracellular region /// cytoplasm	Slow up-regulation
1631688_at (H,M)	0.0310495	0.000944765	331.74	15.5846	348.32	18.2748	454.34	20.7889	FBgn0002641	19D1	maroon-like	mal	Mo-molybdopterin cofactor biosynthesis /// ommochrome biosynthesis	Mo-molybdopterin cofactor sulfurase activity	---	Slow up-regulation
1631746_a_at(H)	0.0111213	0.000144986	1128.38	46.8403	928.48	27.3415	845.92	13.9488	FBgn0038136	87E4--5	CG8774	CG8774	proteolysis	zinc ion binding /// nucleic acid binding /// membrane alanyl aminopeptidase activity /// endonuclease activity /// glutamyl aminopeptidase activity	---	Acute down-regulation
1631760_at	0.0316322	0.00097561	45.28	4.81813	56.5	4.10219	72.92	2.09175	FBgn0036415	70D4	CG7768	CG7768	protein targeting /// protein folding /// defense response	peptidyl-prolyl cis-trans isomerase activity	---	Slow up-regulation
1631770_at	0.0373432	0.00132909	47.82	6.88153	58.68	6.10601	95.08	8.20618	FBgn0040865	12A6	CG15758	CG15758	---	---	---	Slow up-regulation
1631919_at	0.0423491	0.00172046	169.92	4.6033	200.06	7.36828	227.58	12.0286	FBgn0031243	21B7	CG17078	CG17078	---	---	---	Acute up-regulation
1631956_at	0.0441339	0.0018881	53.24	6.06833	68.08	9.68284	105.14	7.94491	FBgn0032649	36C11	CG15145	CG15145	---	---	---	Slow up-regulation
1631962_at	0.00319392	2.01931e-05	927.84	46.8646	1204.36	70.2099	4181	560.673	FBgn0053192	92F1	Metallothionein D	MtnD	---	---	---	Slow up-regulation
1631969_at	0.00123032	3.8412e-06	13.78	4.15444	32.26	7.94931	91.22	6.04528	FBgn0030331	10E1	CG15221	CG15221	neurotransmitter secretion /// carbohydrate transport /// carbohydrate metabolism	carbohydrate transporter activity /// organic cation porter activity	integral to membrane	Slow up-regulation
1632081_s_at	0.023525	0.000583015	112.56	11.748	151.04	14.5016	240.56	22.9869	FBgn0052626	12C6--7	CG32626	CG32626	purine ribonucleoside monophosphate biosynthesis /// purine base metabolism	AMP deaminase activity	---	Slow up-regulation
1632098_at (H,M)	0.0155088	0.000282131	1455.46	34.1389	1664.14	23.2957	1483.66	22.3263	FBgn0032138	30C5--6	CG4364	CG4364	rRNA metabolism /// protein metabolism /// protein complex assembly /// nucleobase, nucleoside, nucleotide and nucleic acid metabolism	structural constituent of ribosome /// nucleic acid binding /// mRNA binding	intracellular	Transient up-regulation
1632114_at	0.0173866	0.000364055	2061.96	64.6093	2316.2	55.924	1846.08	52.8653	FBgn0038681	91F3	Cyp12a4	Cyp12a4	electron transport	monooxygenase activity /// oxidoreductase activity /// electron transporter activity /// electron transporter activity	mitochondrion /// mitochondrion	Transient up-regulation
1632146_a_at (H,M)	0.0110748	0.00014324	1677.26	42.1195	1875.32	23.626	1384.44	81.926	FBgn0027579	98B6	CG5508	CG5508	plasma membrane organization and biogenesis /// phospholipid biosynthesis	glycerol-3-phosphate O-acyltransferase activity	mitochondrial outer membrane	Slow down-regulation
1632188_at	0.0134662	0.000214098	1756.1	42.7569	1804.26	31.9756	1509.78	34.4803	FBgn0041630	64A12	Hexosaminidase 1	Hexo1	polysaccharide metabolism	hydrolase activity, hydrolyzing N-glycosyl compounds /// beta-N-acetylhexosaminidase activity	---	Slow down-regulation
1632191_s_at (M) #	0.0225764	0.000542754	341.4	14.7669	363.18	10.0517	456.9	20.8272	FBgn0004873	56D3--5	hu li tai shao	hts	ovarian fusome organization and biogenesis /// cystoblast division /// protein complex assembly /// spectrosome organization and biogenesis /// ring canal formation, actin assembly /// germ-line cyst formation /// ring canal formation, actin assembly /// oocyte fate determination (sensu Insecta) /// female germ-line cyst formation /// fusome organization and biogenesis /// ring canal formation, a…	structural constituent of cytoskeleton /// actin binding	fusome /// spectrosome /// ring canal (sensu Insecta) /// ring canal (sensu Insecta) /// ring canal inner rim /// ring canal (sensu Insecta) /// fusome /// spectrosome /// fusome	Slow up-regulation
1632211_at	0.0141883	0.000234092	209.66	27.7245	330.6	19.444	422.18	27.0099	FBgn0051829	35C5	CG31829	CG31829	---	---	---	Acute up-regulation
1632222_a_at	0.000639572	1.53777e-06	3500.88	137.494	4092.66	166.285	5677.08	172.167	FBgn0036428	70E1--2	CG9238	CG9238	glycogen metabolism	protein phosphatase type 1 regulator activity /// protein phosphatase 1 binding	---	Slow up-regulation
1632228_at	0.000700967	1.80162e-06	1348.68	56.1794	1216.52	23.6699	853.54	18.9325	FBgn0039052	94D13	CG6733	CG6733	proteolysis	metallopeptidase activity /// aminoacylase activity	---	Slow down-regulation
1632255_s_at	0.0405632	0.00156293	73.32	6.25439	75.04	7.4887	125.4	11.4415	FBgn0025836	1A	RhoGAP1A	RhoGAP1A	intracellular signaling cascade	receptor binding /// guanyl-nucleotide exchange factor activity /// GTPase activator activity	---	Slow up-regulation
1632317_at	0.027677	0.00079855	1608.7	40.5783	1729.58	54.05	1386.46	45.4458	FBgn0031645	25B1--2	CG3036	CG3036	phosphate metabolism /// extracellular transport /// cation transport /// carbohydrate transport /// carbohydrate metabolism /// phosphate transport	sodium:phosphate symporter activity	integral to membrane	Slow down-regulation
1632339_s_at (H,M)	0.0170752	0.000339767	908.76	37.4719	872.44	36.1274	1138.76	32.163	FBgn0014141	89E12--13	cheerio	cher	muscle contraction /// cytoskeleton organization and biogenesis /// olfactory learning /// learning and/or memory /// ring canal formation /// female germ-line cyst encapsulation (sensu Insecta) /// determination of adult life span /// ring canal formation, actin assembly /// protein localization /// ovarian ring canal formation	structural constituent of cytoskeleton /// actin binding	ring canal outer rim /// ring canal inner rim	Slow up-regulation
1632392_s_at	0.0451665	0.00198146	283.96	13.2797	213.72	3.38798	263.86	13.0902	FBgn0024290	28C1	Slowpoke binding protein	Slob	protein amino acid phosphorylation /// regulation of synaptic transmission	ATP binding /// protein kinase activity /// protein kinase activity /// protein binding	cytoplasm	Transient down-regulation
1632431_s_at	0.0282087	0.00081659	3281.66	118.794	3166.8	66.708	2690.68	55.2928	FBgn0012037	34E2	Angiotensin converting enzyme	Ance	proteolysis /// metamorphosis (sensu Insecta) /// spermatid nuclear differentiation /// sperm individualization	peptidyl-dipeptidase A activity /// zinc ion binding /// peptidyl-dipeptidase A activity /// peptidyl-dipeptidase activity /// peptidyl-dipeptidase A activity	membrane /// extracellular region	Slow down-regulation
1632447_at	0.00407653	3.10944e-05	111.06	7.06736	144.9	7.96863	197.52	9.54659	FBgn0004587	87F7	B52	B52	regulation of alternative nuclear mRNA splicing, via spliceosome /// nuclear mRNA splicing, via spliceosome /// mRNA splice site selection /// nuclear mRNA splicing, via spliceosome	mRNA binding /// protein binding /// RNA splicing factor activity, transesterification mechanism /// mRNA binding	nucleus /// spliceosome complex /// nucleus /// nuclear speck /// omega speckle /// nucleus	Slow up-regulation
1632479_at	0.0348159	0.0011604	2009.7	47.8171	1874.46	50.962	1712.86	20.33	FBgn0040623	99B1	CG11500	CG11500	signal peptide processing	signal peptidase activity	microsome /// integral to membrane /// signal peptidase complex	Slow down-regulation
1632488_a_at (H,M)	0.0134662	0.000217304	900.46	26.4463	774.46	14.0431	728.18	19.8644	FBgn0061359	49B10	CG33671	CG33671	---	---	---	Acute down-regulation
1632530_s_at (H,M) #	0.0219389	0.000520218	1504.98	19.7398	1432.7	11.0041	1322.48	34.0743	FBgn0033764	49B11--C1	CG8776	CG8776	electron transport	carbon-monoxide oxygenase activity	integral to membrane /// transport vesicle	Slow down-regulation
1632533_at	0.0451665	0.00200088	1582.24	20.9309	1622.86	22.6717	1735.28	27.8802	FBgn0025879	86A1	Tissue inhibitor of metalloproteases	Timp	proteolysis	metalloendopeptidase inhibitor activity /// metalloendopeptidase inhibitor activity /// metalloendopeptidase inhibitor activity	extracellular matrix (sensu Metazoa) /// extracellular region	Slow up-regulation
1632539_at	0.0072785	8.14666e-05	346.2	49.9248	81.42	7.44617	98.22	18.4953	FBgn0063496	55C7	Glutathione S transferase E4	GstE4	response to toxin /// oxygen and reactive oxygen species metabolism /// defense response	glutathione transferase activity	---	Acute down-regulation
1632543_at (H,M) #	0.0478136	0.00226628	582.78	38.6193	586.78	19.5212	753.26	28.5985	FBgn0033639	48B2	CG9003	CG9003	proteolysis /// protein metabolism	---	---	Slow up-regulation
1632547_at	0.0469629	0.00216098	2713.98	105.745	3227.78	87.4174	3104	36.891	FBgn0058045		CG40045	CG40045	ubiquitin cycle /// protein modification /// protein metabolism	ubiquitin conjugating enzyme activity /// ligase activity	---	Acute up-regulation
1632621_at	0.0246024	0.000652727	139.94	13.9633	212.32	8.70382	158.86	4.83907	FBgn0037750	85E8	CG12946	CG12946	---	---	---	Transient up-regulation
1632687_at (H,M)	0.0168825	0.000328505	460.12	13.5557	557.42	21.5374	604.44	17.817	FBgn0036558	72C2	mind bomb 1	mib1	protein ubiquitination /// protein localization /// positive regulation of Notch signaling pathway /// regulation of Notch signaling pathway /// endocytosis /// protein ubiquitination /// transcription, RNA-dependent /// protein modification /// protein metabolism /// protein amino acid ADP-ribosylation /// nucleobase, nucleoside, nucleotide and nucleic acid metabolism /// cell proliferation /// …	ubiquitin-protein ligase activity /// protein binding /// zinc ion binding /// ubiquitin-protein ligase activity /// transferase activity /// receptor signaling protein activity /// receptor binding /// nucleotidyltransferase activity	cytoplasm /// apical cortex /// ubiquitin ligase complex	Acute up-regulation
1632695_at (H,M)	0.00919313	0.000112043	1352.6	88.713	1262.54	78.5682	728.52	44.3205	FBgn0031929	28C1	CG18585	CG18585	proteolysis /// protein metabolism	carboxypeptidase activity /// carboxypeptidase A activity /// peptidase activity /// metallopeptidase activity	---	Slow down-regulation
1632802_at	0.00611157	6.20564e-05	961.48	35.6793	1077.78	27.3007	1331.34	49.236	FBgn0028424	53B1	Juvenile hormone-inducible protein 26	JhI-26	---	---	---	Slow up-regulation
1632840_s_at(H)	0.0451665	0.00198896	474.58	11.298	393.88	11.3192	463.26	16.3929	FBgn0023441	52B3--5	fusilli	fus	epidermal growth factor receptor signaling pathway	mRNA binding /// mRNA binding	---	Transient down-regulation
1632874_at	0.0319901	0.00101582	690.34	28.9467	687.18	10.207	536.7	29.113	FBgn0035673	65A5	CG6602	CG6602	---	---	---	Slow down-regulation
1632898_at	0.0168825	0.000332432	82.14	5.3218	80.06	8.55988	144.84	11.8526	---		---	---	---	---	---	Slow up-regulation
1632900_at	0.00937848	0.000115857	39.3	5.20087	57.98	8.04129	97.2	5.65783	FBgn0030535	12C8	CG11072	CG11072	---	zinc ion binding /// nucleic acid binding /// protein binding	nucleus	Slow up-regulation
1632919_at (H,M)	0.0450039	0.0019589	370.04	16.9565	425.14	17.191	488.68	19.5338	FBgn0038965	94A12	mob as tumor suppressor	mats	mitosis /// cytokinesis /// cell cycle	kinase regulator activity	---	Acute up-regulation
1633066_at	0.0494654	0.00238276	7.86	4.43301	6.36	4.49262	46.12	10.3154	FBgn0033592	47E1	CG13215	CG13215	---	---	---	Slow up-regulation
1633067_at	0.0132107	0.000201369	248.46	12.9681	339.62	20.6182	202.94	13.4309	FBgn0038971	94A15	CG13845	CG13845	---	---	---	Transient up-regulation
1633109_at	0.0036031	2.41972e-05	239.1	47.7837	373.88	40.2686	839.62	79.1697	FBgn0035114	61B2	CG16971	CG16971	---	---	---	Slow up-regulation
1633179_at	0.00305141	1.84683e-05	153.06	17.4542	28.76	8.77175	49.6	6.97001	FBgn0038732	92B2	CG11391	CG11391	metabolism	ligase activity /// long-chain fatty acid transporter activity	---	Acute down-regulation
1633200_at	0.036305	0.00127324	659.08	36.4531	600.28	16.8013	492.74	11.6173	FBgn0036875	76B5	CG9449	CG9449	phosphate metabolism	acid phosphatase activity	---	Slow down-regulation
1633208_at	0.0155456	0.000288708	229.2	19.5958	197.76	14.4094	101.86	13.0269	---		---	---	---	---	---	Slow down-regulation
1633225_at	0.0405693	0.001576	897.18	23.3508	813.3	13.7138	778.6	15.1293	FBgn0052278	63B8	CG32278	CG32278	---	---	---	Acute down-regulation
1633226_at (H,M)	0.0464725	0.00209041	13.56	2.57014	22.62	2.97983	31.96	2.84123	FBgn0004873	56D3--5	hu li tai shao	hts	ovarian fusome organization and biogenesis /// cystoblast division /// protein complex assembly /// spectrosome organization and biogenesis /// ring canal formation, actin assembly /// germ-line cyst formation /// ring canal formation, actin assembly /// oocyte fate determination (sensu Insecta) /// female germ-line cyst formation /// fusome organization and biogenesis /// ring canal formation, a…	structural constituent of cytoskeleton /// actin binding	spectrosome /// fusome /// ring canal (sensu Insecta) /// ring canal (sensu Insecta) /// ring canal inner rim /// ring canal (sensu Insecta) /// fusome /// spectrosome /// fusome	Acute up-regulation
1633229_a_at (H,M)	0.0301631	0.000891244	13.3	2.41267	24.42	5.1656	39.54	2.55002	FBgn0014859	38D5--E3	Hormone receptor-like in 38	Hr38	regulation of transcription from RNA polymerase II promoter /// intracellular signaling cascade /// epidermis development	transcription factor activity /// steroid hormone receptor activity /// DNA binding /// transcription regulator activity /// ligand-dependent nuclear receptor activity /// ligand-dependent nuclear receptor activity	nucleus	Slow up-regulation
1633283_at (H,M)	0.00237533	1.12254e-05	1490.6	14.9217	2158.26	65.123	1904.64	74.3644	FBgn0037899	86E5	CG6764	CG6764	ribosome biogenesis and assembly /// protein biosynthesis	nucleic acid binding /// structural constituent of ribosome	cytosolic large ribosomal subunit (sensu Eukaryota)	Transient up-regulation
1633290_a_at (H,M) #	0.017317	0.000348885	186.04	13.0251	163.64	11.8337	255.68	10.3111	FBgn0028528	35B7--8	moladietz	mol	asymmetric protein localization /// olfactory learning /// learning and/or memory	protein binding	plasma membrane /// basal part of cell	Slow up-regulation
1633340_at	0.0411957	0.00162237	56.36	5.17094	49.54	5.8953	109.2	14.717	---		---	---	---	---	---	Slow up-regulation
1633342_at	0.0342133	0.00112897	22.88	1.18296	8	3.16449	8.88	2.27803	---		---	---	---	---	---	Acute down-regulation
1633345_at (H,M)	0.0354837	0.00123164	39.26	3.35449	39.4	2.7941	56.78	2.37601	FBgn0003339	84A5	Sex combs reduced	Scr	salivary gland determination /// anterior/posterior axis specification /// salivary gland determination /// sex differentiation /// midgut development /// regulation of transcription from RNA polymerase II promoter /// specification of segmental identity, labial segment /// sex comb development /// segment specification	transcription factor activity /// DNA binding /// specific RNA polymerase II transcription factor activity /// specific RNA polymerase II transcription factor activity	nucleus /// nucleus	Slow up-regulation
1633447_at (H,M)	0.0173866	0.000364702	350.68	6.72439	403	16.843	457.62	13.8807	FBgn0053146	55F1--2	Multiple C2 domain and transmembrane region protein	Mctp	---	---	---	Slow up-regulation
1633459_a_at	0.0401604	0.00153611	8329.9	180.08	8260.32	277.681	9798.58	290.82	FBgn0020439	86C6	fau	fau	---	---	---	Slow up-regulation
1633483_a_at	0.00179796	7.15524e-06	3610.66	110.445	3265.08	72.2754	4273.86	61.3183	FBgn0031037	18D3	CG14207	CG14207	---	---	---	Slow up-regulation
1633488_at (H,M)	0.00269297	1.38429e-05	2125.08	142.809	2714.06	165.575	4083.5	211.556	FBgn0023129	67B5	astray	aay	peripheral nervous system development /// axon guidance /// L-serine biosynthesis	phosphoserine phosphatase activity /// phosphoserine phosphatase activity	---	Slow up-regulation
1633532_at	0.0178031	0.000385164	896.66	54.839	1471.7	47.6155	1162.52	100.109	FBgn0034292	55B1--2	CG5767	CG5767	---	---	---	Transient up-regulation
1633540_at	0.00353494	2.34464e-05	262.94	17.6239	420.12	24.2118	612.4	47.139	FBgn0043791	85D18	CG8147	CG8147	metabolism /// skeletal development /// mesoderm development	nucleotide phosphatase activity /// alkaline phosphatase activity	---	Slow up-regulation
1633573_a_at	0.00230552	1.01309e-05	1027.5	13.4031	1244	10.2833	1144	26.9641	FBgn0067782	92F1	alternative testis transcripts open reading frame B	att-ORFB	transport	binding /// carrier activity	mitochondrial inner membrane /// mitochondrial membrane	Transient up-regulation
1633599_a_at (H,M)	0.00319392	2.06549e-05	7446.7	765.581	10175.7	617.572	14800.1	635.664	FBgn0003067	55D3	Phosphoenolpyruvate carboxykinase	Pepck	gluconeogenesis /// gluconeogenesis	GTP binding /// phosphoenolpyruvate carboxykinase (GTP) activity	mitochondrion	Slow up-regulation
1633612_at (H,M)	0.0391021	0.00147378	286.48	38.433	305.74	11.6648	477.06	34.4754	FBgn0026188	85D16--17	pasilla	ps	nuclear mRNA splicing, via spliceosome /// nuclear mRNA splicing, via spliceosome	mRNA binding	nucleus	Slow up-regulation
1633631_at	0.00295332	1.72371e-05	850	26.5898	572.1	29.719	666.94	17.9034	FBgn0039760	99E3	CG9682	CG9682	---	---	---	Acute down-regulation
1633655_at	0.0451665	0.00199741	10.76	2.51129	2.06	0.376298	2.5	0.397492	---		---	---	---	---	---	Acute down-regulation
1633661_at (H,M)	0.0467245	0.00211903	574.28	19.5784	528.78	6.20108	485.86	11.1474	FBgn0031217	21B2	CG11377	CG11377	---	structural molecule activity /// calcium ion binding	---	Slow down-regulation
1633681_at	0.0242228	0.000614539	642.2	14.4382	574.82	4.8256	533.46	19.7032	FBgn0037336	83B1	CG2519	CG2519	---	---	---	Acute down-regulation
1633700_at (H,M)	0.000437646	8.7084e-07	159.38	8.62957	169.86	5.121	291.66	13.8607	FBgn0015805	64B12	Rpd3	Rpd3	regulation of transcription from RNA polymerase II promoter /// regulation of progression through cell cycle /// histone methylation /// determination of adult life span /// determination of adult life span /// oogenesis (sensu Insecta) /// negative regulation of transcription /// histone deacetylation /// chromatin silencing /// gene silencing /// chromatin silencing /// negative regulation of t…	histone lysine N-methyltransferase activity (H3-K9 specific) /// histone lysine N-methyltransferase activity (H3-K27 specific) /// protein binding /// transcription corepressor activity /// histone deacetylase activity /// histone deacetylase activity /// histone deacetylase activity	ESC/E(Z) complex /// nucleus /// Myb complex /// ESC/E(Z) complex /// NuRD complex /// nucleus /// chromatin /// Sin3 complex /// NuRD complex	Slow up-regulation
1633703_s_at	0.0155088	0.000276809	7109.48	464.206	4929.14	116.013	5118.64	145.275	FBgn0011280	19D1	Pheromone-binding protein-related protein 2	Pbprp2	transport	pheromone binding /// phenylalkylamine binding /// pheromone binding	extracellular region	Acute down-regulation
1633727_s_at	0.041741	0.00166807	532.54	10.1193	557.34	5.59612	496.16	10.7228	FBgn0036896	76B9	CG8789	CG8789	MAPKKK cascade /// JNK cascade /// protein amino acid phosphorylation	protein-tyrosine kinase activity /// ATP binding /// receptor signaling protein serine/threonine kinase activity /// protein serine/threonine kinase activity /// protein kinase activity	---	Slow down-regulation
1633765_at	0.0320015	0.00101884	310.24	20.2463	275.9	13.6782	405.06	21.038	FBgn0041607	78C1--2	asparagine synthetase	asparagine-synthetase	asparagine biosynthesis	asparagine synthase (glutamine-hydrolyzing) activity	---	Slow up-regulation
1633794_a_at	2.34744e-05	1.16775e-08	3298.42	65.2868	4037.02	64.5504	4656.74	55.99	FBgn0016926	21F1	Pino	Pinocchio	---	---	---	Slow up-regulation
1633836_a_at (H,M)	0.0110748	0.000143191	3226.12	87.7494	3029.36	44.0372	2689.22	36.0641	FBgn0010470	57E6	Fkbp13	Fkbp13	protein folding	calcium ion binding /// peptidyl-prolyl cis-trans isomerase activity /// FK506 binding	---	Slow down-regulation
1633852_at (H,M)	0.0444551	0.00192764	558.62	35.9716	484.36	24.1645	673.92	24.6703	FBgn0040222	11D4	found in neurons	fne	nuclear mRNA splicing, via spliceosome /// nervous system development /// histone mRNA 3'-end processing /// ectoderm development /// cell proliferation	mRNA binding /// mRNA binding	---	Slow up-regulation
1633872_at	0.0011039	3.20334e-06	212.24	6.69721	269.12	5.26302	316.26	10.7192	FBgn0034639	57F3	CG15673	CG15673	---	---	---	Slow up-regulation
1633913_at	0.000278002	4.6098e-07	891.68	65.7763	212.22	34.8772	216.9	42.6703	FBgn0011293	73E4	antennal protein 10	a10	sensory perception of chemical stimulus	carrier activity /// odorant binding /// pheromone binding	---	Acute down-regulation
1633956_s_at (H,M)	0.0163851	0.000307017	1350.06	31.0757	1250.56	37.5331	1088.98	25.9112	FBgn0035266	62B1	CG7995	CG7995	glycerol-3-phosphate metabolism /// transport /// lipid metabolism /// carbohydrate metabolism	carbohydrate kinase activity /// glycerol kinase activity	---	Slow down-regulation
1634048_a_at(H)	0.0244165	0.00062755	1751.44	80.026	1767.3	91.7743	1231.56	66.2668	FBgn0027348	34F1	bubblegum	bgm	fatty acid metabolism	long-chain-fatty-acid-CoA ligase activity	---	Slow down-regulation
1634054_at	0.043211	0.00182354	750.84	67.5355	607.88	20.8938	909.24	33.2851	FBgn0002938	27F3	neither inactivation nor afterpotential C	ninaC	protein localization /// deactivation of rhodopsin mediated signaling /// deactivation of rhodopsin mediated signaling /// adaptation of rhodopsin mediated signaling /// phototransduction, UV /// intracellular protein transport /// adaptation of rhodopsin mediated signaling /// protein amino acid phosphorylation /// protein localization /// phototransduction, visible light /// cytoskeleton organi…	protein-tyrosine kinase activity /// motor activity /// ATP binding /// structural constituent of cytoskeleton /// cytoskeletal protein binding /// protein serine/threonine kinase activity /// calmodulin binding /// phosphoinositide binding /// ATPase activity, coupled /// receptor signaling protein serine/threonine kinase activity /// protein serine/threonine kinase activity /// calmodulin bindi…	inaD signaling complex /// unconventional myosin /// cytoskeleton /// myosin III /// myosin /// cytoplasm /// unconventional myosin /// rhabdomere	Transient down-regulation
1634064_at	0.0168825	0.000329356	193.28	12.2153	276.96	8.16276	297.3	18.052	FBgn0035929	66D15	CG13311	CG13311	metabolism	structural molecule activity	---	Acute up-regulation
1634072_s_at (H,M)	0.00237533	1.07967e-05	2301.28	41.8473	2200.44	35.2799	1832.66	48.1277	FBgn0010611	53C1	HMG Coenzyme A synthase	Hmgs	cholesterol metabolism /// embryonic development (sensu Insecta)	lyase activity /// hydroxymethylglutaryl-CoA synthase activity	---	Slow down-regulation
1634087_at (H,M)	0.0173866	0.000356172	402.18	12.6197	446.22	10.4318	504.14	14.3647	FBgn0035523	64A12	CG1311	CG1311	transport	transporter activity	---	Slow up-regulation
1634104_a_at (H,M)	0.0225764	0.000544872	423.78	22.4009	408.36	18.1385	528.68	5.17768	FBgn0004924	13B6	Topoisomerase 1	Top1	DNA unwinding during replication /// DNA topological change /// transcription from RNA polymerase II promoter /// mRNA transcription /// DNA replication /// oogenesis (sensu Insecta) /// larval development (sensu Insecta) /// embryonic development	nucleic acid binding /// DNA topoisomerase type I activity /// DNA topoisomerase type I activity /// DNA topoisomerase type I activity	nucleus /// cytoplasm	Slow up-regulation
1634130_a_at (H,M)	0.0261685	0.000742009	2964.58	137.165	3411.4	125.33	3877.8	101.739	FBgn0036030	67C4--5	CG6767	CG6767	ribonucleoside monophosphate biosynthesis /// nucleotide biosynthesis /// nucleoside metabolism /// pyrimidine base metabolism /// purine base metabolism	lipoate-protein ligase B activity /// nucleotide kinase activity /// ribose phosphate diphosphokinase activity	---	Slow up-regulation
1634152_at	0.0372378	0.0013183	219.76	8.32218	297.1	27.8624	341.9	9.97261	FBgn0010041	87B8	Glutathione S transferase D5	GstD5	---	glutathione transferase activity /// glutathione transferase activity	---	Acute up-regulation
1634187_x_at	0.0237094	0.000591684	102.14	11.267	101.88	4.26103	189.96	19.5147	FBgn0052865	87B13	αγ-element:CR32865	αγ-element:CR32865	---	---	---	Slow up-regulation
1634188_a_at	0.0440505	0.00186741	1330.04	46.0803	1029.48	16.3055	1500.94	114.065	FBgn0014396	23F6	timeless	tim	copulation /// circadian behavior /// regulation of protein import into nucleus /// negative regulation of transcription from RNA polymerase II promoter /// locomotor rhythm /// entrainment of circadian clock /// regulation of circadian sleep/wake cycle, sleep /// rhythmic behavior /// eclosion rhythm /// protein import into nucleus /// negative regulation of transcription from RNA polymerase II …	protein heterodimerization activity /// protein heterodimerization activity /// protein binding	nucleus /// cytoplasm /// cytoplasm /// nucleus /// cytoplasm /// nucleus	Transient down-regulation
1634207_at	0.0330175	0.00107625	1378.68	32.308	1399.96	56.9646	1151.64	13.0823	FBgn0034538	57A9	CG16799	CG16799	induction of apoptosis /// disaccharide metabolism /// antimicrobial humoral response (sensu Protostomia) /// defense response	lysozyme activity	extracellular region	Slow down-regulation
1634239_at	0.0469629	0.00215409	234.98	15.9622	149.1	5.94332	246.42	22.4396	FBgn0031034	18D3	CG14205	CG14205	---	transferase activity, transferring groups other than amino-acyl groups	---	Transient down-regulation
1634258_at	0.0173346	0.000350677	287.38	3.87445	239.06	5.12353	276.4	8.64471	FBgn0002781	93D7--9	modifier of mdg4	mod(mdg4)	transmission of nerve impulse /// sex determination /// regulation of transcription from RNA polymerase II promoter /// chromatin assembly or disassembly /// nuclear organization and biogenesis /// induction of apoptosis /// germ cell migration /// germ cell migration /// establishment and/or maintenance of chromatin architecture /// regulation of apoptosis /// induction of apoptosis /// oogenesi…	phosphatidate phosphatase activity /// RNA polymerase II transcription factor activity /// chromatin binding /// protein binding	plasma membrane /// polytene chromosome /// nucleus /// nucleus /// chromatin	Transient down-regulation
1634282_s_at (H,M)	0.0375966	0.00136677	147.42	9.39539	141.6	8.9709	195.22	6.8893	FBgn0052745	5E4	CG32745	Top3 /// CG32745	tRNA aminoacylation for protein translation /// DNA unwinding during replication /// DNA topological change /// DNA modification /// DNA catabolism, endonucleolytic	DNA topoisomerase activity /// tRNA ligase activity /// ATP binding /// nucleic acid binding /// DNA topoisomerase type I activity /// DNA topoisomerase type I activity /// endodeoxyribonuclease activity /// DNA topoisomerase activity /// DNA topoisomerase activity	---	Slow up-regulation
1634296_s_at	0.0208429	0.000483861	2040.44	98.6085	2499.12	53.6429	1848.96	95.5223	FBgn0031362	22B1--2	CG17646	CG17646	lipid transport /// lipid metabolism /// anion transport	nucleotide binding /// ATP binding /// anion channel activity /// transporter activity /// ATPase activity, coupled to transmembrane movement of substances	ATP-binding cassette (ABC) transporter complex	Transient up-regulation
1634305_at	0.0152039	0.000259672	168.82	7.29941	126.5	4.56465	164.94	4.28446	FBgn0066293	42E1	CheB42b	CheB42b	---	---	---	Transient down-regulation
1634318_at	0.000105954	1.14199e-07	1298.62	43.7975	1374.14	53.4866	2107.34	51.8753	FBgn0053110	94B4	CG33110	CG33110	fatty acid biosynthesis /// very-long-chain fatty acid metabolism	acyltransferase activity	integral to membrane	Slow up-regulation
1634369_at	0.048536	0.00231739	4.58	0.285307	3.28	0.239583	2.82	0.315278	---		---	---	---	---	---	Acute down-regulation
1634372_at	0.00933378	0.000114531	42.86	5.75401	39.1	3.09451	75.04	3.53081	FBgn0053531	26C1--2	Discoidin domain receptor	Ddr	nervous system development /// mesoderm development /// ectoderm development /// cell-cell adhesion /// transmembrane receptor protein tyrosine kinase signaling pathway /// protein amino acid phosphorylation	ATP binding /// transmembrane receptor protein tyrosine kinase activity /// protein-tyrosine kinase activity	integral to membrane	Slow up-regulation
1634373_a_at	0.00457237	3.86674e-05	1329.26	37.289	1165.32	49.1161	947.36	18.2325	FBgn0034662	58A2	CG13492	CG13492	glycolysis	glyceraldehyde-3-phosphate dehydrogenase (phosphorylating) activity	---	Acute down-regulation
1634394_at	0.0412813	0.00163601	24.14	3.14239	5.98	1.19725	12.6	3.28116	FBgn0036080	67D12	Or67d	Or67d	sensory perception of smell /// G-protein coupled receptor protein signaling pathway	olfactory receptor activity /// odorant binding	integral to membrane	Acute down-regulation
1634488_s_at	0.00857191	0.000103761	51.58	11.2323	88.26	8.17885	138.46	8.37774	FBgn0039122	95B9--C1	CG10192	CG10192	regulation of translation /// salivary gland cell death /// autophagic cell death /// translational initiation	mRNA binding /// translation initiation factor activity	eukaryotic translation initiation factor 4F complex	Slow up-regulation
1634495_s_at	0.0440871	0.00188245	547.16	37.5329	599.86	20.7201	730.24	23.8328	FBgn0005630	47A11--13	longitudinals lacking	lola	ciliary or flagellar motility /// transmission of nerve impulse /// sex determination /// chromatin assembly or disassembly /// axon guidance /// regulation of transcription from RNA polymerase II promoter /// axon midline choice point recognition /// axon midline choice point recognition /// positive regulation of transcription, DNA-dependent /// axonogenesis /// axon guidance	zinc ion binding /// structural molecule activity /// protein binding /// nucleic acid binding /// motor activity /// calcium ion binding /// RNA polymerase II transcription factor activity /// specific RNA polymerase II transcription factor activity /// protein binding /// transcriptional activator activity /// specific RNA polymerase II transcription factor activity	flagellum (sensu Bacteria) /// nucleus /// nucleus	Slow up-regulation
1634502_at	0.00547142	5.17596e-05	64.54	4.15856	70.32	4.87087	103.9	3.60721	FBgn0030559	12E6	CG13404	CG13404	---	---	---	Slow up-regulation
1634514_at	0.0411315	0.00160961	2566.66	95.3731	2573.16	34.2345	2152.36	69.7167	---		---	---	---	---	---	Slow down-regulation
1634529_at	0.00454579	3.69351e-05	921.42	41.747	808.18	48.4395	1497.16	105.574	FBgn0034711	58D1	CG3290	CG3290	metabolism /// skeletal development /// mesoderm development	nucleotide phosphatase activity /// alkaline phosphatase activity	---	Slow up-regulation
1634546_at	0.0318127	0.000992583	227.94	11.7641	187.36	8.28738	267.4	12.7526	FBgn0011722	26D1	Tiggrin	Tig	axon guidance	binding	extracellular matrix (sensu Metazoa) /// extracellular matrix (sensu Metazoa) /// extracellular matrix (sensu Metazoa)	Transient down-regulation
1634558_s_at	0.0451665	0.00199965	566.5	18.1909	529.24	15.9644	626.02	8.35586	FBgn0001404	3A6	egghead	egh	oogenesis (sensu Insecta) /// ovarian follicle cell development (sensu Insecta) /// oocyte microtubule cytoskeleton organization /// oocyte localization during oogenesis /// germ cell development /// cell fate commitment /// ovarian follicle cell development (sensu Insecta) /// morphogenesis of follicular epithelium /// maintenance of polarity of follicular epithelium /// follicle cell adhesion (…	beta-1,4-mannosyltransferase activity	integral to plasma membrane	Slow up-regulation
1634583_s_at	0.0271579	0.000774567	884.7	47.2074	991.68	36.938	724.52	18.3758	FBgn0031220	21B2	CG4822	CG4822	lipid transport /// anion transport /// lipid metabolism	nucleotide binding /// ATP binding /// anion channel activity /// transporter activity /// ATPase activity, coupled to transmembrane movement of substances	ATP-binding cassette (ABC) transporter complex	Slow down-regulation
1634591_at	2.19669e-05	4.97779e-09	1390.76	61.7731	1594.68	67.6433	2757.7	57.6861	FBgn0039310	96C8	CG11878	CG11878	---	---	---	Slow up-regulation
1634599_s_at (H,M)	0.0451665	0.00198877	1773.3	42.3734	1948.76	49.6547	2088.38	50.8626	FBgn0011760	4C13--14	cut up	ctp	wing morphogenesis /// spermatogenesis /// bristle morphogenesis /// vesicle-mediated transport /// intracellular protein transport /// cell cycle /// RNA localization /// microtubule-based movement	structural constituent of cytoskeleton /// microtubule motor activity /// ATPase activity, coupled	cytoplasmic dynein complex /// cytoskeleton /// dynein complex /// cytoplasmic dynein complex	Acute up-regulation
1634606_a_at (H,M)	0.0244165	0.000625991	1133.72	27.8218	1081.14	21.2691	1258.94	22.3159	FBgn0027501	26D7	CG9535	CG9535	protein amino acid glycosylation	UDP-N-acetylglucosamine diphosphorylase activity	---	Slow up-regulation
1634640_at	0.0351306	0.00120584	671.82	28.3502	663.8	41.7035	487.98	8.41798	FBgn0031693	25D2	Cyp4ac1	Cyp4ac1	electron transport /// insecticide catabolism /// hormone metabolism	monooxygenase activity /// oxidoreductase activity /// electron transporter activity /// electron transporter activity	membrane /// microsome	Slow down-regulation
1634652_a_at (H,M)	0.040025	0.00152648	478.4	15.0235	408.72	8.96122	500.84	16.928	FBgn0036516	71E1	CG7656	CG7656	ubiquitin cycle /// protein modification /// protein metabolism	ligase activity /// ubiquitin conjugating enzyme activity	---	Transient down-regulation
1634660_at	0.0373432	0.00132579	758.72	17.9434	781.16	23.5509	649.5	18.7928	FBgn0039507	97F1	martik	mrt	olfactory learning /// learning and/or memory	---	---	Slow down-regulation
1634670_at	0.0316322	0.000972288	760.46	29.7381	591.28	22.4642	608.34	24.565	FBgn0052714	7F1	CG32714	CG32714	---	---	---	Acute down-regulation
1634742_at	0.0301859	0.000895966	239.56	4.80277	188.14	10.3403	188.84	8.11065	FBgn0022359	86C7	Sorbitol dehydrogenase-2	Sodh-2	carbohydrate metabolism	zinc ion binding /// alcohol dehydrogenase activity, zinc-dependent /// L-iditol 2-dehydrogenase activity /// L-iditol 2-dehydrogenase activity	---	Acute down-regulation
1634746_at	0.0382867	0.0014221	235.4	6.70835	242.5	9.02297	294.2	11.5521	FBgn0035065	60E1	CG3589	CG3589	---	---	---	Slow up-regulation
1634792_s_at (H,M)	0.0396416	0.00150529	4397.7	270.017	5067.7	310.957	6048.22	82.0524	FBgn0038826	92F12--93A1	CG17838	CG17838	---	mRNA binding	heterogeneous nuclear ribonucleoprotein complex	Slow up-regulation
1634831_at	0.0257742	0.00070946	280.2	34.6496	134.74	12.0774	138.36	10.8948	FBgn0026268	10A10	antdh	antdh	metabolism	carbonyl reductase (NADPH) activity	---	Acute down-regulation
1634894_at	0.0257169	0.000703909	85.42	9.82361	113.7	4.47426	161.78	14.1491	FBgn0039287	96C4	CG13662	CG13662	---	---	---	Slow up-regulation
1634940_at(H)	0.0318728	0.00100153	2119.98	48.2925	2526.2	61.2803	2486.04	74.1818	FBgn0020545	21E2	kraken	kraken	aromatic compound metabolism /// response to toxin /// digestion	serine hydrolase activity	---	Acute up-regulation
1634945_at (H,M)	0.0173866	0.000358432	1229.44	22.4191	1201.22	30.1914	1056.84	11.9702	FBgn0032015	29A3	CG7830	CG7830	electron transport /// protein modification /// protein metabolism	electron transporter activity /// transferase activity, transferring glycosyl groups /// transferase activity	---	Slow down-regulation
1634973_s_at (H,M)	0.0038386	2.76883e-05	63.52	5.61288	77.3	5.31648	145.08	11.8698	FBgn0013718	70D3--4	nuclear fallout	nuf	actin cytoskeleton reorganization /// cytokinesis, contractile ring formation /// microtubule-based process	microtubule binding	centrosome /// microtubule associated complex	Slow up-regulation
1634982_at	0.0207307	0.00047788	678.18	13.1168	771.2	24.2378	813.28	12.9608	FBgn0038533	90C1	CG7523	CG7523	---	---	---	Acute up-regulation
1635021_at (H,M)	0.016683	0.000316294	208.28	5.76137	159.36	5.62286	178.58	6.51709	FBgn0029088	83C5	dispatched	disp	response to oxidative stress /// exocytosis /// smoothened signaling pathway	peroxidase activity	membrane /// integral to membrane	Acute down-regulation
1635033_at	0.0427077	0.00178264	148.18	9.20464	141.24	16.1433	73.82	10.2638	FBgn0050083	52C2	CG30083	CG30083	proteolysis	trypsin activity /// chymotrypsin activity /// serine-type endopeptidase activity	---	Slow down-regulation
1635042_s_at	0.0155456	0.00028777	26.4	10.5242	46.64	5.08199	121.64	17.2828	FBgn0031294	21E3	ia2	ia2	protein amino acid dephosphorylation	transmembrane receptor protein tyrosine phosphatase activity /// transmembrane receptor protein tyrosine phosphatase activity /// protein tyrosine phosphatase activity	plasma membrane	Slow up-regulation
1635065_at (H,M)	0.0126102	0.000181449	511.74	11.1738	398.84	34.4902	300.48	20.7408	FBgn0031930	28C1	CG7025	CG7025	proteolysis	carboxypeptidase A activity /// metallocarboxypeptidase activity	---	Acute down-regulation
1635110_at	0.0421957	0.00170479	397.94	13.9231	520.06	9.71811	466.6	26.4843	FBgn0033304	44D3	Cyp6a13	Cyp6a13	electron transport /// steroid metabolism	monooxygenase activity /// oxidoreductase activity /// electron transporter activity /// electron transporter activity	membrane /// microsome	Acute up-regulation
1635166_at	0.0322565	0.00102963	97.2	12.2645	103.42	6.87317	160.06	9.04094	FBgn0052131	70C5	CG32131	CG32131	---	protein binding	---	Slow up-regulation
1635173_at	0.0478136	0.0022577	465.38	13.3359	405.3	7.62843	487.12	16.5515	FBgn0031681	25C4--5	polypeptide GalNAc transferase 5	pgant5	protein amino acid glycosylation /// polysaccharide metabolism /// oligosaccharide biosynthesis	polypeptide N-acetylgalactosaminyltransferase activity /// polypeptide N-acetylgalactosaminyltransferase activity /// polypeptide N-acetylgalactosaminyltransferase activity	Golgi stack	Transient down-regulation
1635188_at	0.0216697	0.000508444	393.14	17.4903	433.42	6.24615	492.78	12.2354	FBgn0032973	40E3	CG6675	CG6675	lipid metabolism	lipase activity	---	Slow up-regulation
1635191_at	0.0261612	0.000735295	2103.14	70.2934	2546.6	62.9956	2431.5	49.6082	FBgn0029507	42E5	Tetraspanin 42Ed	Tsp42Ed	---	---	integral to membrane	Acute up-regulation
1635241_at	0.020267	0.00046209	40.08	4.31502	47.9	4.04809	78.64	6.70855	FBgn0036472	71B2--4	cp309	cp309	---	---	---	Slow up-regulation
1635310_s_at	0.00291663	1.64435e-05	186	12.0836	208.44	6.24585	293.28	10.8945	FBgn0051688	38C6--7	CG31688	CG31688 /// CG31687	---	---	---	Slow up-regulation
1635318_at (H,M)	0.0375966	0.00138759	751.64	35.7018	867.14	68.9448	529.3	36.9391	FBgn0013307	44A2	Ornithine decarboxylase 1	Odc1	amino acid biosynthesis /// polyamine biosynthesis	ornithine decarboxylase activity	---	Slow down-regulation
1635336_at	0.00173352	6.55667e-06	277.76	11.3513	314.44	2.31853	408.26	14.991	FBgn0041160	71F1	comm2	comm2	---	---	---	Slow up-regulation
1635355_a_at	0.0427077	0.00177324	3214.1	69.1381	3388.6	58.2401	3958.22	179.515	FBgn0021872	57C3--4	X box binding protein-1	Xbp1	regulation of transcription, DNA-dependent /// regulation of transcription	protein homodimerization activity /// transcription factor activity	nucleus	Slow up-regulation
1635361_at	0.00440181	3.46704e-05	621.76	52.5594	298.96	16.9534	333.02	20.3952	FBgn0042129	38A8	CG18806	CG18806	---	---	---	Acute down-regulation
1635376_at (H,M)	0.0207307	0.000479536	225.44	10.7339	234.28	15.5515	309.22	7.38034	FBgn0030809	15C5--6	CG9086	CG9086	protein ubiquitination	zinc ion binding /// ubiquitin-protein ligase activity	ubiquitin ligase complex	Slow up-regulation
1635430_a_at	0.0173866	0.000364483	91.02	6.20986	104.46	3.44116	130	4.59336	FBgn0037918	86E11	CG6791	CG6791	---	zinc ion binding /// nucleic acid binding	nucleus	Slow up-regulation
1635498_at	0.0134662	0.000217712	2834.66	63.8339	2670.48	17.5	2300.02	88.3554	FBgn0032913	39A1	CG9259	CG9259	---	---	---	Slow down-regulation
1635526_at	0.0338009	0.00111256	49.06	3.14525	46.3	5.08104	71.58	3.15205	FBgn0031419	22E1	CG15390	CG15390	---	---	---	Slow up-regulation
1635548_s_at	0.017533	0.000369227	4769.74	154.034	4399.12	217.908	3223.02	219.267	FBgn0028536	35B5	CG15281	CG15281	---	---	---	Slow down-regulation
1635559_at	0.0316322	0.000975515	63.7	4.12298	132.4	14.2994	198.52	28.6897	FBgn0034017	52A1	CG18625	CG18625	---	---	---	Acute up-regulation
1635652_at(H)	0.0430845	0.00181364	651.42	31.4707	583.66	16.7208	759.28	28.8917	FBgn0023458	5E1--3	CG3585	CG3585	microtubule-based movement /// N-terminal protein myristoylation /// intracellular protein transport /// exocytosis /// tracheal system development (sensu Insecta)	structural molecule activity /// glycylpeptide N-tetradecanoyltransferase activity /// receptor binding	microtubule	Slow up-regulation
1635688_at	0.0351306	0.00119782	384.84	35.2672	225.62	9.31039	288.76	14.9439	FBgn0040850	9F4	CG15210	CG15210	---	---	---	Acute down-regulation
1635757_at	0.01009	0.00012564	475.7	15.8937	453.76	17.1073	354.6	7.40972	FBgn0037163	79E4	CG11440	CG11440	lipid metabolism /// dephosphorylation	phosphatidate phosphatase activity /// phosphatidate phosphatase activity	---	Slow down-regulation
1635768_at (H,M)	0.0143478	0.000238909	1999.38	22.6444	2002.48	63.8369	2416.48	70.4264	FBgn0033814	49F11	CG4670	CG4670	electron transport /// protein modification	electron transporter activity /// glucosidase activity	---	Slow up-regulation
1635789_at (H,M)	0.0208888	0.000486657	78.5	7.55917	91.08	6.03493	129.88	6.79893	FBgn0031921	28A1	CG6630	CG6630	---	---	---	Slow up-regulation
1635815_at (H,M)	0.000132023	1.53243e-07	1197.04	30.4333	1078.56	27.3932	790.76	6.796	FBgn0011554	47F3	ηTrypsin	ηTry	proteolysis	chymotrypsin activity /// trypsin activity /// trypsin activity	extracellular region	Acute down-regulation
1635816_at	0.0421625	0.0016954	10.76	3.2177	9.54	3.75814	32	4.19404	---		---	---	---	---	---	Slow up-regulation
1635871_at (H,M) #	0.00699381	7.59607e-05	1259.74	6.10628	1134.48	19.5423	1135.96	15.8271	FBgn0025724	34B6	β'-coatomer protein	β'Cop	intracellular protein transport /// exocytosis /// endocytosis /// cell surface receptor linked signal transduction /// retrograde transport, Golgi to ER /// Golgi vesicle budding /// ER to Golgi transport	protein transporter activity	COPI vesicle coat	Acute down-regulation
1635900_at	0.00293481	1.67893e-05	8336.66	148.7	10567.4	246.487	7499.32	395.842	FBgn0022073	23F3	Thor	Thor	negative regulation of translational initiation /// response to stress /// negative regulation of cell size /// regulation of cell growth /// regulation of cell growth /// defense response /// immune response /// immune response /// immune response /// antibacterial humoral response (sensu Protostomia)	eukaryotic initiation factor 4E binding /// eukaryotic initiation factor 4E binding /// eukaryotic initiation factor 4E binding	---	Transient up-regulation
1635924_at	0.0173866	0.000356178	185.86	14.947	192.04	7.78554	264.56	7.96433	FBgn0040697	64A10	CG18676	CG18676	---	---	---	Slow up-regulation
1635944_a_at	0.0460637	0.00205727	1183.52	19.8359	1282.38	27.2113	1321.72	16.4701	FBgn0003660	46F8	Synaptobrevin	Syb	intracellular protein transport /// exocytosis /// synaptic vesicle transport /// tracheal lumen formation /// vesicle-mediated transport /// synaptic vesicle docking during exocytosis /// neurotransmitter secretion /// vesicle-mediated transport	v-SNARE activity /// v-SNARE activity	synaptic vesicle /// synaptic vesicle /// plasma membrane	Acute up-regulation
1635952_at	0.0131717	0.000197662	52.94	10.3	113.28	3.79663	147.6	15.6462	FBgn0011296	59F6	lethal (2) essential for life	l(2)efl	response to stress /// protein folding /// defense response /// response to heat /// embryonic development	---	---	Acute up-regulation
1635987_at	0.00585569	5.72885e-05	4799.02	171.788	4905.32	155.978	3418.9	173.639	FBgn0030041	7F1	CG12116	CG12116	---	sepiapterin reductase activity	---	Slow down-regulation
1636020_s_at	0.0478136	0.00226752	610.02	8.83297	651.44	19.5173	719.58	20.273	FBgn0000054	42C3	Adh transcription factor 1	Adf1	learning and/or memory /// larval locomotory behavior /// regulation of transcription from RNA polymerase II promoter /// positive regulation of transcription /// long-term memory /// olfactory learning /// synaptogenesis /// memory	RNA polymerase II transcription factor activity /// general RNA polymerase II transcription factor activity	nucleus /// nucleus /// nucleus	Acute down-regulation
1636037_at	0.0373432	0.00133443	133.1	4.97705	151.48	12.1234	229.94	22.0236	FBgn0051195	92F12--13	CG31195	CG31195	---	---	---	Slow up-regulation
1636052_at (H,M)	0.0468712	0.00213734	224.48	8.15429	190.76	3.69359	224.76	5.18118	FBgn0001612	12B4	lethal (1) discs degenerate 4	l(1)dd4	meiosis I /// meiosis /// anaphase /// amino acid metabolism /// cell cycle /// microtubule-based process /// microtubule nucleation	gamma-tubulin binding /// structural constituent of cytoskeleton /// microtubule binding	spindle pole /// gamma-tubulin small complex /// gamma-tubulin small complex /// microtubule associated complex /// gamma-tubulin small complex /// gamma-tubulin small complex	Transient down-regulation
1636066_s_at	0.0225764	0.000544394	52.3	4.19357	62.58	7.90104	98.86	6.29814	FBgn0041145	42C1	jing	jing	tracheal system development (sensu Insecta) /// central nervous system development /// border follicle cell migration (sensu Insecta) /// regulation of transcription	zinc ion binding /// transcription factor activity	nucleus /// nucleus /// nucleus	Slow up-regulation
1636073_at (H,M) #	0.0478136	0.00225103	100.24	8.52248	156.16	11.8476	157.06	9.35818	FBgn0052344	61C1	CG32344	CG32344	nucleobase, nucleoside, nucleotide and nucleic acid metabolism	ATP binding /// nucleic acid binding /// ATP-dependent RNA helicase activity /// helicase activity	---	Acute up-regulation
1636134_at	0.00260585	1.3179e-05	96.44	3.84052	41.32	5.55809	47.88	6.05586	FBgn0037324	83A2	Odorant receptor 83b	Or83b	sensory perception of smell /// sensory perception of smell /// sensory perception of smell	odorant binding /// olfactory receptor activity /// olfactory receptor activity	integral to membrane	Acute down-regulation
1636173_s_at (H,M) #	0.0478136	0.00226177	515.68	16.5609	582.06	6.64625	576.96	8.31923	FBgn0015765	95E5	Mpk2	Mpk2	response to stress /// JNK cascade /// signal transduction /// defense response /// protein amino acid phosphorylation /// MAPKKK cascade /// response to stress /// immune response /// attenuation of antimicrobial humoral response /// MAPKKK cascade /// response to osmotic stress /// MAPKKK cascade	ATP binding /// MAP kinase activity /// protein serine/threonine kinase activity /// SAP kinase activity /// MAP kinase activity /// MAP kinase activity /// MAP kinase activity	nucleus	Acute up-regulation
1636202_s_at	0.000105954	1.13215e-07	3629.34	36.0667	3880.36	93.1072	2830.02	35.7088	FBgn0001257	64A10	Ecdysone-inducible gene L2	ImpL2	cell adhesion	---	extracellular region	Transient up-regulation
1636219_at (H,M)	0.0318127	0.000993105	589.44	28.0476	528.26	21.0925	417.1	23.0347	FBgn0022710	13C7--8	Adenylyl cyclase 35C	Ac13E	intracellular signaling cascade /// cyclic nucleotide metabolism /// G-protein coupled receptor protein signaling pathway	guanylate cyclase activity /// adenylate cyclase activity /// adenylate cyclase activity	---	Slow down-regulation
1636338_at(H)	0.0325202	0.00104614	1442.62	164.361	1106.12	47.3883	1974.24	124.623	FBgn0035544	64B6	CG15021	CG15021	---	---	---	Slow up-regulation
1636343_at	0.0134662	0.000217321	658.74	58.601	1015.88	83.8605	457.9	50.0644	FBgn0039474	97D14	CG6283	CG6283	lipid metabolism	phospholipase A1 activity /// triacylglycerol lipase activity	---	Transient up-regulation
1636347_at (H,M) #	0.0244166	0.000629577	202.94	6.97428	216.04	6.02516	252.68	7.25461	FBgn0038755	92B9--C1	Heparan sulfate 6-O-sulfotransferase	Hs6st	primary tracheal branching (sensu Insecta) /// heparan sulfate proteoglycan biosynthesis /// fibroblast growth factor receptor signaling pathway	heparan sulfate 6-O-sulfotransferase activity	---	Slow up-regulation
1636349_at	0.00442717	3.52372e-05	40.74	3.8979	48.42	5.30871	100.58	8.59153	FBgn0052310	62C4	CG32310	CG32310	---	---	---	Slow up-regulation
1636356_at	0.0440505	0.00187203	890.3	22.6912	1142.64	47.4885	921.86	48.4038	FBgn0034739	58F1	CG3927	CG3927	spermatogenesis /// nucleobase, nucleoside, nucleotide and nucleic acid metabolism /// gametogenesis /// development /// cell proliferation /// apoptosis	ATP binding /// mRNA binding /// nucleic acid binding	---	Transient up-regulation
1636407_at (H,M) #	0.0325202	0.00104587	203.14	15.5056	190.82	13.9035	314.36	25.4723	FBgn0004919	60F3	goliath	gol	proteolysis /// protein ubiquitination /// transcription from RNA polymerase II promoter /// regulation of transcription, DNA-dependent /// mesoderm development /// regulation of transcription /// mesoderm formation	zinc ion binding /// ubiquitin-protein ligase activity /// peptidase activity /// transcription regulator activity /// transcription regulator activity	ubiquitin ligase complex /// nucleus	Slow up-regulation
1636501_at	0.0468078	0.00213056	6644.86	102.035	6900.86	168.061	6108.6	84.0398	FBgn0052656	11A2--3	CG32656	CG32656	chitin metabolism	chitin binding	extracellular region	Slow down-regulation
1636536_at (H,M)	0.0176392	0.000373077	414.78	4.94989	354.66	12.4413	361.36	4.44248	FBgn0011270	87B3	Pglym87	Pglym87	glycolysis	phosphoglycerate mutase activity	---	Acute down-regulation
1636549_at	0.0319901	0.00101281	63.66	5.26029	67.12	4.59961	100.74	6.96323	FBgn0037800	86A2	CG3996	CG3996	regulation of progression through cell cycle /// cell proliferation /// cell cycle	DNA binding	nucleus	Slow up-regulation
1636572_at (H)	0.0111497	0.000147906	107.96	9.5726	64.6	5.63533	139.9	9.48151	FBgn0031464	23B2	CG3131	CG3131	oxygen and reactive oxygen species metabolism /// immune response /// electron transport	calcium ion binding /// peroxidase activity /// superoxide-generating NADPH oxidase activity	membrane	Slow up-regulation
1636583_at (M)	0.0195509	0.000436036	3127.16	72.2457	3674.98	140.669	2675.84	150.203	FBgn0036996	77C4	CG5932	CG5932	lipid metabolism	triacylglycerol lipase activity	---	Transient up-regulation
1636590_s_at	0.00454579	3.66601e-05	535.22	32.6943	634.62	25.173	796.24	15.217	FBgn0040038		CG12423	CG12423	---	---	---	Slow up-regulation
1636611_at (M)	6.86312e-05	5.69017e-08	108.36	8.77773	124.22	11.0294	573.12	45.8602	FBgn0015316	29F7	Trypsin 29F	Try29F	proteolysis	chymotrypsin activity /// serine-type peptidase activity /// peptidase activity /// trypsin activity /// trypsin activity	---	Slow up-regulation
1636620_s_at	0.0351306	0.00120341	1617.74	40.2506	1672.3	37.7256	2026.6	94.2429	FBgn0010651	55F3--4	lethal (2) 08717	l(2)08717	phosphate transport /// phosphate metabolism /// extracellular transport /// cation transport /// carbohydrate metabolism	high affinity inorganic phosphate:sodium symporter activity	integral to membrane	Slow up-regulation
1636622_at	0.0167241	0.000323074	3991.4	192.885	3693.7	175.848	2723.74	99.2423	FBgn0040959	29C1	Peritrophin-15a	Peritrophin-15a	---	chitin binding	extracellular space	Slow down-regulation
1636632_at (H,M)	0.0354837	0.00123685	253.92	12.1442	245.38	5.38204	310.76	11.4578	FBgn0030761	14F2	CG9784	CG9784	lipid metabolism /// dephosphorylation	inositol trisphosphate phosphatase activity	---	Slow up-regulation
1636634_a_at (H,M)	0.0202178	0.00045909	1954.3	101.239	2163.46	50.4541	2676.82	117.396	FBgn0032456	33F3--4	CG6214	CG6214	protein amino acid phosphorylation /// response to toxin /// extracellular transport /// defense response	protein kinase activity /// nucleotide binding /// ATP binding /// xenobiotic-transporting ATPase activity	integral to membrane	Slow up-regulation
1636673_s_at	0.0178972	0.000388767	499.62	16.8153	482.32	4.4106	595.16	19.5282	FBgn0003870	100D1	tramtrack	ttk	transmission of nerve impulse /// sex determination /// chromatin assembly or disassembly /// negative regulation of transcription from RNA polymerase II promoter /// regulation of transcription from RNA polymerase II promoter /// cell fate determination /// dorsal appendage formation /// R7 development /// peripheral nervous system development	zinc ion binding /// protein binding /// nucleic acid binding /// DNA binding /// transcriptional repressor activity /// specific RNA polymerase II transcription factor activity	nucleus /// polytene chromosome	Slow up-regulation
1636683_at	0.0301995	0.000898873	28.86	4.24236	14.32	4.00717	4.3	0.554977	FBgn0037477	84C6	CG14610	CG14610	---	---	---	Acute down-regulation
1636713_at (H,M)	0.0261612	0.000732609	12.2	3.22444	23.38	5.73955	45.88	4.44875	FBgn0035482	64A3	CG14985	CG14985	---	---	---	Slow up-regulation
1636771_at	6.86312e-05	5.68235e-08	407.04	13.0131	384.36	11.3684	600.68	12.9836	FBgn0053525	18C8	CG33525	CG33525	negative regulation of transcription, DNA-dependent	DNA binding /// transcriptional repressor activity	nucleus /// nucleus	Slow up-regulation
1636798_at	0.00375748	2.65023e-05	2972.32	302.952	4162.58	66.1207	1978.3	169.269	FBgn0036419	70D5	CG13482	CG13482	---	---	---	Transient up-regulation
1636838_a_at (M) #	0.0427077	0.00175964	282	34.9788	309.26	10.9776	429.86	17.4477	FBgn0013342	62A9	n-synaptobrevin	n-syb	intracellular protein transport /// exocytosis /// vesicle-mediated transport /// synaptic vesicle docking during exocytosis /// vesicle-mediated transport /// neurotransmitter secretion	v-SNARE activity /// v-SNARE activity	synaptic vesicle /// synaptic vesicle /// plasma membrane	Slow up-regulation
1636849_at (H)	0.0218155	0.000515482	228.2	4.247	181.36	4.71917	205.18	8.24836	FBgn0033698	48E8	CG8858	CG8858	protein catabolism	protein binding	proteasome complex (sensu Eukaryota) /// nucleus /// cytoplasm	Acute down-regulation
1636865_at	0.00123032	3.8762e-06	1005.04	106.422	224.98	20.7656	212.66	54.8487	FBgn0010401	84E6	Os-C	Os-C	---	pheromone binding	---	Acute down-regulation
1636920_s_at (H,M)	0.0427077	0.0017539	1326.62	81.5929	1430.74	41.3368	1075.34	22.6698	FBgn0035436	63D1	CG12016	CG12016	---	---	---	Slow down-regulation
1636951_at	0.0272931	0.000781946	160.22	16.8173	210.16	10.4939	260.54	12.4622	FBgn0035078	60E5	CG2857	CG2857	cation transport	binding /// carrier activity /// oxidative phosphorylation uncoupler activity	mitochondrial membrane /// mitochondrial inner membrane	Acute up-regulation
1636999_a_at (H,M) #	0.0459051	0.0020438	1830.78	66.4443	1974.16	50.5861	2178.84	38.6345	FBgn0043070	57E8--9	Misexpression suppressor of KSR 2	MESK2	---	---	---	Slow up-regulation
1637015_s_at (H,M)	0.0469816	0.00216964	1519.24	19.164	1509.68	28.4415	1388.92	17.5073	FBgn0020255	10A8	ran	ran	small GTPase mediated signal transduction /// protein targeting /// cell cycle /// RNA localization /// regulation of cell shape /// cell adhesion /// actin filament organization	GTP binding /// protein binding /// GTPase activity	cytoplasm	Slow down-regulation
1637029_at	0.0155088	0.00028439	51.3	8.41713	91.72	10.1873	126	8.15304	FBgn0051369	85A1	CG31369	CG31369	---	---	---	Slow up-regulation
1637151_at (H,M)	0.0405693	0.00157198	444.12	7.0316	464.34	16.1357	389.04	9.11738	FBgn0020270	32E2	meiotic recombination 11	mre11	meiosis /// double-strand break repair /// telomere maintenance /// chromosome organization and biogenesis (sensu Eukaryota) /// nucleotide-excision repair	manganese ion binding /// nucleic acid binding /// exodeoxyribonuclease activity /// endodeoxyribonuclease activity /// exonuclease activity /// endonuclease activity /// exonuclease activity /// endonuclease activity	nucleus	Slow down-regulation
1637159_at	0.0261568	0.000726495	1646.08	98.0118	2366.16	134.128	2373.66	98.9916	FBgn0030610	13A9	CG9065	CG9065	copper ion transport /// cytochrome c oxidase complex assembly	copper ion binding /// copper chaperone activity	mitochondrial intermembrane space	Acute up-regulation
1637198_at	0.0119444	0.00016439	967.88	66.5744	759.24	24.2419	1152.92	30.1184	FBgn0027562	89D5	CG10345	CG10345	cell adhesion /// apoptosis /// defense response	scavenger receptor activity	integral to plasma membrane	Slow up-regulation
1637229_a_at (H,M) #	0.0241032	0.000607507	900.36	55.3821	1158.72	81.4865	718.04	18.8686	FBgn0036992	77C3	CG11796	CG11796	aromatic amino acid family metabolism /// amino acid catabolism	4-hydroxyphenylpyruvate dioxygenase activity	---	Transient up-regulation
1637251_a_at (H,M)	0.0119274	0.000163168	317.64	15.151	392.7	20.097	466.28	14.4611	FBgn0029118	64D3	Sucb	Sucb	tricarboxylic acid cycle	succinate-CoA ligase (GDP-forming) activity /// succinate-CoA ligase (GDP-forming) activity	succinate-CoA ligase complex (GDP-forming)	Slow up-regulation
1637253_s_at	0.0161553	0.000301371	57.12	2.01653	56.76	4.59604	29.4	4.35695	FBgn0032948	38C3	CG17570	CG17570	---	---	---	Slow down-regulation
1637286_a_at	0.0391021	0.00147936	1336	26.7104	1676.98	48.0566	1438.86	69.074	FBgn0003209	29E4--6	raw	raw	dorsal closure, elongation of leading edge cells /// dorsal closure /// salivary gland morphogenesis /// regulation of cell shape /// protein localization /// hindgut morphogenesis /// regulation of JNK cascade /// peripheral nervous system development /// dorsal closure /// morphogenesis of an epithelium /// germ-band shortening /// ectodermal gut morphogenesis /// dorsal closure /// regulation …	---	---	Transient up-regulation
1637306_at	0.0351306	0.00119069	50.52	5.90478	50.38	3.2293	79.9	4.94803	FBgn0051720	31B1	CG31720	CG31720	---	G-protein coupled receptor activity	membrane	Slow up-regulation
1637309_a_at	0.0375966	0.00138387	166.74	5.52455	160.36	4.75517	137.76	2.22859	FBgn0037817	86B4	Cyp12e1	Cyp12e1	protein biosynthesis /// electron transport	structural constituent of ribosome /// monooxygenase activity /// oxidoreductase activity /// electron transporter activity /// electron transporter activity	ribosome /// mitochondrion /// mitochondrion	Slow down-regulation
1637319_at	0.00513307	4.68138e-05	288.22	6.66404	277.94	7.66763	356.98	10.6386	FBgn0037781	85F8	CG12812	CG12812	---	---	---	Slow up-regulation
1637357_at	0.0297461	0.000873046	858.74	111.936	643.88	75.8672	278.04	31.6587	FBgn0032066	29F1	CG9463	CG9463	carbohydrate metabolism	hydrolase activity, hydrolyzing N-glycosyl compounds /// alpha-mannosidase activity	lysosome	Slow down-regulation
1637411_s_at (H,M)	0.0143805	0.00024084	799.72	58.6783	832.9	42.259	1183.04	47.6017	FBgn0022361	102C2	Purine-rich binding protein-α	Pur-α	mRNA transcription /// transcription from RNA polymerase II promoter /// DNA replication	transcriptional activator activity /// single-stranded DNA binding	---	Slow up-regulation
1637454_a_at	0.00148899	4.93805e-06	216.78	20.8758	48.88	9.24616	42.36	14.5701	FBgn0031109	19D1	Odorant-binding protein 19a	Obp19a	response to pheromone /// olfactory behavior /// transport /// sensory perception of chemical stimulus	odorant binding /// odorant binding	extracellular region	Acute down-regulation
1637487_at (H,M)	0.0126102	0.000180603	138.04	4.75169	112.68	0.916188	141.54	3.90712	FBgn0010501	59E3	Death caspase-1	Dcp-1	proteolysis /// salivary gland cell death /// autophagic cell death /// nurse cell to oocyte transport (sensu Insecta) /// development /// proteolysis /// apoptosis /// apoptosis /// nurse cell apoptosis /// cytoplasmic transport, nurse cell to oocyte /// actin filament organization /// nurse cell to oocyte transport (sensu Insecta) /// cleavage of lamin /// apoptotic program /// actin cytoskelet…	caspase activity /// caspase activity /// caspase activity /// caspase activity	caspase complex	Transient down-regulation
1637544_s_at(H)	0.0126102	0.000178786	17.3	5.20874	50.5	6.65229	100.22	14.1292	FBgn0033424	45F1--4	CG1884	CG1884	carbohydrate metabolism	negative regulator of basal transcription activity	---	Slow up-regulation
1637551_at	0.00611157	6.24768e-05	136.3	9.57648	135.34	11.6194	244.42	16.1946	FBgn0035290	62B9	CG1887	CG1887	cell adhesion /// apoptosis /// defense response	scavenger receptor activity	integral to plasma membrane	Slow up-regulation
1637647_at	0.0351306	0.00118313	282.56	26.7122	243.06	16.7962	154.24	6.7215	FBgn0051148	95A8	CG31148	CG31148	sphingolipid metabolism /// lysosome organization and biogenesis /// lipid metabolism	hydrolase activity, hydrolyzing N-glycosyl compounds /// glucosidase activity /// glucosylceramidase activity	lysosome	Slow down-regulation
1637676_at (H,M)	0.0275967	0.000793946	2584.32	41.6141	2815.6	61.2955	2925.98	34.0552	FBgn0034368	55E2--3	CG5482	CG5482	protein folding	peptidyl-prolyl cis-trans isomerase activity /// FK506 binding	---	Acute up-regulation
1637711_at (H,M)	0.0375966	0.00137203	14.52	2.26526	2.38	0.446542	6.26	2.06896	FBgn0035019	60D4	CG13592	CG13592	---	---	---	Acute down-regulation
1637752_a_at	0.0457939	0.00203505	147.6	12.5944	162.16	15.7995	86.04	6.55611	FBgn0037697	85D17	CG9363	CG9363	tyrosine catabolism /// L-phenylalanine catabolism	transferase activity /// maleylacetoacetate isomerase activity /// glutathione transferase activity	cytoplasm	Slow down-regulation
1637771_s_at	0.00801904	9.37444e-05	2428.46	36.8935	2509.4	29.5533	2137.04	54.4061	FBgn0033544	47B7--9	CG7220	CG7220	ubiquitin cycle /// protein modification /// proteolysis	ligase activity /// ubiquitin conjugating enzyme activity	---	Slow down-regulation
1637811_s_at	0.0286098	0.000834951	939.04	22.7949	966	49.5605	1207.22	43.0234	FBgn0040382	1C4	CG5273	CG5273	---	---	---	Slow up-regulation
1637833_at	0.0295007	0.000863397	147.38	17.2828	126.1	7.63832	68.12	4.29795	FBgn0010052	52E5	Juvenile hormone esterase	Jhe	signal transduction /// cell-cell signaling /// juvenile hormone catabolism	juvenile-hormone esterase activity /// juvenile-hormone esterase activity /// juvenile-hormone esterase activity	---	Slow down-regulation
1637839_at (H,M)	0.00614021	6.50034e-05	1869.62	35.9255	1772.5	24.8814	1601.56	20.0005	FBgn0030306	10B15--16	CG1751	CG1751	proteolysis /// signal peptide processing	signal peptidase activity /// signal peptidase activity	microsome /// integral to membrane /// signal peptidase complex	Slow down-regulation
1637843_at	0.0308966	0.000936788	11729	403.339	10483.2	327.411	8918.82	425.902	FBgn0016724	102D3--4	Retinoid- and fatty-acid binding protein	RfaBp	smoothened signaling pathway /// Wnt receptor signaling pathway /// lipid transport /// transport	lipid transporter activity /// structural molecule activity /// retinol binding /// heme binding /// microtubule binding /// retinoid binding /// fatty acid binding	extracellular region	Slow down-regulation
1637872_at (H,M)	0.0304164	0.000915416	1599.42	58.2627	1592.3	61.8362	1251.32	41.7154	FBgn0014031	6B1	Serine pyruvate aminotransferase	Spat	response to toxin /// defense response /// carbohydrate metabolism	serine-pyruvate transaminase activity /// alanine-glyoxylate transaminase activity /// alanine-glyoxylate transaminase activity /// serine-pyruvate transaminase activity	peroxisome /// mitochondrial matrix	Slow down-regulation
1637928_at	0.0429498	0.00180183	664.22	23.7202	619.64	27.0224	511.6	18.8891	FBgn0034715	58D2	Organic anion transporting polypeptide 58Db	Oatp58Db	rRNA processing /// anion transport /// organic anion transport	organic anion transporter activity	membrane	Slow down-regulation
1637971_a_at	0.0046021	3.93004e-05	714.1	42.9914	619.74	17.0926	959.16	36.4572	FBgn0037684	85D12--13	CG8129	CG8129	amino acid catabolism /// amino acid biosynthesis	amino acid binding /// nitrilase activity /// hydro-lyase activity /// threonine ammonia-lyase activity	---	Slow up-regulation
1637986_at	0.00375748	2.67916e-05	89.54	9.01036	63.44	5.64665	17.94	4.92388	FBgn0028948	35D3	CG15253	CG15253	proteolysis	zinc ion binding /// astacin activity /// metalloendopeptidase activity	---	Acute down-regulation
1638016_at	0.0497868	0.00240238	64.64	3.95381	59.58	3.68122	89	6.49792	FBgn0037521	84E1	CG2993	CG2993	---	---	---	Slow up-regulation
1638063_at	0.0373432	0.00133752	193.72	15.0692	228.04	14.8658	306.94	19.7283	FBgn0029875	6B2--3	CG3950	CG3950	regulation of progression through cell cycle /// cell proliferation /// cell cycle	---	---	Slow up-regulation
1638066_at	0.000651631	1.62079e-06	1286.74	129.958	299.52	30.037	242.2	56.2716	FBgn0010403	83D1	Olfactory-specific E	Os-E	transport /// signal transduction /// response to pheromone	receptor binding /// pheromone binding	extracellular region	Acute down-regulation
1638103_at	0.0424899	0.00173626	10.3	3.84357	21.56	1.81565	5.06	0.889157	FBgn0036403	70C15	CG6661	CG6661	amino acid catabolism /// proline metabolism	1-pyrroline-5-carboxylate dehydrogenase activity	mitochondrial matrix	Transient up-regulation
1638238_at	0.0301631	0.000892786	1598.14	143.779	1477.22	45.9847	2700.96	281.973	FBgn0038930	94A2	CG5778	CG5778	---	---	---	Slow up-regulation
1638240_s_at	0.020629	0.000472053	591.72	26.0353	518.86	19.7816	423.12	17.735	FBgn0033760	49B10--11	CG8785	CG8785	amino acid transport	amino acid-polyamine transporter activity	membrane	Slow down-regulation
1638246_at	0.000772624	2.04985e-06	9589.12	319.317	8705.64	162.393	6687.72	110.182	FBgn0035926	66D14	CG5804	CG5804	lipid transport /// cell acyl-CoA homeostasis	carrier activity /// enzyme inhibitor activity /// diazepam binding /// acyl-CoA binding	---	Acute down-regulation
1638280_at	0.0343986	0.00114079	195.46	7.07811	197.6	9.17017	260.26	13.7625	---		---	---	---	---	---	Slow up-regulation
1638305_at	0.0253617	0.000690354	327.34	4.74875	257.78	8.41144	274.4	13.6318	FBgn0036713	74A5	Myoinhibiting peptide precursor	Mip	neuropeptide signaling pathway /// neuropeptide signaling pathway /// neuropeptide signaling pathway	hormone activity /// neuropeptide hormone activity /// hormone activity /// myoinhibitory hormone activity /// hormone activity /// ecdysiostatic hormone activity	---	Acute down-regulation
1638327_a_at	0.0318728	0.000999064	253.48	9.28641	200.72	11.3816	289.2	15.5655	FBgn0030114	8D3	CG17754	CG17754	apoptosis	protein binding	---	Transient down-regulation
1638331_s_at (H,M)	0.0383152	0.00142951	14.38	6.55175	35.82	3.26166	47.24	4.09104	FBgn0039566	98B6	CG4849	CG4849 /// CG31054	nuclear mRNA splicing, via spliceosome /// translational elongation	GTP binding /// translation elongation factor activity	snRNP U5 /// small nuclear ribonucleoprotein complex /// cytosol	Acute up-regulation
1638335_at	0.00153945	5.4757e-06	1283.18	49.5747	1246.86	52.6322	785.68	25.6863	FBgn0038701	92A3	CG18493	CG18493	proteolysis /// protein metabolism	serine-type peptidase activity /// peptidase activity	---	Slow down-regulation
1638440_at (H,M)	0.0342533	0.00113313	19.1	3.50856	12.78	2.26261	35.58	3.95062	FBgn0015608	32D5--E1	Ca[2+]-channel-protein-β -subunit	Ca-β	calcium ion transport	voltage-gated calcium channel activity /// voltage-gated calcium channel activity	voltage-gated calcium channel complex /// plasma membrane /// voltage-gated calcium channel complex /// plasma membrane	Slow up-regulation
1638452_at	0.000105954	1.02858e-07	140.4	5.68445	93.78	7.81667	202.96	4.10507	FBgn0003068	3B1--2	period	per	long-term memory /// copulation /// circadian rhythm /// signal transduction /// male courtship behavior (sensu Insecta), song production /// response to temperature stimulus /// response to light stimulus /// locomotor rhythm /// circadian rhythm /// rhythmic behavior /// negative regulation of transcription from RNA polymerase II promoter /// circadian sleep/wake cycle /// negative regulation o…	protein heterodimerization activity /// protein heterodimerization activity /// signal transducer activity /// transcription corepressor activity /// transcription cofactor activity	nucleus /// cytoplasm /// cytoplasm /// nucleus /// cytoplasm /// nucleus	Slow up-regulation
1638498_s_at	0.00153945	5.4883e-06	3426.2	69.6411	4096.96	99.8809	4331.9	45.7146	FBgn0033188	43D2--3	CG1600	CG1600	---	zinc ion binding /// alcohol dehydrogenase activity, zinc-dependent	---	Acute up-regulation
1638564_at	0.0443466	0.00191855	746.12	5.54729	719.74	20.0228	652.44	14.2657	FBgn0038080	87C6	CG12279	CG12279	sulfate transport /// protein folding	thiosulfate sulfurtransferase activity /// unfolded protein binding	---	Slow down-regulation
1638681_at	0.0373432	0.00133571	1505.24	72.8589	1213.1	18.2606	1514.52	40.6781	FBgn0020521	60D7--8	pio	piopio	---	---	---	Transient down-regulation
1638742_at	0.016683	0.000314618	816.44	90.9224	1009.64	15.6258	1518.98	121.344	FBgn0036110	67F1	CG18348	CG18348	---	---	---	Slow up-regulation
1638797_a_at(H)	0.0245593	0.000642746	1267.04	57.5326	1586.56	26.0802	1404.3	36.7879	FBgn0037308	82F7--8	HIF prolyl hydroxylase	Hph	protein metabolism /// protein localization /// tracheal system development (sensu Insecta) /// response to hypoxia	oxidoreductase activity, acting on paired donors, with incorporation or reduction of molecular oxygen, 2-oxoglutarate as one donor, and incorporation of one atom each of oxygen into both donors /// peptidyl-proline 4-dioxygenase activity	---	Transient up-regulation
1638859_at (H,M)	0.0469816	0.00216577	135.78	7.47445	115.82	6.08674	160.72	7.0163	FBgn0037989	87A7	CG14741	CG14741	lipid transport /// lipid metabolism /// cation transport	ATP binding /// ATPase activity, coupled to transmembrane movement of ions, phosphorylative mechanism	membrane /// integral to membrane	Transient down-regulation
1638874_at	0.0411957	0.00162218	679.58	16.7854	718.48	13.8218	773.68	10.5012	FBgn0025335	60A5	CG4585	CG4585	---	---	---	Slow up-regulation
1638882_at (H)	0.0330175	0.00108015	305.58	10.9189	285.84	2.86507	233.52	14.1176	FBgn0003308	87D9	rosy	ry	electron transport /// purine base metabolism /// oxygen and reactive oxygen species metabolism /// defense response /// eye pigmentation (sensu Endopterygota)	electron transporter activity /// xanthine dehydrogenase activity /// xanthine dehydrogenase activity	peroxisome	Slow down-regulation
1638903_at	0.0132107	0.000202724	190.16	25.8555	185.8	20.5327	358.5	21.4711	FBgn0038082	87C8	CG5724	CG5724	steroid metabolism /// response to toxin /// polysaccharide metabolism /// defense response	glucuronosyltransferase activity	---	Slow up-regulation
1638912_s_at (H,M)	0.0126102	0.00018004	624.5	8.87739	489.94	17.1053	522.22	19.9423	FBgn0001215	98D6	Heterogeneous nuclear ribonucleoprotein at 98DE	Hrb98DE	mRNA processing /// RNA localization	mRNA binding /// mRNA binding	ribonucleoprotein complex /// heterogeneous nuclear ribonucleoprotein complex /// ribonucleoprotein complex /// ribonucleoprotein complex /// ribonucleoprotein complex	Acute down-regulation
1638996_at (M)	0.0301598	0.000887688	93.6	4.58912	118.3	4.84861	126.22	4.52354	FBgn0030299	10B11--14	CG11727	CG11727	regulation of progression through cell cycle /// mitosis /// chromosome segregation /// cell cycle	small GTPase regulator activity	---	Acute up-regulation
1639001_a_at	0.0467245	0.00211563	457	44.9913	524.14	26.3323	715.82	48.1512	FBgn0015577	84D9	α-Esterase-9	αEst9	---	cholinesterase activity /// carboxylesterase activity /// carboxylesterase activity	---	Slow up-regulation
1639011_a_at (H,M)	0.0215855	0.000504678	2425.44	40.2559	2832.88	72.4392	2773	51.4217	FBgn0037329	83A4	CG12162	CG12162	metabolism	transferase activity /// methyltransferase activity	---	Acute up-regulation
1639017_at(M)	0.0132107	0.000203227	294.56	4.81587	356.72	10.2006	359.4	9.38898	---		---	---	---	---	---	Acute up-regulation
1639066_at	0.010738	0.000135323	28.9	3.33272	33.18	0.76642	49.02	2.18206	FBgn0031742	26A1	CG14004	CG14004	---	---	---	Slow up-regulation
1639117_a_at	0.0200172	0.000448095	78.92	11.3321	126.3	6.90507	167.3	14.0688	FBgn0053096	96B21	CG33096	CG33096	---	catalytic activity	---	Acute up-regulation
1639140_at (H,M) #	0.0132107	0.000205114	800.24	8.59236	873.42	15.8719	893.62	7.83335	FBgn0034068	52D14--15	CG8400	CG8400	signal transduction /// intracellular signaling cascade /// induction of apoptosis /// apoptosis	---	---	Acute up-regulation
1639142_s_at	0.023525	0.000584457	102.9	8.49794	120.46	7.13145	159.92	7.09728	---		---	---	---	---	---	Slow up-regulation
1639230_at (H,M)	0.00611157	6.3845e-05	2719.48	83.7963	2798.62	111.61	3490.38	54.69	FBgn0042627	23C5	v(2)k05816	v(2)k05816	fatty acid biosynthesis	zinc ion binding /// hydrolase activity, acting on ester bonds /// cofactor binding /// alcohol dehydrogenase activity, zinc-dependent /// [acyl-carrier protein] S-malonyltransferase activity /// [acyl-carrier protein] S-acetyltransferase activity /// 3-oxoacyl-[acyl-carrier protein] synthase activity	---	Slow up-regulation
1639272_at	0.00407653	3.10244e-05	2243.08	169.65	2256.42	51.8642	1139.64	113.077	FBgn0038702	92A3	CG3739	CG3739	proteolysis	serine-type peptidase activity	---	Slow down-regulation
1639322_at	0.00741037	8.46776e-05	561.5	14.5529	512.16	2.52757	439.34	16.806	FBgn0011554	47F3	ηTrypsin	ηTry	proteolysis	chymotrypsin activity /// trypsin activity /// trypsin activity	extracellular region	Acute down-regulation
1639348_at	0.0424899	0.00173672	68.24	2.2362	85.56	8.8675	136	15.6589	FBgn0033044	42A1	dpr12	dpr12	---	---	---	Slow up-regulation
1639364_at	0.0110748	0.000141883	358.76	10.0378	323.28	14.3996	246.52	13.3784	FBgn0001285	44E2	Jonah 44E	Jon44E	proteolysis	trypsin activity /// chymotrypsin activity /// chymotrypsin activity	---	Slow down-regulation
1639368_at	0.000257812	4.06126e-07	85.72	6.42887	72.1	9.11301	207.3	11.6829	FBgn0034612	57D7--8	CG10505	CG10505	response to toxin /// extracellular transport /// defense response	nucleotide binding /// ATP binding /// transporter activity /// ATPase activity, coupled to transmembrane movement of substances	integral to membrane /// ATP-binding cassette (ABC) transporter complex	Slow up-regulation
1639508_a_at	0.041741	0.00166271	195.22	17.6455	242.44	13.1433	284.52	6.29559	FBgn0031897	27E4--5	CG13784	CG13784	---	---	---	Acute up-regulation
1639537_at (H,M) #	0.0248015	0.000663	88.32	9.64839	88.06	2.70085	136.12	7.74954	FBgn0028863	35D3	CG4587	CG4587	muscle contraction /// cation transport	voltage-gated calcium channel activity	membrane	Slow up-regulation
1639566_s_at	0.0207307	0.000478342	803.06	21.0568	810.76	15.3252	688.56	15.1961	FBgn0023407	34C3--4	B4	B4	circadian rhythm /// imaginal disc development	---	---	Slow down-regulation
1639571_s_at (H,M)	0.0430845	0.00181463	82.82	7.3502	176.94	17.751	169	19.0274	FBgn0013276	87A3	Heat-shock-protein-70Ab	Hsp70Ab /// Hsp70Aa /// Hsp70Bb /// Hsp70Bc /// Hsp70Bbb /// Hsp70Ba	response to heat /// protein folding /// protein complex assembly /// defense response /// response to heat	ATP binding	---	Acute up-regulation
1639621_at	0.0155088	0.00028151	419.34	11.536	424.46	17.6148	513.22	6.00178	FBgn0034312	55B11--12	CG10916	CG10916	---	---	---	Slow up-regulation
1639622_at	0.0152669	0.000264387	174.92	5.62418	186.1	8.04593	233.1	8.08295	FBgn0045038	28D2	Proctolin	Proct	ciliary or flagellar motility	structural molecule activity /// motor activity /// neuropeptide hormone activity	flagellum (sensu Bacteria)	Slow up-regulation
1639640_at	0.00760964	8.83275e-05	443.22	13.111	518.88	10.9893	583.94	19.2529	FBgn0052485	63A5	CG32485	CG32485	---	---	---	Slow up-regulation
1639641_at	0.0375966	0.00136844	3017.8	160.674	3376.98	106.804	2513.44	98.9636	FBgn0035781	65F11	CG8560	CG8560	proteolysis	carboxypeptidase A activity /// carboxypeptidase activity	---	Slow down-regulation
1639642_a_at	0.0478136	0.00226129	295.84	6.65617	319.44	14.9579	231.16	18.0374	FBgn0029769	5A1	CG3239	CG3239	proteolysis	zinc ion binding /// neprilysin activity /// endothelin-converting enzyme activity	membrane	Slow down-regulation
1639694_s_at	0.0152669	0.000266022	2052.48	276.993	2868.56	241.743	4237	268.014	FBgn0033926	50F6	CG12505	CG12505	---	---	---	Slow up-regulation
1639771_at (M)	0.00258105	1.28396e-05	425.66	14.1619	418.2	8.24421	530.04	9.20155	FBgn0040236	8D4--5	c11.1	c11.1	---	---	---	Slow up-regulation
1639866_at	0.0478136	0.00224768	46.36	1.96586	35.62	2.70803	51.9	2.86932	--		--	---	---	---	---	Transient down-regulation
1639903_at (H)	0.0155088	0.000285454	156.66	6.44691	183.82	7.29029	135.46	2.58952	FBgn0011834	19E5	Serine protease 6	Ser6	proteolysis	trypsin activity /// chymotrypsin activity /// serine-type endopeptidase activity /// serine-type endopeptidase activity /// serine-type peptidase activity	---	Transient up-regulation
1639934_at	2.19669e-05	6.61505e-09	884.22	23.7653	836.02	16.8139	1396	36.5136	FBgn0051272	86C5	CG31272	CG31272	lipid metabolism /// neurotransmitter secretion /// transport	lipase activity /// transporter activity	integral to membrane /// synaptic vesicle membrane	Slow up-regulation
1639956_at	0.0421957	0.00170723	89.6	2.47245	79.9	3.4418	103.36	4.33066	FBgn0033756	49B9--10	CG17760	CG17760	protein amino acid ADP-ribosylation /// sensory perception of taste /// mesoderm development /// hemopoiesis /// G-protein coupled receptor protein signaling pathway	signal transducer activity /// GTP binding /// GTPase activity	heterotrimeric G-protein complex	Slow up-regulation
1640017_at	0.0246024	0.000648982	14.58	6.07235	29.08	5.39642	57.86	5.93014	FBgn0052393	65C3	dikar	dikar	olfactory learning /// learning and/or memory	---	---	Slow up-regulation
1640059_at	0.0440505	0.00186912	378.76	8.92853	310.16	14.3297	381.62	12.5498	FBgn0038679	91F2	CG6040	CG6040	---	---	---	Transient down-regulation
1640060_at (H)	0.0464725	0.00209218	80.08	8.40389	116.7	6.20169	138.44	11.5357	FBgn0053096	96B21	CG33096	CG33096	---	catalytic activity	---	Acute up-regulation
1640065_at	0.0245593	0.00063648	978.18	50.197	1088.56	57.2539	1337.62	35.1715	FBgn0063493	55C7	Glutathione S transferase E7	GstE7	response to toxin /// oxygen and reactive oxygen species metabolism /// defense response	glutathione transferase activity	---	Slow up-regulation
1640075_a_at	0.016955	0.00033597	1638.04	46.3198	1903.24	40.4269	1396.7	87.8243	FBgn0036007	67B10	path	pathetic	regulation of growth /// amino acid transport	amino acid transporter activity /// amino acid-polyamine transporter activity	membrane	Transient up-regulation
1640085_at	0.0152669	0.000266841	21.84	6.61412	59.98	6.16915	73	6.19451	FBgn0039759	99E3	CG9733	CG9733	defense response /// proteolysis	chymotrypsin activity /// monophenol monooxygenase activator activity /// serine-type endopeptidase activity /// trypsin activity	---	Acute up-regulation
1640247_at (H,M)	0.0071342	7.8077e-05	1921.44	130.144	2739.52	57.8868	2803.2	105.927	FBgn0036666	73D1	tumor suppressor protein 101	TSG101	ubiquitin cycle /// protein transport /// protein modification /// regulation of JAK-STAT cascade /// negative regulation of growth	ubiquitin conjugating enzyme activity /// ubiquitin-protein ligase activity /// ligase activity	---	Acute up-regulation
1640307_at	0.036573	0.0012887	19.7	6.7852	14.62	4.45325	51.9	5.89373	FBgn0050475	51D5	CG30475	CG30475	---	---	---	Slow up-regulation
1640324_at	0.00278908	1.47963e-05	2649.94	83.3653	2795.42	62.6982	3355.28	44.7518	FBgn0000083	93B9--10	Annexin IX	AnnIX	negative regulation of coagulation /// lipid metabolism	phospholipid binding /// calcium ion binding /// actin binding /// calcium-dependent phospholipid binding /// calcium ion binding	---	Slow up-regulation
1640332_at	0.0261612	0.000732442	382.54	14.4764	319.54	3.69264	425.18	19.5634	FBgn0039008	94C1--2	CG6972	CG6972	---	---	---	Transient down-regulation
1640355_at	0.00509319	4.57556e-05	440.84	26.9171	553.28	34.8424	267.8	21.7523	FBgn0038484	89F1	CG5246	CG5246	proteolysis	trypsin activity /// chymotrypsin activity /// serine-type endopeptidase activity /// serine-type endopeptidase activity	---	Transient up-regulation
1640431_at (H,M) #	0.00543775	5.0945e-05	101.98	4.88205	103.44	3.77592	141.32	4.60602	FBgn0011774	86E4	Inverted repeat-binding protein	Irbp	telomere maintenance /// double-strand break repair via nonhomologous end-joining /// DNA replication /// DNA recombination	ATP-dependent DNA helicase activity /// DNA-dependent protein kinase activity /// DNA binding /// DNA-dependent protein kinase activity /// DNA-dependent protein kinase activity /// DNA binding /// DNA binding	nucleus	Slow up-regulation
1640441_at (H,M)	0.0319901	0.0010156	654.54	6.68503	565.52	8.63628	624.62	18.8955	FBgn0013591	76D3--4	Mi-2	Mi-2	protein ubiquitination /// regulation of transcription from RNA polymerase II promoter /// chromatin assembly or disassembly /// nucleosome mobilization	zinc ion binding /// ubiquitin-protein ligase activity /// ATP binding /// DNA helicase activity /// chromatin binding /// DNA binding /// ATPase activity /// helicase activity /// ATP-dependent DNA helicase activity /// transcriptional repressor activity /// ATPase activity	ubiquitin ligase complex /// chromatin /// nucleus /// polytene chromosome /// NuRD complex /// NuRD complex /// nucleus	Transient down-regulation
1640446_s_at	0.0111857	0.000149704	6917.7	550.074	10888.9	144.97	10245.8	597.163	FBgn0034968	60B7	Ribosomal protein L12	RpL12	---	---	---	Acute up-regulation
1640469_at	0.0126102	0.000182481	120.94	5.30477	86.08	6.08304	82.2	2.4501	FBgn0032299	32A5	CG17127	CG17127	---	---	---	Acute down-regulation
1640473_at	0.0375346	0.0013506	606.48	8.97125	547.08	14.5287	671.64	25.982	FBgn0031162	19F1	CG1819	CG1819	transport	nucleotide binding /// ATP binding /// transporter activity /// ATPase activity, coupled to transmembrane movement of substances	ATP-binding cassette (ABC) transporter complex	Transient down-regulation
1640474_at	0.0405632	0.00156383	24.28	3.74291	5.26	1.54097	14.46	2.64416	--		CG17443	CG17443	---	---	---	Acute down-regulation
1640489_at	0.00215968	9.31099e-06	3024.74	73.0963	3543.98	42.0264	3902.36	96.9902	FBgn0038347	88F7	CG18522	CG18522	electron transport /// purine base metabolism /// oxygen and reactive oxygen species metabolism /// nucleobase, nucleoside, nucleotide and nucleic acid metabolism /// defense response	electron transporter activity /// oxidoreductase activity	---	Slow up-regulation
1640513_a_at	0.0152669	0.000262342	72.16	2.90286	52.48	3.73783	50.46	1.39305	FBgn0052150	72A2	CG32150	CG32150	---	---	---	Acute down-regulation
1640547_at (H,M)	0.0469629	0.00215063	329.94	17.8748	301.78	14.2487	235.98	11.3742	FBgn0004456	11E3--8	multiple edematous wings	mew	axon guidance /// tracheal outgrowth (sensu Insecta) /// apposition of dorsal and ventral wing surfaces /// tracheal epithelial cell migration (sensu Insecta) /// tracheal system development (sensu Insecta) /// salivary gland development /// heterophilic cell adhesion /// cell-matrix adhesion /// wing morphogenesis /// midgut development /// ectodermal gut morphogenesis /// cell-cell adhesion ///…	receptor activity /// cell adhesion molecule binding /// receptor activity /// cell adhesion molecule binding	integrin complex /// integrin complex	Slow down-regulation
1640585_at	0.0421957	0.00170378	36.52	6.54067	28.04	5.93073	65.5	4.89152	FBgn0032073	29F4	CG9487	CG9487	---	---	---	Slow up-regulation
1640594_at (H,M) #	0.00614021	6.56535e-05	1628.8	67.2586	1729.52	114.534	2464.46	92.2473	FBgn0029823	5C7	CG3011	CG3011	glycine metabolism /// nucleobase, nucleoside, nucleotide and nucleic acid metabolism /// L-serine biosynthesis	glycine hydroxymethyltransferase activity	mitochondrion	Slow up-regulation
1640620_at	0.0412813	0.00163062	31.86	7.37364	38.32	5.07242	76.58	8.51231	FBgn0032351	32D5	CG33305	CG33305	---	---	---	Slow up-regulation
1640629_s_at (H,M) #	0.0246024	0.000649468	680.08	42.2314	1020.88	86.6869	1248.04	87.979	FBgn0027580	46B4	CG1516	CG1516	gluconeogenesis /// fatty acid biosynthesis /// pyruvate metabolism	biotin binding /// ATP binding /// pyruvate carboxylase activity	mitochondrial matrix	Acute up-regulation
1640674_at	0.0419453	0.00167971	57.18	6.5461	29.72	1.78561	55.14	3.94241	FBgn0031634	25A8	CG15627	CG15627	potassium ion transport /// nerve-nerve synaptic transmission /// cation transport	potassium channel activity /// ionotropic glutamate receptor activity /// glutamate receptor activity /// glutamate-gated ion channel activity	membrane	Transient down-regulation
1640734_a_at(H)	0.0217618	0.000512409	384.12	8.89097	386.44	6.14594	474.48	20.1631	FBgn0038721	92A11	CG16718	CG16718	---	---	---	Slow up-regulation
1640755_at	0.00038003	6.93177e-07	1258.64	57.8092	1165.98	31.5079	2216.14	114.965	FBgn0013772	51D1	Cytochrome P450-6a8	Cyp6a8	electron transport /// steroid metabolism /// lauric acid metabolism /// insecticide metabolism	monooxygenase activity /// oxidoreductase activity /// fatty acid (omega-1)-hydroxylase activity /// electron transporter activity /// electron transporter activity	membrane /// microsome	Slow up-regulation
1640775_a_at (H,M)	0.00611157	6.15816e-05	375.86	52.7777	568.56	69.4482	1324.16	153.439	FBgn0010222	85C3	NAD-dependent methylenetetrahydrofolate dehydrogenase	Nmdmc	folic acid and derivative biosynthesis /// amino acid biosynthesis /// carbohydrate metabolism /// 10-formyltetrahydrofolate metabolism	methylenetetrahydrofolate dehydrogenase (NAD+) activity /// methenyltetrahydrofolate cyclohydrolase activity /// magnesium ion binding /// methylenetetrahydrofolate dehydrogenase (NADP+) activity /// methylenetetrahydrofolate dehydrogenase (NADP+) activity /// methenyltetrahydrofolate cyclohydrolase activity	mitochondrion /// mitochondrion	Slow up-regulation
1640799_at	0.0110748	0.00014232	595.58	26.9076	580.58	23.8085	417.88	12.1397	FBgn0000504	84E5--6	doublesex	dsx	regulation of transcription /// nuclear mRNA splicing, via spliceosome /// male sex differentiation /// sex determination /// behavior /// somatic sex determination /// regulation of imaginal disc growth /// positive regulation of transcription from RNA polymerase II promoter /// negative regulation of transcription from RNA polymerase II promoter /// negative regulation of pigmentation /// genit…	transcription regulator activity /// mRNA binding /// DNA binding /// RNA polymerase II transcription factor activity /// transcription factor activity /// zinc ion binding /// specific RNA polymerase II transcription factor activity /// DNA binding /// specific RNA polymerase II transcription factor activity	nucleus	Slow down-regulation
1640833_at	0.0424899	0.00173856	413.98	20.4168	307.58	18.1109	330.14	9.45545	FBgn0003193	11E1	radish	rad	phospholipid metabolism /// lipid catabolism /// anesthesia-resistant memory /// regulation of heart contraction rate /// olfactory learning /// anesthesia-resistant memory	calcium ion binding /// phospholipase A2 activity	extracellular region	Acute down-regulation
1640845_at	0.0383152	0.00142763	297.84	4.08566	313	5.07425	265.36	10.3511	FBgn0037046	78A5	CG10581	CG10581	---	---	---	Slow down-regulation
1640854_at	0.0478136	0.00224866	1032.46	21.864	933.1	36.0756	860.34	18.3845	FBgn0051248	84C4	CG31248	CG31248	---	---	---	Slow down-regulation
1640884_at	0.00457237	3.86342e-05	1833.7	92.8897	2188.3	120.356	2891.92	97.798	FBgn0029766	4F10	CG15784	CG15784	---	---	---	Slow up-regulation
1640912_s_at	0.0178031	0.00038481	379.76	12.145	341.7	11.1628	478.18	25.3731	FBgn0033033	41F6--8	scarface	scarface	---	serine-type endopeptidase activity	---	Slow up-regulation
1640918_at	0.00118053	3.52357e-06	1207.1	15.3069	1097.82	12.2735	976.2	23.5314	FBgn0002997	70F1--4	omega	ome	proteolysis /// cell surface receptor linked signal transduction	calcium ion binding /// dipeptidyl-peptidase IV activity	membrane	Acute down-regulation
1640923_at (H)	0.00175054	6.8214e-06	243.2	22.4979	62.5	8.15457	93.14	13.195	FBgn0034076	52E5	CG8424	CG8424	signal transduction /// cell-cell signaling	carboxylesterase activity	---	Acute down-regulation
1641071_at	0.0351306	0.00118428	4674.46	201.936	4037.56	24.4268	3815.12	81.086	FBgn0040502	42A13	CG8343	CG8343	---	mannose binding	---	Acute down-regulation
1641137_at	0.0316322	0.000971821	162.38	16.6761	219.36	11.3662	258.28	11.2665	FBgn0000492	99B3	Drop	Dr	regulation of transcription from RNA polymerase II promoter /// nervous system development /// muscle development /// pattern specification /// central nervous system development /// ectoderm development /// brain development /// ventral cord development /// neuroblast fate determination /// dorsal/ventral pattern formation /// regulation of transcription /// muscle development /// ventral cord d…	transcription factor activity /// DNA binding /// transcription factor activity /// DNA binding	nucleus /// nucleus	Acute up-regulation
1641152_at (H,M)	0.0202178	0.000456842	583.54	12.5161	477.78	14.9659	502.04	14.4522	FBgn0031170	19F3	CG1718	CG1718	transport	nucleotide binding /// ATP binding /// transporter activity /// ATPase activity, coupled to transmembrane movement of substances	ATP-binding cassette (ABC) transporter complex	Acute down-regulation
1641200_at	0.00278908	1.48234e-05	1982.16	252.841	462.28	41.2196	436.9	84.531	FBgn0011281	83D1	Pheromone-binding protein-related protein 3	Pbprp3	transport /// signal transduction /// sensory perception /// response to pheromone	receptor binding /// phenylalkylamine binding /// pheromone binding /// pheromone binding	extracellular region	Acute down-regulation
1641270_at (H,M)	0.0362709	0.00126904	266.28	12.8964	277.48	11.2424	347.52	13.5132	FBgn0036381	70C4--5	CG8745	CG8745	amino acid metabolism	pyridoxal phosphate binding /// ornithine-oxo-acid transaminase activity	---	Slow up-regulation
1641300_s_at	0.00470248	4.1677e-05	1342.52	24.2363	1320.06	15.0233	1513.98	21.7734	FBgn0026238	41D3	gustavus	gus	---	---	---	Slow up-regulation
1641301_at	0.0375966	0.00138313	61.76	4.00832	88.78	9.03877	151.38	20.777	FBgn0037631	85B1	CG11776	CG11776	---	---	---	Slow up-regulation
1641304_s_at	0.0233271	0.000573989	582.88	13.5911	635.52	25.3131	498.48	11.9335	FBgn0037623	85A9--10	CG9801	CG9801	---	---	---	Slow down-regulation
1641320_s_at (H,M)	0.0351306	0.00118933	4080.42	99.9602	4221.36	257.771	3030.08	160.615	FBgn0029896	6C9--10	CG3168	CG3168	DNA topological change /// DNA metabolism /// transport /// transmission of nerve impulse /// synaptic transmission /// neurotransmitter secretion /// carbohydrate transport /// carbohydrate metabolism	DNA topoisomerase (ATP-hydrolyzing) activity /// DNA binding /// ATP binding /// transporter activity /// carbohydrate transporter activity	membrane /// integral to membrane	Slow down-regulation
1641349_at (H,M) #	0.0401604	0.00153831	174.96	12.7022	146.74	4.62456	223.98	14.5021	FBgn0003217	8B8--C3	retinal degeneration A	rdgA	protein kinase C activation /// intracellular signaling cascade /// visual perception /// photoreceptor maintenance /// photoreceptor maintenance /// phosphatidic acid biosynthesis /// lipid phosphorylation /// phototransduction /// phosphoinositide biosynthesis /// actin filament organization /// phosphorylation /// rhodopsin mediated signaling /// deactivation of rhodopsin mediated signaling	diacylglycerol binding /// diacylglycerol binding /// diacylglycerol kinase activity /// diacylglycerol kinase activity /// diacylglycerol kinase activity	membrane	Slow up-regulation
1641368_at (H,M)	0.0227715	0.000553175	482.56	13.9346	504.44	15.1468	574.1	5.93439	FBgn0032960	40A1--2	General receptor for phosphoinositides 1	Grp1	intracellular protein transport /// exocytosis	ARF guanyl-nucleotide exchange factor activity	---	Slow up-regulation
1641370_s_at (H,M)	0.0391021	0.00148051	1306.16	38.2675	1509.44	38.5312	1589.72	49.9471	FBgn0025628	2C9--10	CG4199	CG4199	oxygen and reactive oxygen species metabolism /// ferredoxin metabolism /// electron transport /// defense response	disulfide oxidoreductase activity /// oxidoreductase activity	---	Acute up-regulation
1641398_s_at	0.0369678	0.00130568	77.62	7.40833	63.54	4.40915	113.32	9.39561	FBgn0034657	57F10--11	LBR	Lamin B receptor	---	receptor activity /// lamin binding	nuclear inner membrane /// nuclear inner membrane	Slow up-regulation
1641444_a_at (H,M)	0.0375966	0.00139335	95.1	12.1474	161.32	9.53212	178.78	15.8324	FBgn0040285	13C3	Scamp	Scamp	intracellular protein transport /// endocytosis /// synaptic vesicle exocytosis	binding /// carrier activity	integral to membrane /// synaptic vesicle	Acute up-regulation
1641476_a_at	0.0155088	0.0002837	1822.54	42.2467	2030.84	49.5155	2266.06	65.1876	FBgn0025879	86A1	Tissue inhibitor of metalloproteases	Timp	proteolysis	metalloendopeptidase inhibitor activity /// metalloendopeptidase inhibitor activity /// metalloendopeptidase inhibitor activity	extracellular matrix (sensu Metazoa) /// extracellular region	Slow up-regulation
1641488_at (H,M)	0.0464725	0.00208144	458.32	18.6578	495.42	8.24496	556.12	16.1726	FBgn0035632	64E7	CG10575	CG10575	---	---	---	Slow up-regulation
1641494_at (H,M) #	0.0375966	0.00138147	1892	36.7377	2122.52	36.2453	2002.04	25.8066	FBgn0034066	52D14	CG8397	CG8397	---	actin binding	---	Acute up-regulation
1641526_a_at	0.0472569	0.00220194	83.02	3.71731	92.54	9.1279	122.5	4.75468	FBgn0051302	88F3--4	CG31302	CG31302	ciliary or flagellar motility /// transmission of nerve impulse /// synaptic transmission /// intracellular signaling cascade /// signal transduction	motor activity	flagellum (sensu Bacteria)	Slow up-regulation
1641544_at	0.00533654	4.91119e-05	194.94	10.4212	267.12	2.56562	299.46	14.9543	FBgn0050364	44C4	CG30364	CG30364	---	---	---	Acute up-regulation
1641564_a_at	0.0407308	0.00158717	685	51.1994	822.74	29.7271	932.24	21.8042	FBgn0004903	97D3	Ribonuclear protein at 97D	Rb97D	mRNA processing /// RNA localization /// spermatogenesis /// spermatid development	mRNA binding /// mRNA binding	---	Acute up-regulation
1641616_at (H,M) #	0.0326646	0.00105349	4298.16	87.4885	4527.26	61.392	4070.08	28.5398	FBgn0010590	52D13--14	lethal (2) 05070	l(2)05070	ubiquitin-dependent protein catabolism /// proteolysis	endopeptidase activity	proteasome core complex (sensu Eukaryota)	Transient up-regulation
1641623_at	0.00741037	8.3992e-05	996.62	12.4363	986.92	40.6623	761.12	23.2722	FBgn0034199	54A1	CG15917	CG15917	---	---	---	Slow down-regulation
1641678_at	0.00723933	8.04279e-05	269.34	16.0905	274.96	13.9193	386.66	11.023	FBgn0038501	90A4	CG5319	CG5319	transcription from RNA polymerase II promoter /// nucleobase, nucleoside, nucleotide and nucleic acid metabolism	protein binding /// transcription regulator activity	---	Slow up-regulation
1641698_at	0.00278908	1.50892e-05	324.66	17.9454	335.96	21.3343	502.88	12.3104	FBgn0046999	53D15	CG6429	CG6429	defense response to bacteria /// defense response	---	---	Slow up-regulation
