# Supplementary material for: Transcriptional response to alcohol exposure in Drosophila melanogaster
Source: Genome Biol. 2006 Oct 20;7(10):R95. doi: 10.1186/gb-2006-7-10-r95 (PMC1794562; doi:10.1186/gb-2006-7-10-r95)
Supplement: Additional data file 3 — Biological process gene ontology categories of the genes listed in Additional data file 2. [file gb-2006-7-10-r95-S3.xls]

## Sheet: Acute downregulation
Additional data file 2. Biological processes, Gene ontology categories of genes in Additional data file 1.
Under-represented
Over-represented
1st order						2nd order						3rd order
Name	Expected	Observed	Out of	Chi Square	P	Name	Expected	Observed	Out of	Chi Square	P	Name	Expected	Observed	Out of	Chi Square	P
Cellular Process	46.5077	43	7353	0.264561	0.607	Cell communication	11.9606	11	1891	0.0771455	0.7812	signal transduction	9.26613	10	1465	0.0581227	0.80949
												cell-cell signaling	3.542	2	560	0.671305	0.4126
						Cellular Physiological Process	43.1302	39	6819	0.395508	0.52942	cellular metabolism	32.3524	27	5115	0.885497	0.3467
												regulation of cellular physiological process	9.41793	2	1489	5.84265	0.01564
												cell homeostasis	0.51865	2	82	4.23098	0.03969
												detection of stimulus	0.347875	1	55	1.22247	0.26888
												transport	12.3464	20	1952	4.74451	0.02939
												extracellular matrix organization and biogenesis	0.253	1	40	2.20557	0.13751
												cell organization and biogenesis	10.1453	1	1604	8.24387	0.00409
						Regulation of Cellular Process	10.0188	2	1584	6.41805	0.0113	regulation of cellular physiological process	9.41793	2	1489	5.84265	0.01564
												positive regulation of cellular process	1.53065	1	242	0.183967	0.66799
Physiological Process	47.2288	47	7467	0.00110818	0.97344	Metabolism	34.9519	33	5526	0.10901	0.74127	catabolism	2.2264	5	352	3.45529	0.06305
												cellular metabolism	32.3524	27	5115	0.885497	0.3467
												biosynthesis	6.23645	1	986	4.3968	0.03601
												nitrogen compound metabolism	2.58692	1	409	0.973484	0.32381
												primary metabolism	31.5617	26	4990	0.980081	0.32218
												macromolecule metabolism	21.5936	0.00585823	3414	0.1176	0.73165
												regulation of metabolism	7.55205	0.00167504	1194	4.08171	0.04335
						Regulation of Physiological Process	9.7152	3	1536	4.64158	0.03121	positive regulation of physiological process	1.40415	1	222	0.116325	0.73306
												regulation of cellular physiological process	9.41793	2	1489	5.84265	0.01564
												regulation of organismal physiological process	0.1518	1	24	4.73942	0.02948
												regulation of metabolism	7.55205	2	1194	4.08171	0.04335
						Cellular Physiological Process	43.1302	39	6819	0.395508	0.52942	cellular metabolism	32.3524	27	5115	0.885497	0.3467
												regulation of cellular physiological process	9.41793	2	1489	5.84265	0.01564
												cell homeostasis	0.51865	2	82	4.23098	0.03969
												cell organization and biogenesis	10.1453	1	1604	8.24387	0.00409
												transport	12.3464	20	1952	4.74451	0.02939
												extracellular matrix organization and biogenesis	0.253	1	40	2.20557	0.13751
												detection of stimulus	0.347875	1	55	1.22247	0.26888
						Localization	14.7752	21	2336	2.62251	0.10536	protein localization	3.90252	1	617	2.15877	0.14176
												cellular localization	4.3769	1	692	2.60537	0.1065
												establishment of localization	14.2882	20	2259	2.28335	0.13077
												RNA localization	0.7084	1	112	0.120032	0.729
						Organismal Physiological Process	6.69817	11	1059	2.7628	0.09648	neurophysiological process	4.72478	0.0120482	747	3.86845	0.0492
												circulation	0.056925	1	9	15.6239	8e-05
												regulation of organismal physiological process	0.1518	1	24	4.73942	0.02948
												immune response	0.790625	1	125	0.0554471	0.81384
						Homeostasis	0.5819	2	92	3.45593	0.06303	cell homeostasis	0.51865	2	82	4.23098	0.03969
						Extracellular Structure Organization and Biogenesis	0.360525	1	57	1.13426	0.28687	extracellular matrix organization and biogenesis	0.253	1	40	2.20557	0.13751
Regulation of Biological Process	10.86	3	1717	5.68875	0.01707	Positive Regulation of Biological Process	1.6951	1	268	0.285036	0.59342	positive regulation of cellular process	1.53065	1	242	0.183967	0.66799
												positive regulation of physiological process	1.40415	1	222	0.116325	0.73306
						Regulation of Cellular Process	10.0188	2	1584	6.41805	0.0113	positive regulation of cellular process	1.53065	1	242	0.183967	0.66799
												regulation of cellular physiological process	9.41793	2	1489	5.84265	0.01564
						Regulation of Physiological Process	9.7152	3	1536	4.64158	0.03121	positive regulation of physiological process	1.40415	1	222	0.116325	0.73306
												regulation of metabolism	7.55205	2	1194	4.08171	0.04335
												regulation of cellular physiological process	9.41793	2	1489	5.84265	0.01564
												regulation of organismal physiological process	0.1518	1	24	4.73942	0.02948
Development	11.676	2	1846	8.01853	0.00463	System development	4.91453	1	777	3.118	0.07743	nervous system development	5.28516	1	636	2.042	0.15301
						Morphogenesis	5.35727	1	847	3.54394	0.05976	organ morphogenesis	4.01373	1	483	4.6967e-05	0.99453
						Organ development	4.9841	1	788	3.18474	0.07433	organ morphogenesis	4.01373	1	483	4.6967e-05	0.99453
						Embryonic development	2.68812	1	425	1.06013	0.30319	embryonic pattern specification	0.22437	1	27	2.68129	0.10153
						Segmentation	0.92345	1	146	0.00634566	0.93651	segment specification	0.221375	1	35	2.7386	0.09795
						Pattern specification	2.00502	1	317	0.503772	0.47785	embryonic pattern specification	0.22437	1	27	2.68129	0.10153
Behavior	3.55465	5	562	0.587691	0.44331	Larval Behavior	0.145475	1	23	5.01951	0.02506	larval locomotory behavior	0.08855	1	14	9.3816	0.00219
						Learning and/or Memory	0.524975	2	83	4.14439	0.04177	learning	0.360525	2	57	7.45546	0.00632
												memory	0.234025	2	37	13.3262	0.00026
						Chemosensory Behavior	0.44275	5	70	46.908	7.44046e-12	olfacory behavior	0.436425	5	69	47.72	4.91587e-12
						Locomotory Behavior	2.66915	1	422	1.0438	0.30694	larval locomotory behavior	0.08855	1	14	9.3816	0.00219
Response to Stimulus	7.22947	14	1143	6.34071	0.0118	Sensory Perception	1.8216	8	288	20.9555	4.70111e-06	sensory perception of chemical stimulus	1.17013	6	185	19.9361	1e-05
						Response to Abiotic Stimulus	2.40983	10	381	23.9066	1.01135e-06	response to chemical stimulus	1.6192	10	256	43.3781	4.51232e-11
						Response to Stress	2.27067	1	359	0.711073	0.39909	response to oxidative stress	0.120175	1	19	6.44137	0.01115
						Detection of Stimulus	0.347875	1	55	1.22247	0.26888	detection of external stimulus	0.322575	1	51	1.42263	0.23297
												detection of biotic stimulus	0.031625	1	5	29.6522	5.16892e-08
						Response to External Stimulus	1.53697	1	243	0.187604	0.66492	response to external stimulus	1.53697	1	243	0.187604	0.66492
												detection of external stimulus	0.322575	1	51	1.42263	0.23297
						Response to Biotic Stimulus	3.48508	4	551	0.0760809	0.78268	defense response	3.40917	4	539	0.102393	0.74898
												detection of biotic stimulus	0.031625	1	5	29.6522	5.16892e-08
												response to external biotic stimulus	0.8855	1	140	0.0148055	0.90315

## Sheet: Slow downregulation
Additional data file 2. Biological processes, Gene ontology categories of genes in Additional data file 1.
Under-represented
Over-represented
1st order						2nd order						3rd order
Name	Expected	Observed	Out of	Chi Square	P	Name	Expected	Observed	Out of	Chi Square	P	Name	Expected	Observed	Out of	Chi Square	P
Pigmentation	0.34902	2	42	7.80968	0.0052	Pigmentation during development	0.34902	2	42	7.80968	0.0052	sex-specific pigmentation	0.04986	1	6	18.106	2e-05
												regulation of developmental pigmentation	0.05817	1	7	15.2492	9e-05
												eye-pigmentation	0.19113	1	23	3.42317	0.06429
Cellular Process	61.1034	58	7353	0.157623	0.69135	Cell communication	15.7142	10	1891	2.07788	0.14945	signal transduction	12.1741	6	1465	3.13124	0.07681
												cell adhesion	3.12456	2	376	0.40474	0.52465
												cell-cell signaling	4.6536	3	560	0.587587	0.44335
												response to external stimulus	2.01933	2	243	0.000185036	0.98915
						Cell differentiation	5.4015	3	650	2.14204	0.14331	spermatid differentiation	0.39057	1	47	0.95093	0.32948
												neuron differentiation	1.63707	1	197	0.247917	0.61855
												cell development	3.61485	2	435	0.721397	0.39569
						Cellular physiological process	56.6659	57	6819	0.00196996	0.9646	cellular metabolism	42.5056	5	5115	0.992258	0.31919
												regulation of cellular physiological process	12.3736	6	1489	3.28301	0.07
												cell death	2.5761	2	310	0.128835	0.71964
												cell motility	2.91681	1	351	1.25965	0.26172
												transport	16.2211	17	1952	0.037399	0.84665
												cell cycle	4.22148	2	508	1.16901	0.2796
												cell organization and biogenesis	13.3292	10	1604	0.831543	0.36183
						Regulation of cellular process	13.163	6	1584	3.89797	0.04834	negative regulation of cellular process	2.5761	3	310	0.0697532	0.7917
												regulation of cellular physiological process	12.3736	6	1489	3.28301	0.07
												positive regulation of cellular process	2.01102	2	242	6.03875e-05	0.9938
Physiological Process	62.0508	63	7467	0.014521	0.90408	Metabolism	45.9211	57	5526	2.67291	0.10207	secondary metabolism	0.56508	2	68	3.64372	0.05628
												catabolism	2.92512	3	352	0.00191685	0.96508
												cellular metabolism	42.5056	49	5115	0.992258	0.31919
												biosynthesis	8.19366	5	986	1.2448	0.26455
												nitrogen compound metabolism	3.39879	3	409	0.0467912	0.82874
												primary metabolism	41.4669	52	4990	2.67554	0.1019
												macromolecule metabolism	28.3703	39	3414	3.98267	0.04597
												regulation of metabolism	9.92214	4	1194	3.5347	0.0601
						Regulation of Physiological Process	12.7642	6	1536	3.58456	0.05832	positive regulation of physiological process	1.84482	2	222	0.0130532	0.90904
												regulation of cellular physiological process	12.3736	6	1489	3.28301	0.07
												negative regulation of physiological process	2.19384	3	264	0.296236	0.58625
												regulation of metabolism	9.92214	4	1194	3.5347	0.0601
						Death	2.9916	3	360	2.3586e-05	0.99613	aging	0.4155	1	50	0.822239	0.36453
												cell death	2.5761	2	310	0.128835	0.71964
						Cellular Physiological Process	56.6659	57	6819	0.00196996	0.9646	cellular metabolism	42.5056	49	5115	0.992258	0.31919
												regulation of cellular physiological process	12.3736	6	1489	3.28301	0.07
												cell death	2.5761	2	310	0.128835	0.71964
												cell motility	2.91681	1	351	1.25965	0.26172
												transport	16.2211	17	1952	0.037399	0.84665
												cell organization and biogenesis	13.3292	10	1604	0.831543	0.36183
												response to extracellular stimulus	2.01933	1	243	0.000185036	0.98915
												cell cycle	4.22148	2	508	1.16901	0.2796
						Localization	19.4122	18	2336	0.102729	0.74858	localization of cell	2.91681	1	351	1.25965	0.26172
												protein localization	5.12727	2	617	1.90741	0.16725
												cellular localization	5.75052	2	692	2.44611	0.11782
												establishment of localization	18.7723	18	2259	0.0317719	0.85853
												RNA localization	0.93072	1	112	0.005157	0.94275
						Rhythmic process	0.42381	1	51	0.783358	0.37612	circadian rhythm	0.4155	1	50	0.822239	0.36453
						Organismal Physiological Process	8.80029	5	1059	1.64111	0.20017	neurophysiological process	6.20757	3	747	1.65741	0.19795
												determination of adult life span	0.4155	1	50	0.822239	0.36453
												immune response	1.03875	1	125	0.00144555	0.96967
Regulation of Biological Process	14.2683	7	1717	3.70246	0.05433	Positive Regulation of Biological Process	2.22708	0.00746269	268	0.0231538	0.87906	positive regulation of cellular process	2.01102	2	242	6.03875e-05	0.9938
												positive regulation of physiological process	1.84482	2	222	0.0130532	0.90904
						Regulation of Cellular Process	13.163	6	1584	3.89797	0.04834	positive regulation of cellular process	2.01102	2	242	6.03875e-05	0.9938
												regulation of cellular physiological process	12.3736	6	1489	3.28301	0.07
												negative regulation of cellular process	7.30497	4	310	1.49526	0.221402
						Regulation of Physiological Process	12.7642	6	1536	3.58456	0.05832	positive regulation of physiological process	35.0874	10	1489	17.9375	2.28284e-05
												regulation of metabolism	9.92214	4	1194	3.5347	0.0601
												negative regulation of physiological process	2.19384	3	264	0.296236	0.58625
						Negative Regulation of Biological Process	2.84202	3	342	0.00878167	0.92534	negative regulation of cellular process	2.5761	3	310	0.0697532	0.7917
												negative regulation of physiological process	2.19384	3	264	0.296236	0.58625
												negative regulation of development	0.28254	1	34	1.82186	0.17709
												negative regulation of gene expression, epigenetic	0.24099	1	29	2.39054	0.12207
						Regulation of Growth	0.5817	1	70	0.300799	0.58338	regulation of organ size	0.22437	1	27	2.68129	0.10153
						Regulation of Gene Expression, epigenetic	0.61494	2	74	3.11964	0.07735	negative regulation of gene expression, epigenetic	0.24099	1	29	2.39054	0.12207
												DNA methylation	0.17451	1	21	3.90484	0.04815
						Regulation of Development	0.85593	1	103	0.0242498	0.87625	regulation of developmental pigmentation	0.05817	1	7	15.2492	9e-05
												negative regulation of development	0.28254	1	34	1.82186	0.17709
Development	15.3403	10	1846	1.85905	0.17273	Aging	0.4155	1	50	0.822239	0.36453	determination of adult life span	0.4155	1	50	0.822239	0.36453
						Appendage development	1.3296	2	160	0.338024	0.56097	appendage development (sensu Endopterygota)	1.30467	2	157	0.370579	0.54269
												appendage morphogenesis	1.3296	2	160	0.338024	0.56097
						System development	6.45687	2	777	3.07637	0.07944	exocrine system development	1.06368	1	128	0.00381237	0.95077
												nervous system development	5.28516	2	636	2.042	0.15301
												tracheal system development (sensu Insecta)	1.11354	1	134	0.0115769	0.91432
						Morphogenesis	7.03857	5	847	0.590428	0.44225	appendage morphogenesis	1.3296	2	160	0.338024	0.56097
												cellular morphogenesis	3.71457	2	447	0.791411	0.37367
												organ morphogenesis	4.01373	4	483	4.6967e-05	0.99453
						Organ development	6.54828	4	788	0.99167	0.31933	gland development	1.09692	1	132	0.00856351	0.92627
												organ morphogenesis	4.01373	4	483	4.6967e-05	0.99453
												gut development	0.62325	1	75	0.227743	0.6332
						Metamorphosis	2.73399	4	329	0.586243	0.44388	metamorphosis (sensu Insecta)	2.71737	4	327	0.605416	0.43652
						Embryonic development	3.53175	1	425	1.8149	0.17792	embryonic development (sensu Metazoa)	1.97778	1	238	0.483397	0.48689
						Post-embryonic development	3.69795	4	445	0.0246716	0.87519	larval or pupal development	3.61485	4	435	0.0410364	0.83947
						Developmental growth	0.43212	1	52	0.746292	0.38765	imaginal disk growth	0.22437	1	27	2.68129	0.10153
						Sex differentiation	0.59001	2	71	3.36956	0.06641	development of primary sexual characteristics	0.27423	1	33	1.9208	0.16577
												female sex diffrentiation	0.14958	2	18	22.8911	1.71435e-06
												male sex differentiation	0.19113	1	23	3.42317	0.0642836
												genitalia morphogenesis	0.12465	1	15	6.14711	0.0131613
												sex-specific pigmentation	0.04986	1	6	18.106	2.0893e-05
						Sex determination	0.80607	2	97	1.76842	0.18358	male sex determination	0.02493	1	3	38.1372	6.59326e-10
												female sex determination	0.09141	1	11	9.03113	0.00265
												somatic sex determination	0.09141	1	11	9.03113	0.00265
						Regulation of development	0.85593	1	103	0.0242498	0.87625	negative regulation of development	0.28254	1	34	1.82186	0.17709
												regulation of developmental pigmentation	0.05817	1	7	15.2492	9e-05
						Pigmentation during development	0.34902	2	42	7.80968	0.0052	sex-specific pigmentation	0.04986	1	6	18.106	2e-05
												regulation of developmental pigmentation	0.05817	1	7	15.2492	9e-05
												eye pigmentation	0.19113	1	23	3.42317	0.06429
						Regulation of gene expression, epigenetic	0.61494	2	74	3.11964	0.07735	negative regulation of gene expression, epigenetic	0.24099	1	29	2.39054	0.12207
												DNA methylation	0.17451	1	21	3.90484	0.04815
Behavior	4.67022	4	562	0.0961828	0.75646	Reproductive Behavior	0.60663	1	73	0.255081	0.61352	mating behavior	0.306338	1	13	1.57071	0.210104
						Learning and/or Memory	0.68973	2	83	2.4891	0.11464	learning	0.871884	2	37	1.45965	0.890868
						Chemosensory Behavior	0.5817	2	70	3.4581	0.06294	olfacory behavior	1.62595	2	69	0.0860525	0.28122
						Locomotory Behavior	3.50682	1	422	1.79198	0.18069	locomotion	0.329902	1	14	1.36111	0.243346
Response to Stimulus	9.49833	8	1143	0.236357	0.62685	Sensory Perception	2.39328	1	288	0.811117	0.36779	sensory perception of light stimulus	0.71466	1	86	0.113927	0.73572
												sensory perception of mechanical stimulus	0.18282	1	22	3.65268	0.05598
						Response to Abiotic Stimulus	3.16611	3	381	0.00871496	0.92562	response to chemical stimulus	2.12736	4	256	0.357956	0.54964
						Response to Stress	2.98329	2	359	0.324092	0.56916	response to DNA damage stimulus	1.04706	1	126	0.00211511	0.96332
												response to pest, pathogen or parasite	0.90579	1	109	0.00979866	0.92115
						Response to Endogenous Stimulus	1.22988	1	148	0.0429675	0.83579	response to DNA damage stimulus	1.04706	1	126	0.00211511	0.96332
						Response to External Stimulus	2.01933	2	243	0.000185036	0.98915	response to external stimulus	2.01933	2	243	0.000185036	0.98915
												response to extracellular stimulus	0.10803	1	13	7.36472	0.00665
						Response to Biotic Stimulus	4.57881	4	551	0.0731677	0.78678	defense response	4.47909	4	539	0.0512442	0.82091
												response to external biotic stimulus	1.1634	1	140	0.0229496	0.87959
Growth	0.88086	1	106	0.0161142	0.89899	Organ Growth	0.22437	1	27	2.68129	0.10153	regulation of organ size	0.22437	1	27	2.68129	0.10153
						Regulation of Growth	0.5817	1	70	0.300799	0.58338	regulation of organ size	0.22437	1	27	2.68129	0.10153
						Developmental Growth	0.43212	1	52	0.746292	0.38765	imaginal disk growth	0.22437	1	27	2.68129	0.10153
Reproduction	5.35995	2	645	2.10623	0.1467	Sexual Reproduction	4.87797	2	587	1.69798	0.19255	gametogenesis	4.80318	2	578	1.63596	0.20088
						Reproductive Behavior	0.60663	1	73	0.255081	0.61352	mating behavior	0.5817	1	70	0.300799	0.58338

## Sheet: Acute upregulation
Additional data file 2. Biological processes, Gene ontology categories of genes in Additional data file 1.
Under-represented
Over-represented
1st order						2nd order						3rd order
Name	Expected	Observed	Out of	Chi Square	P	Name	Expected	Observed	Out of	Chi Square	P	Name	Expected	Observed	Out of	Chi Square	P
Cellular Process	46.5077	48	7353	0.047882	0.82679	Cell Communication	11.9606	11	1891	0.0771455	0.7812	signal transduction	9.26613	7	1465	0.554204	0.45661
												cell adhesion	2.3782	1	376	0.798686	0.37149
												cell-cell signaling	3.542	3	560	0.0829373	0.77336
						Cell Differentiation	4.11125	6	650	0.867711	0.35159	spermatid differentiation	0.297275	1	47	1.66116	0.19745
												neuron differentiation	1.24602	1	197	0.0485771	0.82556
												cell development	2.75137	4	435	0.566649	0.45159
												regulation of cell differentiation	0.347875	1	55	1.22247	0.26888
												oocyte differentiation	0.740025	2	117	2.14525	0.14301
						Cellular Physiological Process	43.1302	48	6819	0.549852	0.45838	cellular metabolism	32.3524	36	5115	0.411258	0.52133
												chromosome segregation	0.879175	2	139	1.42889	0.23194
												regulation of cellular physiological process	9.41793	10	1489	0.0359752	0.84957
												cell division	1.0879	3	172	3.36072	0.06677
												cell death	1.96075	2	310	0.000785701	0.97764
												cell proliferation	2.03032	1	321	0.522857	0.46963
												transport	12.3464	15	1952	0.570336	0.45013
												cell cycle	3.2131	7	508	4.46317	0.03463
												cell organization and biogenesis	10.1453	10	1604	0.00208097	0.96361
						Regulation of Cellular Process	10.0188	12	1584	0.391779	0.53137	negative regulation of cellular process	1.96075	1	310	0.470759	0.49264
												regulation of signal transduction	0.765325	3	121	6.52503	0.01064
												regulation of cell differentiation	0.347875	1	55	1.22247	0.26888
												regulation of cellular physiological process	9.41793	10	1489	0.0359752	0.84957
												positive regulation of cellular process	1.53065	3	242	1.4105	0.23497
Physiological Process	47.2288	51	7467	0.301133	0.58317	Metabolism	34.9519	39	5526	0.468835	0.49352	catabolism	2.2264	1	352	0.675556	0.41112
												cellular metabolism	32.3524	36	5115	0.411258	0.52133
												biosynthesis	6.23645	5	986	0.245141	0.62052
												primary metabolism	31.5617	36	4990	0.624112	0.42952
												macromolecule metabolism	21.5936	29	3414	2.54037	0.11097
												regulation of metabolism	32.3524	36	5115	0.411258	0.52133
						Regulation of Physiological Process	9.7152	11	1536	0.16991	0.68019	positive regulation of physiological process	1.40415	3	222	1.81372	0.17806
												regulation of cellular physiological process	9.41793	10	1489	0.0359752	0.84957
												regulation of pole plasm oskar mRNA localization	0.145475	1	23	5.01951	0.02506
												negative regulation of physiological process	1.6698	1	264	0.268674	0.60422
												regulation of metabolism	32.3524	36	5115	0.411258	0.52133
						Death	2.277	2	360	0.0336974	0.85435	tissue death	0.537625	1	85	0.397658	0.5283
												cell death	1.96075	2	310	0.000785701	0.97764
						Cellular Physiological Process	43.1302	48	6819	0.549852	0.45838	cellular metabolism	32.3524	36	5115	0.411258	0.52133
												regulation of cellular physiological process	9.41793	10	1489	0.0359752	0.84957
												cell death	1.96075	2	310	0.000785701	0.97764
												cell proliferation	2.03032	1	321	0.522857	0.46963
												transport	12.3464	15	1952	0.570336	0.45013
												cell organization and biogenesis	10.1453	10	1604	0.00208097	0.96361
												cell division	1.0879	3	172	3.36072	0.06677
												chromosome segregation	0.879175	2	139	1.42889	0.23194
												cell cycle	3.2131	7	508	4.46317	0.03463
						Localization	14.7752	18	2336	0.703837	0.4015	maintenance of localization	0.16445	1	26	4.24533	0.03936
												protein localization	3.90252	7	617	2.4585	0.11689
												cellular localization	4.3769	4	692	0.0324553	0.85703
												establishment of localization	14.2882	15	2259	0.0354625	0.85063
												RNA localization	0.7084	3	112	7.41309	0.00648
						Extracellular Structure Organization and Biogenesis	0.360525	1	57	1.13426	0.28687	intercellular bridge organization and biogenesis	0.107525	1	17	7.40769	0.00649
						Organismal Physiological Process	6.69817	5	1059	0.430535	0.51173	neurophysiological process	4.72478	3	747	0.629628	0.42749
												digestion	0.01265	1	2	77.064	<1.0E-16
												immune response	0.790625	2	125	1.84991	0.17379
Regulation of Biological Process	9.7152	11	1536	0.16991	0.68019	Positive Regulation of Biological Process	1.6951	3	268	1.00452	0.31622	positive regulation of cellular process	1.53065	3	242	1.4105	0.23497
												positive regulation of physiological process	1.40415	3	222	1.81372	0.17806
						Regulation of Cellular Process	10.0188	12	1584	0.391779	0.53137	positive regulation of cellular process	1.53065	3	242	1.4105	0.23497
												regulation of signal transduction	0.765325	3	121	6.52503	0.01064
												regulation of cell differentiation	0.347875	1	55	1.22247	0.26888
												regulation of cellular physiological process	9.41793	10	1489	0.0359752	0.84957
												negative regulation of cellular process	1.96075	1	310	0.470759	0.49264
						Regulation of Physiological Process	9.7152	11	1536	0.16991	0.68019	positive regulation of physiological process	1.40415	3	222	1.81372	0.17806
												regulation of metabolism	32.3524	36	5115	0.411258	0.52133
												regulation of cellular physiological process	9.41793	10	1489	0.0359752	0.84957
												regulation of pole plasm oskar mRNA localization	0.145475	1	23	5.01951	0.02506
												negative regulation of physiological process	1.6698	1	264	0.268674	0.60422
						Negative Regulation of Biological Process	2.16315	2	342	0.0123052	0.91167	negative regulation of cellular process	1.96075	1	310	0.470759	0.49264
												negative regulation of physiological process	1.6698	1	264	0.268674	0.60422
												negative regulation of growth	0.13915	1	22	5.32564	0.02101
						Regulation of Growth	0.44275	1	70	0.701361	0.40233	negative regulation of growth	0.13915	1	22	5.32564	0.02101
						Regulation of Development	0.651475	1	103	0.186453	0.66589	regulation of cell differentiation	0.347875	1	55	1.22247	0.26888
Development	11.676	13	1846	0.150147	0.69839	Appendage Development	1.012	3	160	3.90528	0.04813	appendage development (sensu Endopterygota)	0.993025	3	157	4.05624	0.04401
												appendage morphogenesis	1.012	3	160	3.90528	0.04813
						System Development						exocrine system development	0.8096	1	128	0.0447779	0.83241
												nervous system development	4.0227	6	636	0.971913	0.3242
												tracheal system development (sensu Insecta)	0.84755	1	134	0.0274214	0.86848
						Morphogenesis	5.35727	8	847	1.30365	0.25355	appendage morphogenesis	1.012	3	160	3.90528	0.04813
												bristle morphogenesis	0.2024	1	32	3.14311	0.07625
												embryonic morphogenesis	0.8349	1	132	0.0326482	0.85661
												establishment of tissue polarity	0.347875	1	55	1.22247	0.26888
												morphogenesis of an epithelium	1.05628	1	167	0.00299815	0.95633
												tube morphogenesis	0.512325	1	81	0.464211	0.49566
												cellular morphogenesis	2.82727	3	447	0.0105522	0.91818
												organ morphogenesis	3.05497	4	483	0.292334	0.58873
						Organ Development	4.9841	4	788	0.194308	0.65935	gland development	0.8349	1	132	0.0326482	0.85661
												organ morphogenesis	3.05497	4	483	0.292334	0.58873
												brain development	0.4048	1	64	0.875156	0.34953
												eye development	1.41047	2	223	0.246399	0.61962
												muscle development	0.891825	1	141	0.0131212	0.9088
												ventral cord development	0.2024	1	32	3.14311	0.07625
						Eclosion	0.145475	1	23	5.01951	0.02506
						Metamorphosis	2.08093	3	329	0.405925	0.52405	gland development	0.8349	1	132	0.0326482	0.85661
						Embryonic development	2.68812	3	425	0.0361836	0.84914	embryonic development (sensu Metazoa)	1.50535	2	238	0.162539	0.68683
												embryonic morphogenesis	0.8349	1	132	0.0326482	0.85661
						Post-embryonic development	2.81462	4	445	0.499219	0.47984	larval or pupal development	2.75137	4	435	0.566649	0.45159
						Tube Development	0.61985	1	98	0.233144	0.6292	tube morphogenesis	0.512325	1	81	0.464211	0.49566
						Cell Differentiation	4.11125	6	650	0.867711	0.35159	cell development	2.75137	4	435	0.566649	0.45159
												cell fate commitment	1.55595	4	246	3.83906	0.05007
												neuron differentiation	1.24602	1	197	0.0485771	0.82556
												regulation of cell differentiation	0.347875	1	55	1.22247	0.26888
												spermatid differentiation	0.297275	1	47	1.66116	0.19745
						Pattern Specification	2.00502	2	317	1.25937e-05	0.99717	anterior/posterior pattern formation	1.00567	1	159	3.20239e-05	0.99548
												axis specification	1.25867	1	199	0.0531613	0.81765
												dorsal/ventral pattern formation	0.613525	1	97	0.24345	0.62173
												imaginal disc pattern formation	0.3542	1	56	1.17746	0.27787
						Regulation of development	0.651475	1	103	0.186453	0.66589	regulation of cell differentiation	0.347875	1	55	1.22247	0.26888
						Tissue Development	2.99172	1	473	1.32598	0.24952	ectoderm development	1.75835	1	278	0.327065	0.56739
Response to Stimulus	7.22947	8	1143	0.0821234	0.77444	Response to Abiotic Stimulus	2.40983	5	381	2.78402	0.09521	response to chemical stimulus	1.6192	2	256	0.0895557	0.76474
												response to temperature stimulus	0.335225	2	53	8.26751	0.00404
												response to osmotic stress	0.006325	1	1	156.109	<1.0E-16
						Response to Stress	2.27067	3	359	0.234254	0.62839	response to osmotic stress	0.006325	1	1	156.109	<1.0E-16
												response to heat	0.297275	2	47	9.75283	0.00179
												response to pest, pathogen or parasite	0.689425	1	109	0.139909	0.70837
						Response to External Stimulus	1.53697	1	243	0.187604	0.66492	response to external biotic stimulus	0.8855	1	140	0.0148055	0.90315
						Response to Biotic Stimulus	3.48508	6	551	1.81484	0.17793	defense response	3.40917	6	539	1.96891	0.16056
												response to external biotic stimulus	0.8855	1	140	0.0148055	0.90315
Growth	0.67045	1	106	0.161986	0.68734	Regulation of Growth	0.44275	1	70	0.701361	0.40233	negative regulation of growth	0.13915	1	22	5.32564	0.02101
Reproduction	4.07963	5	645	0.207639	0.64862	Sexual Reproduction	3.71278	5	587	0.446283	0.50411	gametogenesis	3.65585	5	578	0.494205	0.48206

## Sheet: Slow upregulation
Additional data file 3. Biological processes, Gene ontology categories of genes in Additional data file 2.
Under-represented
Over-represented
1st order						2nd order						3rd order
Name	Expected	Observed	Out of	Chi Square	P	Name	Expected	Observed	Out of	Chi Square	P	Name	Expected	Observed	Out of	Chi Square	P
Pigmentation	0.80724	2	42	1.7624	0.18433	Pigmentation During Development	0.80724	2	42	1.7624	0.18433	eye-pigmentation	0.44206	2	23	5.49061	0.01912
Cellular Process	141.325	140	7353	0.0124163	0.91128	Cell Communication	36.345	34	1891	0.151303	0.69729	signal transduction	28.1573	24	1465	0.613807	0.43336
												cell adhesion	7.22672	9	376	0.435124	0.50949
												cell-cell signaling	10.7632	9	560	0.288843	0.59096
						Cell Differentiation	12.493	13	650	0.0205754	0.88594	cell fate commitment	4.72812	8	246	2.26416	0.1324
												neuron differentiation
												cell development	8.3607	9	435	0.048884	0.82502
												hemocyte differentiation (sensu Arthropoda)	0.73036	1	38	0.0995478	0.75237
												oocyte differentiation	2.24874	5	117	3.36608	0.06655
												regulation of cell differentiation	1.0571	2	55	0.841037	0.3591
												photoreceptor cell differentiation	2.42172	5	126	2.74496	0.09756
												oenocyte differentiation	0.15376	1	8	4.6574	0.03092
						Cellular Physiological Process	131.061	135	6819	0.118375	0.7308	cellular metabolism	98.3103	101	5115	0.0735883	0.78618
												cell division	3.30584	4	172	0.14576	0.70262
												detection of stimulus	1.0571	2	55	0.841037	0.3591
												regulation of cellular physiological process	28.6186	30	1489	0.0666812	0.79623
												cell death	5.9582	8	310	0.699699	0.40288
												cell motility	6.74622	12	351	4.09151	0.0431
												transport
												cell cycle	9.76376	9	508	0.0597443	0.8069
												cellularization	0.69192	2	36	2.47294	0.11582
												cell proliferation	6.16962	4	321	0.762973	0.3824
												cell organization and biogenesis	30.8289	29	1604	0.108496	0.74186
						Regulation of Cellular Process	30.4445	31	1584	0.0101366	0.9198	negative regulation of cellular process	5.9582	11	310	4.26635	0.03887
												regulation of cellular physiological process	28.6186	30	1489	0.0666812	0.79623
												regulation of signal transduction	2.32562	2	121	0.0455914	0.83092
												regulation of cell differentiation	1.0571	2	55	0.841037	0.3591
												positive regulation of cellular process	4.65124	3	242	0.586208	0.44389
						Membrane Fusion	0.03844	1	2	24.053	9.3713e-07	endoplasmic reticulum membrane fusion	0.01922	1	1	50.0484	1.50003e-12
Physiological Process	143.516	146	7467	0.0430026	0.83572	Metabolism	106.21	114	5526	0.571402	0.4497	secondary metabolism
												catabolism	6.76544	7	352	0.00813227	0.92814
												cellular metabolism	98.3103	101	5115	0.0735883	0.78618
												biosynthesis	18.9509	21	986	0.221558	0.63786
												nitrogen compound metabolism	7.86098	7	409	0.0942995	0.75878
												primary metabolism	95.9078	102	4990	0.386985	0.53389
												macromolecule metabolism	65.6171	64	3414	0.0398516	0.84177
												regulation of metabolism	22.9487	26	1194	0.405712	0.52415
						Regulation of Physiological Process	29.5219	35	1536	1.01651	0.31335	positive regulation of physiological process	4.26684	3	222	0.376129	0.53968
												regulation of cellular physiological process	28.6186	30	1489	0.0666812	0.79623
												negative regulation of physiological process	5.07408	13	264	12.3806	0.00043
												regulation of metabolism	22.9487	26	1194	0.405712	0.52415
												regulation of coagulation	0.0961	2	5	37.7194	8.16959e-10
												regulation of organismal physiological process	0.46128	2	24	5.1328	0.02348
												regulation of circadian rhythm	0.17298	2	9	19.297	1e-05
												regulation of pole plasm oskar mRNA localization	0.44206	2	23	5.49061	0.01912
						Death	6.9192	10	360	1.37174	0.24151	aging	0.961	2	50	1.12333	0.2892
												cell death	5.9582	8	310	0.699699	0.40288
												tissue death	1.6337	2	85	0.0821299	0.77443
						Coagulation	0.11532	2	6	30.8014	3.98107e-08	regulation of coagulation	0.0961	2	5	37.7194	8.16959e-10
						Cellular Physiological Process	131.061	135	6819	0.118375	0.7308	cellular metabolism	98.3103	101	5115	0.0735883	0.78618
												cell division	3.30584	4	172	0.14576	0.70262
												detection of stimulus	1.0571	2	55	0.841037	0.3591
												regulation of cellular physiological process	28.6186	30	1489	0.0666812	0.79623
												cell death	5.9582	8	310	0.699699	0.40288
												cell motility	6.74622	12	351	4.09151	0.0431
												cellularization	0.69192	2	36	2.47294	0.11582
												transport	37.5174	38	1952	0.00620682	0.9372
												cell organization and biogenesis	30.8289	29	1604	0.108496	0.74186
												cell proliferation	6.16962	4	321	0.762973	0.3824
												cell cycle	9.76376	9	508	0.0597443	0.8069
						Localization	44.8979	53	2336	1.46207	0.2266	localization of cell	6.74622	12	351	4.09151	0.0431
												protein localization	11.8587	13	617	0.109832	0.74033
												maintenance of localization	0.49972	1	26	0.500841	0.47913
												cellular localization	13.3002	10	692	0.818901	0.3655
												establishment of localization	43.418	49	2259	0.717651	0.39692
												RNA localization	2.15264	2	112	0.0108234	0.91714
						Rhythmic process	0.98022	3	51	4.16183	0.04134	circadian rhythm
												rhythmic behavior	0.71114	2	37	2.33591	0.12642
												ultradian rhythm	0.01922	1	1	50.0484	1.50003e-12
						Organismal Physiological Process	20.354	19	1059	0.090069	0.76409	neurophysiological process	14.3573	10	747	1.32242	0.25016
												determination of adult life span	0.961	2	50	1.12333	0.2892
												immune response	2.4025	4	125	1.06223	0.30271
												sleep	0.2883	2	15	10.1627	0.00143
												regulation of organismal physiological process	0.46128	2	24	5.1328	0.02348
												muscle contraction	2.03732	2	106	0.000683635	0.97914
						Extracellular Structure Organization and Biogenesis	1.09554	2	57	0.746707	0.38752	intercellular bridge organization and biogenesis	0.32674	2	17	8.56889	0.00342
Regulation of Biological Process	33.0007	37	1717	0.484658	0.48632	Positive Regulation of Biological Process	5.15096	3	268	0.898207	0.34326	positive regulation of cellular process	4.65124	3	242	0.586208	0.44389
												positive regulation of physiological process	4.26684	3	222	0.376129	0.53968
						Regulation of Cellular Process	30.4445	31	1584	0.0101366	0.9198	positive regulation of cellular process	4.65124	3	242	0.586208	0.44389
												regulation of cellular physiological process	28.6186	30	1489	0.0666812	0.79623
												negative regulation of cellular process	5.9582	11	310	4.26635	0.03887
												regulation of signal transduction	2.32562	2	121	0.0455914	0.83092
												regulation of cell differentiation	1.0571	2	55	0.841037	0.3591
						Regulation of Physiological Process	29.5219	35	1536	1.01651	0.31335	positive regulation of physiological process	4.26684	3	222	0.376129	0.53968
												regulation of metabolism	22.9487	26	1194	0.405712	0.52415
												negative regulation of physiological process	5.07408	13	264	12.3806	0.00043
												regulation of coagulation	0.0961	2	5	37.7194	8.16959e-10
												regulation of organismal physiological process	0.46128	2	24	5.1328	0.02348
												regulation of circadian rhythm	0.17298	2	9	19.297	1e-05
												regulation of pole plasm oskar mRNA localization	0.44206	2	23	5.49061	0.01912
						Negative Regulation of Biological Process	6.57324	14	342	8.39111	0.00377	negative regulation of cellular process	5.9582	11	310	4.26635	0.03887
												negative regulation of physiological process	5.07408	13	264	12.3806	0.00043
												negative regulation of gene expression, epigenetic	0.55738	1	29	0.351488	0.55327
						Regulation of Gene Expression, epigenetic	1.42228	3	74	1.75015	0.18586	negative regulation of gene expression, epigenetic	0.55738	1	29	0.351488	0.55327
												DNA methylation	0.40362	2	21	6.31393	0.01198
						Regulation of Development	1.97966	2	103	0.000208983	0.98847	regulation of development, heterochronic	0.30752	1	16	1.55934	0.21176
												regulation of cell differentiation	1.0571	2	55	0.841037	0.3591
Development	35.4801	49	1846	5.15182	0.02322	Aging	0.961	2	50	1.12333	0.2892	determination of adult life span	0.961	2	50	1.12333	0.2892
						Appendage development	3.0752	2	160	0.375928	0.53979	appendage development (sensu Endopterygota)	3.01754	2	157	0.343123	0.55803
												appendage morphogenesis	3.0752	2	160	0.375928	0.53979
						System development						exocrine system development	2.46016	6	128	5.09335	0.02402
												nervous system development	12.2239	11	636	0.122545	0.72629
												tracheal system development (sensu Insecta)	2.57548	6	134	4.55346	0.03285
						Tissue Development	9.09106	14	473	2.6507	0.1035	mesoderm development	4.59358	10	239	6.36309	0.01165
												tissue morphogenesis	0.99944	2	52	1.00168	0.3169
												ectoderm development	5.34316	4	278	0.337643	0.56119
												endoderm development	0.34596	2	18	7.90799	0.00492
						Cell Differentiation	12.493	13	650	0.0205754	0.88594	cell development	8.3607	9	435	0.048884	0.82502
												cell fate commitment	4.72812	8	246	2.26416	0.1324
												neuron differentiation	3.78634	2	197	0.842769	0.35861
												photoreceptor cell differentiation	2.42172	5	126	2.74496	0.09756
												oenocyte differentiation	0.15376	1	8	4.6574	0.03092
												oocyte differentiation	2.24874	5	117	3.36608	0.06655
												hemocyte differentiation (sensu Arthropoda)	0.73036	1	38	0.0995478	0.75237
												regulation of cell differentiation	1.0571	2	55	0.841037	0.3591
						Morphogenesis	16.2793	20	847	0.850361	0.35645	appendage morphogenesis	3.0752	2	160	0.375928	0.53979
												cellular morphogenesis	4.67046	5	243	0.0232518	0.8788
												organ morphogenesis	9.28326	8	483	0.17739	0.67363
												tube morphogenesis	1.55682	3	81	1.33784	0.24742
												embryonic morphogenesis	2.53704	1	132	0.9312	0.33455
												bristle morphogenesis	0.61504	2	32	3.11868	0.0774
												spiracle morphogenesis	0.15376	1	8	4.6574	0.03092
												morphogenesis of an epithelium	3.20974	3	167	0.0137054	0.9068
												anatomical structure formation	0.6727	3	35	8.05162	0.00455
						Tube Development	1.88356	3	98	0.661746	0.41594	tube morphogenesis	1.55682	3	81	1.33784	0.24742
						Organ development	15.1454	17	788	0.227112	0.63367	gland development	2.53704	6	132	4.7268	0.0297
												organ morphogenesis	9.28326	8	483	0.17739	0.67363
												eye development	4.28606	6	223	0.685382	0.40774
												gut development	1.4415	2	75	0.216387	0.64181
												embryonic organ development	0.73036	2	38	2.20711	0.13738
												hemopoietic or lymphoid organ development	1.84512	3	96	0.722852	0.39521
												skeletal development	0.53816	2	28	3.97089	0.04629
												ventral cord development	0.61504	1	32	0.240951	0.62352
						Metamorphosis	6.32338	6	329	0.0165378	0.89767	metamorphosis (sensu Insecta)	6.32338	6	329	0.0165378	0.89767
						Embryonic development	4.57436	3	238	0.541848	0.46167	embryonic development (sensu Metazoa)	4.57436	3	238	0.541848	0.46167
												embryonic morphogenesis	2.53704	1	132	0.9312	0.33455
												embryonic organ development	0.73036	2	38	2.20711	0.13738
												embryonic pattern specification	2.82534	6	147	3.56717	0.05893
												embryonic hemopoiesis	0.23064	1	12	2.5664	0.10916
						Post-embryonic development	8.5529	9	445	0.023372	0.87849	larval development (sensu Insecta)	0.73036	1	38	0.0995478	0.75237
												larval development	1.07632	6	56	0.00541172	0.94136
						Pattern Specification	6.09274	10	317	2.50572	0.11343	embryonic pattern specification	2.82534	6	147	3.56717	0.05893
												dorsal/ventral pattern formation	1.86434	1	97	0.400723	0.52672
						Sex differentiation						development of primary sexual characteristics	0.63426	1	33	0.2109	0.64606
												female sex differentiation	0.34596	1	18	1.23647	0.26615
						Sex determination
						Regulation of development	1.97966	2	103	0.000208983	0.98847	regulation of cell differentiation	1.0571	2	55	0.841037	0.3591
												regulation of development, heterochronic	0.30752	1	16	1.55934	0.21176
						Cellularization	0.69192	2	36	2.47294	0.11582	unknown
						Eclosion	0.44206	2	23	5.49061	0.01912	eclosion rhythm	0.23064	2	12	13.5737	0.00023
						Segmentation	2.80612	6	146	3.63522	0.05657	segment specification	0.6727	2	35	2.61889	0.1056
												blastoderm segmentation	2.26796	5	118	3.29108	0.06966
						Pigmentation during development	0.80724	2	42	1.7624	0.18433	eye pigmentation	0.44206	2	23	5.49061	0.01912
						Regulation of gene expression, epigenetic	1.42228	3	74	1.75015	0.18586	negative regulation of gene expression, epigenetic	0.55738	1	29	0.351488	0.55327
												DNA methylation	0.40362	2	21	6.31393	0.01198
Behavior	10.8016	17	562	3.55684	0.0593	Reproductive Behavior	1.40306	2	73	0.253972	0.61429	mating behavior	1.3454	2	70	0.318494	0.57251
						Learning and/or Memory						learning	1.09554	3	57	3.31067	0.06883
												memory	0.71114	1	37	0.117333	0.73195
						Rhythmic Behavior	0.71114	2	37	2.33591	0.12642	circadian behavior	0.65348	2	34	2.77455	0.09577
						Adult Behavior	1.07632	1	56	0.00541172	0.94136	behavioral response to cocaine	0.11532	1	6	6.78684	0.00918
						Chemosensory Behavior	1.3454	3	70	2.03486	0.15373	olfacory behavior
						Locomotory Behavior	8.11084	14	422	4.27603	0.03865	locomotion	6.84232	12	356	3.88781	0.04864
												locomotor rhythm	0.55738	2	29	3.73381	0.05332
Response to Stimulus	21.9685	24	1143	0.187867	0.6647	Sensory Perception	5.53536	2	288	2.25799	0.13293	sensory perception of chemical stimulus	3.5557	1	185	1.83694	0.17531
												sensory perception of light stimulus	1.65292	1	86	0.25791	0.61156
						Response to Abiotic Stimulus	7.32282	12	381	2.98738	0.08392	response to chemical stimulus	4.92032	8	256	1.9276	0.16502
												response to radiation	1.26852	2	66	1.26852	0.51604
												detection of abiotic stimulus	0.961	1	50	0.00158273	0.96827
												response to temperature stimulus	1.01866	4	53	8.72557	0.00314
						Response to Stress	6.89998	6	359	0.117386	0.73189	response to DNA damage stimulus	2.42172	1	126	0.83465	0.36093
												response to heat	0.90334	2	47	1.33135	0.24856
												response to cold	0.07688	1	4	11.0842	0.00087
												response to wounding	0.80724	1	42	0.046029	0.83012
												response to pest, pathogen or parasite	2.09498	2	109	0.0043061	0.94768
						Response to Endogenous Stimulus	2.84456	1	148	1.19611	0.2741	response to DNA damage stimulus	2.42172	1	126	0.83465	0.36093
						Response to External Stimulus	4.67046	5	243	0.0232518	0.8788	detection of external stimulus	0.98022	2	51	1.06094	0.303
												response to wounding	0.80724	1	42	0.046029	0.83012
						Detection of Stimulus	1.0571	2	55	0.841037	0.3591	detection of biotic stimulus	0.0961	1	5	8.50193	0.00355
												detection of external stimulus	0.98022	2	51	1.06094	0.303
												detection of abiotic stimulus	0.961	1	50	0.00158273	0.96827
						Response to Biotic Stimulus	10.5902	18	551	5.18449	0.02279	defense response	10.3596	18	539	5.63498	0.01761
												detection of biotic stimulus	0.0961	1	5	8.50193	0.00355
												response to external biotic stimulus	2.6908	4	140	0.636987	0.4248
Reproduction	12.3969	14	645	0.207304	0.64889	Sexual Reproduction	11.2821	12	587	0.045676	0.83077	gametogenesis	11.1092	12	578	0.0714362	0.78926
						Reproductive Behavior	1.40306	2	73	0.253972	0.61429	mating behavior	1.3454	2	70	0.318494	0.57251
