# Supplementary material for: Transcriptional response to alcohol exposure in Drosophila melanogaster
Source: Genome Biol. 2006 Oct 20;7(10):R95. doi: 10.1186/gb-2006-7-10-r95 (PMC1794562; doi:10.1186/gb-2006-7-10-r95)
Supplement: Additional data file 4 — Molecular function gene ontology categories of genes listed in Additional data file 2. [file gb-2006-7-10-r95-S4.xls]

## Sheet: Acute downregulation
Additional data file 4. Biological processes, Gene ontology categories of genes in Additional data file 2.
over-represented
under-represented
1st order						2nd order						3rd order
Name	Expected	Observed	Out of	Chi Square	P	Name	Expected	Observed	Out of	Chi Square	P	Name	Expected	Observed	Out of	Chi Square	P
Enzyme Regulator Activity	2.55384	3	383	0.08	0.7801	Enzyme Inhibitor Activity	0.86684	3	130	5.2494	0.02195	kinase inhibitor activity	0.153364	1	23	4.6738	0.03063
						Kinase Regulator Activity	0.460092	1	69	0.63	0.42605	kinase inhibitor activity	0.153364	1	23	4.6738	0.03063
Signal Transducer Activity	7.95492	7	1193	0.11	0.73493	Receptor Binding	2.04041	4	306	1.882	0.17011	hormone activity	0.346736	1	52	1.2308	0.26726
Binding	30.7261	30	4608	0.0172	0.89578	Drug Binding	0.13336	7	20	353.56	<1.0E-16	diazepam binding	0.040008	2	6	96.02	<1.0E-16
												phenylalkylamine binding	0.03334	5	5	739.883	<1.0E-16
						Odorant Binding	0.80016	13	120	186.01	<1.0E-16	pheromone binding	0.053344	8	8	1183.81	<1.0E-16
						Alcohol Binding	0.006668	1	1	147.977	<1.0E-16	ethanol binding	0.006668	1	1	147.98	<1.0E-16
						Protein Binding	9.60192	6	1440	1.3512	0.24507	receptor binding	2.04041	4	306	1.882	0.17011
						Phthalate Binding	0.006668	1	1	147.98	<1.0E-16	dibutyl phthalate binding	0.006668	1	1	147.98	<1.0E-16
												diphenyl phthalate binding	0.006668	1	1	147.98	<1.0E-16
						Pattern Binding	0.560112	1	84	0.3455	0.55669	peptidoglycan binding	0.073348	1	11	11.707	0.00062
						Lipid Binding	0.5001	3	75	12.4965	0.00041	phospholipid binding	0.220044	1	33	2.76	0.09637
												fatty acid binding	0.060012	2	9	62.7133	2.44231e-15
						Cofactor Binding	0.260052	2	39	11.642	0.00064	coenzyme binding	0.173368	2	26	19.2457	1e-05
						Carbohydrate Binding	0.793492	1	119	0.05	0.81667	sugar binding	0.313396	1	47	1.5	0.22002
						Ion Binding	7.10142	6	1065	0.1708	0.67938	metal ion binding	7.10142	6	1065	0.1708	0.67938
												cation binding	6.74135	6	1011	0.0815	0.77524
						Isoprenoid Binding	0.046676	1	7	19.471	1e-05	retinoid binding	0.046676	1	7	19.471	1e-05
						Nucleic acid Binding	12.9426	3	1941	7.638	0.00572	RNA binding	2.82723	1	424	1.181	0.27717
												DNA binding	6.15456	1	923	4.317	0.03773
						Nucleotide Binding	6.46129	1	969	4.6161	0.03167	purine nucleotide binding	6.22124	1	933	4.38	0.03632
						Vitamin Binding	0.173368	1	26	3.941	0.04711	retinal binding	0.040008	1	6	23.035	1.59074e-06
Transcription Regulator Activity	6.34794	2	952	2.978	0.0844	RNA Polymerase II Transcription Factor Activity	2.36714	2	355	0.06	0.81139	specific RNA polymerase II transcription factor activity	0.780156	1	117	0.06	0.80344
												general RNA polymerase II transcription factor activity	0.73348	1	110	0.1	0.75565
						Transcription Factor Activity	3.06061	1	459	1.39	0.23885	none
Catalytic Activity	27.4255	29	4113	0.0904	0.76368	Hydrolase Activity	13.0559	14	1958	0.07	0.79388	peptidase activity	4.64093	9	696	4.0943	0.04303
												hydrolase activity, acting on acid anhydrides	3.98746	1	598	2.24	0.13463
												hydrolase activity, acting on carbon-nitrogen (but not peptide) bonds, in linear amides	0.380076	1	57	1.01	0.31463
												hydrolase activity, acting on ester bonds	3.4807	4	522	0.08	0.78074
						Transferase Activity	7.1481	6	1072	0.1844	0.66762	transferase activity, transferring acyl groups	0.920184	2	138	1.2671	0.2603
												transferase activity, transferring alkyl or aryl (other than methyl) groups	0.413416	2	62	6.0889	0.0136
												transferase activity, transferring glycosyl groups	1.09355	2	164	0.7514	0.38605
						Oxidoreductase Activity	4.46756	6	670	0.526	0.46844	monooxygenase activity	0.753484	1	113	0.08	0.77642
												oxidoreductase activity, acting on CH-OH group of donors	0.906848	2	136	1.32	0.251
												oxidoreductase activity, acting on peroxide as acceptor	0.226712	1	34	2.638	0.10436
												oxidoreductase activity, acting on the aldehyde or oxo group of donors	0.186704	1	28	3.543	0.05981
						Ligase Activity	2.30046	1	345	0.735	0.39122
						Isomerase Activity	0.640128	2	96	2.8889	0.08919	intramolecular oxidoreductase activity	0.180036	1	27	3.734	0.0533
												intramolecular transferase activity	0.080016	1	12	10.578	0.00114
Antioxidant Activity	0.253384	1	38	2.2	0.13801	Peroxidase Activity	0.226712	1	34	2.638	0.10436	none
Transporter Activity	8.41502	12	1262	1.5273	0.21652	Electron Transporter Activity	1.4803	2	222	0.1825	0.66927	none
						Carrier Activity	3.6474	6	547	1.517	0.21801	electrochemical potential-driven transporter activity	1.50697	2	226	0.1613	0.68796
						Lipid Transporter Activity	0.180036	1	27	3.7345	0.0533	fatty acid transporter activity	0.060012	1	9	14.723	0.00012
						Protein Transporter Activity	0.513436	1	77	0.461	0.49711	none
						Organic Acid Transporter Activity	0.513436	1	77	0.46	0.49711	carboxylic acid transporter activity	0.5001	1	75	0.5	0.47963
						Amine Transporter Activity	0.386744	2	58	6.7295	0.00948	amino acid transporter activity	0.3334	1	50	1.33	0.24831
												monoamine transporter activity	0.026672	1	4	35.52	2.52464e-09
												polyamine transporter activity	0.273388	1	41	1.93	0.16463
						Ion Transporter Activity	3.72741	1	559	1.996	0.15775	anion transporter activity	0.640128	1	96	0.2	0.65286

## Sheet: Slow downregulation
Additional data file 3. Biological processes, Gene ontology categories of genes in Additional data file 1.
over-represented
under-represented
1st order						2nd order						3rd order
Name	Expected	Observed	Out of	Chi Square	P	Name	Expected	Observed	Out of	Chi Square	P	Name	Expected	Observed	Out of	Chi Square	P
Enzyme Regulator Activity	3.24669	1	383	1.5547	0.21244	Enzyme Inhibitor Activity	1.10201	1	130	0.00944278	0.92259	protease inhibitor activity	0.729022	1	86	0.100723	0.75096
Signal Transducer Activity	10.1131	2	1193	6.50859	0.01074	receptor activity	5.40833	1	638	3.59323	0.05802	none
						receptor signaling protein activity	2.28031	1	269	0.718849	0.39652	receptor signaling protein serine/threonine kinase activity	1.6954	1	200	0.285231	0.59329
Binding	39.062	25	4608	5.06221	0.02445	Drug Binding	0.16954	1	20	4.06785	0.04371	macrolide binding	0.050862	1	6	17.7119	3e-05
						Chromatin Binding	0.957901	2	113	1.1337	0.28699	none
						Protein Binding	12.2069	6	1440	3.15604	0.07565	unfolded protein binding	0.584913	1	69	0.294569	0.58731
												cell adhesion molecule binding	0.16954	1	20	4.06785	0.04371
												cytoskeletal protein binding	2.31422	2	273	0.0426644	0.83636
						Pattern Binding	0.712068	3	84	7.35131	0.0067	polysaccharide binding	0.618821	3	73	9.16261	0.00247
						Lipid Binding	0.635775	2	75	2.92731	0.08709	fatty acid binding	0.076293	1	9	11.1837	0.00083
						Tetrapyrrole Binding	0.050862	1	6	17.7119	3e-05	heme binding	0.050862	1	6	17.7119	3e-05
						Carbohydrate Binding	1.00876	4	119	8.86977	0.0029	sugar binding	0.398419	1	47	0.908339	0.34056
												polysaccharide binding	0.618821	3	73	9.16261	0.00247
						Ion Binding	9.02801	8	1065	0.117057	0.73225	metal ion binding	9.02801	8	1065	0.117057	0.73225
												cation binding	8.57025	8	1011	0.0379431	0.84556
						Isoprenoid Binding	0.059339	1	7	14.9117	0.00011	retinoid binding	0.059339	1	7	14.9117	0.00011
						Nucleic acid Binding	16.4539	6	1941	6.64179	0.00996	RNA binding	3.59425	1	424	1.87247	0.17119
												DNA binding	7.82427	5	923	1.01946	0.31265
						Nucleotide Binding	8.21421	5	969	1.25772	0.26208	purine nucleotide binding	7.90904	5	933	1.06998	0.30095
						Vitamin Binding	0.220402	1	26	2.75757	0.0968	retinol binding	0.008477	1	1	115.975	< 1.0E-16
Transcription Regulator Activity	8.0701	3	952	3.18533	0.0743	RNA Polymerase II Transcription Factor Activity	3.00934	1	355	1.34163	0.24675	specific RNA polymerase II transcription factor activity	0.991809	1	117	6.76466e-05	0.99344
						Transcription Factor Activity	3.89094	2	459	0.918971	0.33775	none
Catalytic Activity	34.8659	54	4113	10.5006	0.00119	Hydrolase Activity	16.598	28	1958	7.83267	0.00513	peptidase activity	5.89999	14	696	11.1204	0.00085
												hydrolase activity, acting on acid anhydrides	5.06925	3	598	0.844658	0.35807
												hydrolase activity, acting on carbon-nitrogen (but not peptide) bonds, in linear amides	0.864654	3	102	5.27344	0.02165
												hydrolase activity, acting on glycosyl bonds	0.93247	5	110	17.743	3e-05
												deacetylase activity	0.110201	1	13	7.18453	0.00735
												hydrolase activity, acting on ester bonds	4.42499	5	522	0.0747192	0.78459
						Transferase Activity	9.08734	11	1072	0.402566	0.52577	transferase activity, transferring acyl groups	1.16983	2	138	0.589138	0.44275
												transferase activity, transferring alkyl or aryl (other than methyl) groups	0.525574	1	62	0.428256	0.51285
												transferase activity, transferring phosphorus-containing groups	4.77255	2	563	1.61068	0.2044
												transferase activity, transferring sulfur-containing groups	0.313649	1	37	1.50193	0.22038
												transferase activity, transferring one-carbon groups	0.779884	1	92	0.062126	0.80317
												transferase activity, transferring nitrogenous groups	0.161063	1	19	4.36981	0.03658
												transferase activity, transferring glycosyl groups	1.39023	3	164	1.86399	0.17217
						Oxidoreductase Activity	5.67959	7	670	0.306973	0.57954	monooxygenase activity	0.957901	2	113	1.1337	0.28699
												oxidoreductase activity, acting on the CH-NH group of donors	0.152586	2	18	22.3673	2.25165e-06
												oxidoreductase activity, acting on CH2 groups	0.033908	1	4	27.5255	1.55024e-07
												oxidoreductase activity, acting on CH-OH group of donors	1.15287	1	136	0.020271	0.88678
												oxidoreductase activity, acting on the aldehyde or oxo group of donors	0.237356	1	28	2.45044	0.11749
						Ligase Activity	2.92456	4	345	0.395464	0.52944	ligase activity, forming carbon-nitrogen bonds	1.67845	1	198	0.274235	0.6005
												ligase activity, forming carbon-sulfur bonds	0.194971	1	23	3.32394	0.06828
						Lyase Activity	1.40718	3	166	1.80294	0.17936	carbon-carbon lyase activity	0.398419	1	47	0.908339	0.34056
												phosphorus-oxygen lyase activity	0.288218	1	34	1.75781	0.1849
						Isomerase Activity	0.813792	3	96	5.87313	0.01537	cis-trans isomerase activity	0.203448	2	24	15.8645	7e-05
												DNA topoisomerase activity	0.101724	1	12	7.93225	0.00486
						Small Protein Conjugating Enzyme Activity	0.288218	1	34	1.75781	0.1849	ubiquitin conjugating enzyme activity	0.279741	1	33	1.85448	0.17326
						Cyclase Activity	0.279741	1	33	1.85448	0.17326	guanylate cyclase activity	0.25431	1	30	2.18652	0.13922
												adenylate cyclase activity	0.144109	1	17	5.0833	0.02416
Motor Activity	1.04267	1	123	0.0017463	0.96667	none
Structural Molecule Activity	7.09525	4	837	1.35028	0.24523	structural constituent of cytoskeleton	2.92456	1	345	1.2665	0.26043	none
						structural constituent of ribosome	1.72083	1	203	0.301946	0.58267	none
Transporter Activity	10.698	12	1262	0.158467	0.69057	Electron Transporter Activity	1.88189	4	222	2.38397	0.12259	none
						Carrier Activity	4.63692	4	547	0.0874861	0.7674	electrochemical potential-driven transporter activity	1.9158	3	226	0.613573	0.43345
						Lipid Transporter Activity	0.228879	1	27	2.598	0.107	none
						Carbohydrate Transporter Activity	0.754453	1	89	0.0799166	0.77741	none
						Organic Acid Transporter Activity	0.652729	1	77	0.184758	0.66732	carboxylic acid transporter activity	0.635775	1	75	0.208658	0.64782
						Amine Transporter Activity	0.491666	1	58	0.525567	0.46848	amino acid transporter activity	0.42385	1	50	0.783175	0.37617
												polyamine transporter activity	0.347557	1	41	1.22478	0.26842
						Channel or Pore Class Transporter Activity	1.72083	1	203	0.301946	0.58267	alpha-type channel activity	1.72083	1	203	0.301946	0.58267
						ATPase activity, coupled to movement of substances	1.41566	1	167	0.122044	0.72683	ATPase activity, coupled to transmembrane movement of substances	1.41566	1	167	0.122044	0.72683
						Ion Transporter Activity	4.73864	4	559	0.115137	0.73437	cation transporter activity	3.98419	1	470	2.23518	0.1349
												ion channel activity	1.56825	1	185	0.2059	0.65
												anion transporter activity	0.813792	4	96	12.4748	0.00041

## Sheet: Acute upregulation 
Additional data file 3. Biological processes, Gene ontology categories of genes in Additional data file 1.
over-represented
under-represented
1st order						2nd order						3rd order
Name	Expected	Observed	Out of	Chi Square	P	Name	Expected	Observed	Out of	Chi Square	P	Name	Expected	Observed	Out of	Chi Square	P
Enzyme Regulator Activity	2.41481	3	383	0.1418	0.70649	Kinase Regulator Activity	0.435045	1	69	0.7337	0.3917	none
						Enzyme Activator Activity	0.65572	1	104	0.1808	0.67072	monophenol monooxygenase activator activity	0.056745	1	9	15.6794	8e-05
						GTPase Regulator Activity	0.93314	1	148	0.0048	0.94482	small GTPase regulator activity	0.876395	1	139	0.0174	0.89496
Signal Transducer Activity	7.52187	4	1193	1.649	0.1991	Receptor Signaling Protein Activity	1.69605	3	269	1.0025	0.3167	receptor signaling protein serine/threonine kinase activity	1.261	2	200	0.4331	0.51048
						Receptor Binding	1.92933	1	306	0.4476	0.50346	none
Binding	29.0534	29	4608	0.0001	0.99209	Drug Binding	0.1261	1	20	6.0563	0.01386	macrolide binding	0.03783	1	6	24.4719	7.5405e-07
						Protein Binding	9.0792	7	1440	0.4762	0.49017	transcription factor binding	0.64311	1	102	0.1981	0.6563
												receptor binding	1.92933	1	306	0.4476	0.50346
												cytoskeletal protein binding	1.72127	5	273	6.2455	0.01245
						Ion Binding	6.71483	8	1065	0.246	0.61992	metal ion binding	6.71483	8	1065	0.246	0.61992
												cation binding	6.37435	8	1011	0.4146	0.51965
						Nucleic Acid Binding	12.238	10	1941	0.4093	0.52234	RNA binding	2.67332	3	424	0.0399	0.84164
												DNA binding	5.81951	1	923	3.9914	0.04573
												translation factor activity, nucleic acid binding	0.58006	1	92	0.304	0.58137
						Nucleotide Binding	6.10954	8	969	0.585	0.44438	purine nucleotide binding	5.88256	8	933	0.7622	0.38265
						Vitamin Binding	0.16393	1	26	4.2641	0.03893	biotin binding	0.02522	1	4	37.6763	8.35218e-10
Transcription Regulator Activity	6.00236	3	952	1.5018	0.2204	Transcription Cofactor Activity	0.54223	1	86	0.3865	0.53416	transcription coactivator activity	0.15132	1	24	4.7598	0.02913
						Transcription Factor Activity	2.89399	1	459	1.2395	0.26556	none
						Transcriptional Activator Activity	0.472875	2	75	4.9318	0.02637	transcription coactivator activity	0.15132	1	24	4.7598	0.02913
Catalytic Activity	25.9325	30	4113	0.638	0.42444	Hydrolase Activity	12.3452	10	1958	0.4455	0.50447	peptidase activity	4.38828	2	696	1.2998	0.25425
												hydrolase activity, acting on acid anhydrides	3.77039	3	598	0.1574	0.69155
												hydrolase activity, acting on carbon-nitrogen (but not peptide) bonds, in cyclic amidines	0.145015	1	23	5.0409	0.02476
												hydrolase activity, acting on ester bonds	3.29121	1	522	1.595	0.20661
												hydrolase activity, acting on glycosyl bonds	0.69355	2	110	2.461	0.11671
												serine hydrolase activity	0.01261	1	2	77.3148	1e-16
						Transferase Activity	6.75896	8	1072	0.2279	0.63311	transferase activity, transferring alkyl or aryl (other than methyl) groups	0.39091	1	62	0.949	0.32996
												transferase activity, transferring one-carbon groups	0.58006	1	92	0.304	0.58137
												transferase activity, transferring phosphorus-containing groups	3.54971	6	563	1.6914	0.19342
						Helicase Activity	0.7566	1	120	0.0783	0.77961	RNA helicase activity	0.40352	1	64	0.8817	0.34773
												ATP-dependent helicase activity	0.55484	1	88	0.3572	0.55009
						Oxidoreductase Activity	4.22435	4	670	0.0119	0.91308	oxidoreductase activity, acting on CH-OH group of donors	0.85748	1	136	0.0237	0.87768
												monooxygenase activity	0.712465	2	113	2.3268	0.12717
												disulfide oxidoreductase activity	0.15132	1	24	4.7598	0.02913
						Ligase Activity	2.17522	6	345	6.7252	0.00951	ligase activity, forming carbon-carbon bonds	0.03783	1	6	24.4719	7.5405e-07
												ligase activity, forming carbon-nitrogen bonds	1.24839	4	198	6.0649	0.01379
						Isomerase Activity	0.60528	1	96	0.2574	0.61191	cis-trans isomerase activity	0.15132	1	24	4.7598	0.02913
						Small Protein Conjugating Enzyme Activity	0.21437	2	34	14.8737	0.00011	ubiquitin conjugating enzyme activity	0.208065	2	33	15.4328	9e-05
						Deaminase Activity	0.170235	1	27	4.0445	0.04432	AMP deaminase activity	0.02522	1	4	37.6763	8.35218e-10
Motor Activity	0.775515	1	123	0.065	0.79879	Microtubule Motor Activity	0.3783	1	60	1.0217	0.31211	none
Structural Molecule Activity	5.27729	9	837	2.6261	0.10512	Structural Constituent of Cytoskeleton	2.17522	7	345	10.7016	0.00107	none
						Structural Constituent of Ribosome	1.27991	1	203	0.0612	0.80458	none
Translation Regulator Activity	0.60528	1	96	0.2574	0.61191	Translation Factor Activity, Nucleic Acid Binding	0.58006	1	92	0.304	0.58137	translation elongation factor activity	0.107185	1	17	7.4368	0.00639
Transporter Activity	7.95691	8	1262	0.0002	0.98781	Electron Transporter Activity	1.39971	2	222	0.2574	0.61188	none
						Carrier Activity	3.44883	3	547	0.0584	0.80902	oxidative phosphorylation uncoupler activity	0.044135	1	7	20.7019	1e-05
						Channel or Pore Class Transporter Activity	1.27991	1	203	0.0612	0.80458	alpha-type channel activity	1.27991	1	203	0.0612	0.80458
						Intracellular Transporter Activity	0.18915	1	30	3.476	0.06227	SNAP receptor activity	0.132405	1	21	5.685	0.01711
						Ion Transporter Activity	3.52449	2	559	0.6594	0.41677	cation transporter activity	2.96335	2	470	0.3132	0.57574
												ion channel activity	1.16643	1	185	0.0237	0.87753
												metal ion transporter activity	0.42874	1	68	0.7612	0.38297

## Sheet: Slow upregulation
Additional data file 3. Biological processes, Gene ontology categories of genes in Additional data file 1.
over-represented
under-represented
1st order						2nd order						3rd order
Name	Expected	Observed	Out of	Chi Square	P	Name	Expected	Observed	Out of	Chi Square	P	Name	Expected	Observed	Out of	Chi Square	P
Enzyme Regulator Activity	7.42982	7	383	0.0249	0.8747	Enzyme Inhibitor Activity	2.52187	3	130	0.0907	0.76335	protease inhibitor activity	1.66831	3	86	1.063	0.30254
						Enzyme Activator Activity	2.0175	1	104	0.5132	0.47377	GTPase regulator activity	2.87105	2	148	0.2643	0.6072
						GTPase Regulator Activity	2.87105	2	148	0.2643	0.6072	GTPase regulator activity	2.87105	2	148	0.2643	0.6072
												small GTPase regulator activity	2.69646	2	139	0.1799	0.67147
						Phosphatase Regulator Activity	0.678965	2	35	2.5703	0.10889	protein phosphatase regulator activity	0.678965	2	35	2.5703	0.10889
Signal Transducer Activity	23.143	20	1193	0.4268	0.51354	Receptor Activity	12.3766	12	638	0.0115	0.91476	transmembrane receptor activity	9.52491	9	491	0.0289	0.86495
												phorbol ester receptor activity	0.116394	1	6	6.7079	0.0096
												ligand-dependent nuclear receptor activity	0.620768	1	32	0.2317	0.63028
						Receptor Binding	5.93609	5	306	0.1476	0.70082	cytokine activity	0.426778	1	22	0.7699	0.38024
												growth factor activity	0.737162	1	38	0.0937	0.75951
												hormone activity	1.00875	1	52	0.0001	0.99305
						Receptor Signaling Protein Activity	5.21833	1	269	3.41	0.0648	receptor signaling protein serine/threonine kinase activity	3.8798	1	200	2.1375	0.14373
Binding	89.3906	86	4608	0.1286	0.71988	Odorant Binding	2.32788	1	120	0.7575	0.38413	none
						Amine Binding	0.38798	1	20	0.9654	0.32582	amino acid binding	0.135793	1	7	5.4999	0.01902
						Chromatin Binding	2.19209	1	113	0.6483	0.42073	none
						Protein Binding	27.9346	37	1440	2.942	0.08631	transcription factor binding	1.9787	3	102	0.5271	0.46781
												lipoprotein binding	0.329783	1	17	1.3621	0.24318
												Wnt-protein binding	0.19399	1	10	3.3489	0.06725
												protein self binding	0.329783	2	17	8.459	0.00363
												protein carrier activity	0.38798	1	20	0.9654	0.32582
												protein dimerization activity	0.96995	4	50	9.4656	0.00209
												receptor binding	5.93609	5	306	0.1476	0.70082
												lamin binding	0.019399	1	1	49.5684	1.91602e-12
												enzyme binding	1.08634	3	56	3.371	0.06635
												cytoskeletal protein binding	5.29593	8	273	1.3807	0.23998
						Pattern Binding	1.62952	2	84	0.0842	0.77164	polysaccharide binding	1.41613	1	73	0.1223	0.72658
												peptidoglycan binding	0.213389	1	11	2.8997	0.0886
						Lipid Binding	1.45493	4	75	4.4521	0.03486	diacylglycerol binding	0.58197	2	30	3.4552	0.06305
												phospholipid binding	0.640167	2	33	2.8885	0.08921
						Cofactor Binding	0.756561	2	39	2.0436	0.15284	pyridoxal phosphate binding	0.077596	1	4	10.9649	0.00093
						Carbohydrate Binding	2.30848	1	119	0.7417	0.38913	polysaccharide binding	1.41613	1	73	0.1223	0.72658
						Ion Binding	20.6599	19	1065	0.1334	0.71496	metal ion binding	20.6599	19	1065	0.1334	0.71496
												cation binding	19.6124	17	1011	0.348	0.55526
						Nucleic Acid Binding	37.6535	34	1941	0.3545	0.55158	RNA binding	8.22518	6	424	0.602	0.43782
												DNA binding	17.9053	21	923	0.5349	0.46456
												translation factor activity, nucleic acid binding	1.78471	1	92	0.345	0.55694
						Nucleotide Binding	18.7976	14	969	1.2245	0.26848	purine nucleotide binding	18.0993	13	933	1.4367	0.23068
						Vitamin Binding	0.504374	1	26	0.487	0.48526	pyridoxal phosphate binding	0.077596	1	4	10.9649	0.00093
Antioxidant Activity	0.737162	1	38	0.0937	0.75951	Peroxidase Activity	0.659566	1	34	0.1757	0.67508	none
Transcription Regulator Activity	18.4678	26	952	3.072	0.07965	RNA Polymerase II Transcription Factor Activity	6.88664	8	355	0.18	0.67138	specific RNA polymerase II transcription factor activity	2.26968	6	117	6.1309	0.01328
												general RNA polymerase II transcription factor activity	2.13389	1	110	0.6025	0.43762
						Transcription Cofactor Activity	1.66831	3	86	1.063	0.30254	transcription corepressor activity	0.38798	3	20	17.5851	3e-05
						Transcription Factor Activity	8.90414	8	459	0.0918	0.76189	none
						Negative Regulator of Basal Transcription Activity	0.058197	2	3	64.7903	8.88178e-16	none
						Transcriptional Activator Activity	1.45493	3	75	1.6408	0.20021	none
						Transcriptional Repressor Activity	1.28033	6	66	17.398	3e-05	transcription corepressor activity	0.38798	3	20	17.5851	3e-05
												specific transcriptional repressor activity	0.252187	1	13	2.2175	0.13645
												general transcriptional repressor activity	0.058197	1	3	15.2412	9e-05
Catalytic Activity	79.7881	75	4113	0.2873	0.59193	Hydrolase Activity	37.9832	39	1958	0.0272	0.86896	peptidase activity	13.5017	12	696	0.167	0.68277
												hydrolase activity, acting on acid anhydrides	11.6006	10	598	0.2208	0.6384
												hydrolase activity, acting on carbon-nitrogen (but not peptide) bonds, in linear amides	0.446177	2	23	5.4112	0.02001
												hydrolase activity, acting on ester bonds	10.1263	13	522	0.8155	0.36649
												hydrolase activity, acting on glycosyl bonds	2.13389	3	110	0.3515	0.55324
												deacetylase activity	0.252187	1	13	2.2175	0.13645
						Transferase Activity	20.7957	22	1072	0.0697	0.79172	transferase activity, transferring acyl groups	2.67706	3	138	0.039	0.84353
												transferase activity, transferring alkyl or aryl (other than methyl) groups	1.20274	3	62	2.6857	0.10125
												transferase activity, transferring glycosyl groups	3.18144	3	164	0.0103	0.91898
												transferase activity, transferring nitrogenous groups	0.368581	1	19	1.0817	0.29832
												transferase activity, transferring one-carbon groups	1.78471	3	92	0.8275	0.36298
												transferase activity, transferring phosphorus-containing groups	10.9216	8	563	0.7816	0.37666
												transferase activity, transferring sulfur-containing groups	0.717763	1	37	0.111	0.73903
						Helicase Activity	2.32788	2	120	0.0462	0.82985	DNA helicase activity	1.08634	1	56	0.0069	0.93398
												ATP-dependent helicase activity	1.70711	2	88	0.0503	0.82263
												RNA helicase activity	1.24154	1	64	0.047	0.82839
						Oxidoreductase Activity	12.9973	12	670	0.0765	0.78206	oxidoreductase activity, acting on CH-OH group of donors	2.63826	3	136	0.0496	0.82376
												oxidoreductase activity, acting on NADH or NADPH	0.892354	1	46	0.013	0.90927
												oxidoreductase activity, acting on paired donors, with incorporation or reduction of molecular oxygen	1.31913	1	68	0.0772	0.78112
												oxidoreductase activity, acting on peroxide as acceptor	0.659566	1	34	0.1757	0.67508
												oxidoreductase activity, acting on the CH-NH group of donors	0.349182	1	18	1.213	0.27074
												monooxygenase activity	2.19209	3	113	0.2978	0.58529
						Ligase Activity	1.84291	3	95	0.7265	0.39402	ligase activity, forming carbon-nitrogen bonds	3.841	4	198	0.0066	0.93534
												ligase activity, forming carbon-oxygen bonds	1.20274	1	62	0.0342	0.85334
												ligase activity, forming carbon-sulfur bonds	0.446177	2	23	5.4112	0.02001
												ligase activity, forming phosphoric ester bonds	1.39673	1	72	0.1127	0.73711
						Lyase Activity	3.22023	3	166	0.0151	0.90232	carbon-nitrogen lyase activity	0.096995	1	5	8.4068	0.00374
												carbon-oxygen lyase activity	1.22214	1	63	0.0404	0.84075
												carbon-carbon lyase activity	0.911753	2	47	1.2989	0.25441
						Isomerase Activity	1.8623	3	96	0.695	0.40446	cis-trans isomerase activity	0.465576	1	24	0.6135	0.43349
												DNA topoisomerase activity	0.232788	2	12	13.4158	0.00025
						Mo-molybdopterin Cofactor Sulfurase Activity	0.058197	1	3	15.2412	9e-05	none
						Deaminase Activity	0.523773	2	27	4.1607	0.04137	AMP deaminase activity	0.077596	1	4	10.9649	0.00093
Motor Activity	2.38608	4	123	1.0916	0.29611	Microtubule Motor Activity	1.16394	1	60	0.0231	0.87922	none
Structural Molecule Activity	16.237	10	837	2.3958	0.12167	Structural Constituent of Cytoskeleton	6.69266	7	345	0.0141	0.90543	none
Translation Regulator Activity	1.8623	1	96	0.3993	0.52746	Translation Factor Activity, Nucleic Acid Binding	1.78471	1	92	0.345	0.55694	translation initiation factor activity	1.28033	1	66	0.0614	0.80433
Transporter Activity	24.4815	26	1262	0.0942	0.75893	Electron Transporter Activity	4.30658	5	222	0.1117	0.73827	none
						Organic Acid Transporter Activity	1.49372	1	77	0.1632	0.68624	carboxylic acid transporter activity	1.45493	1	75	0.1422	0.70606
						Carrier Activity	10.6113	8	547	0.6426	0.42278	electrochemical potential-driven transporter activity	4.38417	6	226	0.5955	0.44029
												protein carrier activity	0.38798	1	20	0.9654	0.32582
						Protein Transporter Activity	1.49372	1	77	0.1632	0.68624	protein carrier activity	0.38798	1	20	0.9654	0.32582
												none
						Carbohydrate Transporter Activity	1.72651	6	89	10.5778	0.00114	sugar transporter activity	1.04755	1	54	0.0022	0.96295
						Drug Transporter Activity	0.38798	1	20	0.9654	0.32582	multidrug transporter activity	0.252187	1	13	2.2175	0.13645
						Xenobiotic Transporter Activity	0.174591	1	9	3.9023	0.04822	xenobiotic-transporting ATPase activity	0.174591	1	9	3.9023	0.04822
						Channel or Pore Class Transporter Activity	3.938	2	203	0.9537	0.32877	alpha-type channel activity	3.938	2	203	0.9537	0.32877
						ATPase Activity, Coupled to Movement of Substances	3.23963	2	167	0.4743	0.491	ATPase activity, coupled to transmembrane movement of substances	3.23963	2	167	0.4743	0.491
						Intracellular Transporter Activity	0.58197	1	30	0.3003	0.58371	SNAP receptor activity	0.407379	1	21	0.8621	0.35315
						Ion Transporter Activity	10.844	9	559	0.3136	0.57549	cation transporter activity	9.11753	9	470	0.0015	0.96895
												ion channel activity	3.58881	2	185	0.7034	0.40165
												anion transporter activity	1.8623	4	96	2.4538	0.11724
